# Supplementary material for: Analysis of Ribosome-Associated mRNAs in Rice Reveals the Importance of Transcript Size and GC Content in Translation
Source: G3 (Bethesda). 2016 Nov 14;7(1):203–19. doi: 10.1534/g3.116.036020 (PMC5217110; doi:10.1534/g3.116.036020)
Supplement: Supplementary file 12 [file 203TableS2.xlsx]

## Sheet: ExpressionAbundances
Table S2. Expression abundances of mRNA-sequencing and Translating Ribosome Affinity Purification sequencing (TRAP-seq) values (FPKM) for all rice genes generated in this study
Gene_ID	Seedling mRNAseq	Callus mRNAseq	Panicle mRNAseq	Seedling TRAPseq	Callus TRAPseq	Panicle TRAPseq
ChrSy.fgenesh.gene.1	0	0	0	0	0	0
ChrSy.fgenesh.gene.10	0	0	0	0	0	0
ChrSy.fgenesh.gene.11	0	0	0	0	0	0
ChrSy.fgenesh.gene.12	0.0010893	0	0.000339052	0	0	0
ChrSy.fgenesh.gene.13	0.00617356	0	0.000716665	0	0	0
ChrSy.fgenesh.gene.14	1.08079	0	0	0.231645	0	0
ChrSy.fgenesh.gene.15	0.0247312	0	0	0	0	0
ChrSy.fgenesh.gene.16	0	0	0	0	0	0
ChrSy.fgenesh.gene.17	0	0.000133282	0	0.000183385	0	0
ChrSy.fgenesh.gene.18	0	0	0	0	0	0
ChrSy.fgenesh.gene.19	0	0.0502654	0	0	0	0
ChrSy.fgenesh.gene.2	0	0	0	0	0	0
ChrSy.fgenesh.gene.20	0	0	0	0	0	0
ChrSy.fgenesh.gene.21	0.209267	0.245728	3.1464	0.00724468	0.0410293	0.674049
ChrSy.fgenesh.gene.22	0.00711195	0.000743728	0.00371523	0	0	0
ChrSy.fgenesh.gene.23	0.00904675	0.014875	0.0339508	0.00113745	0	0.00823748
ChrSy.fgenesh.gene.24	0	0	0	0	0	0
ChrSy.fgenesh.gene.25	1.41784e-07	0.0277499	1.9039e-07	0.329838	0.0612272	1.29152e-07
ChrSy.fgenesh.gene.26	0	9.00573	0.161086	0	3.42108	0.0324573
ChrSy.fgenesh.gene.27	0	0	0.0224678	0	0.0611744	0.226352
ChrSy.fgenesh.gene.28	24.0256	3.55612	2.49178	5.71474	1.10998	0.311271
ChrSy.fgenesh.gene.29	2.04936	2.93373	6.32663	0.0444395	0.145647	0.484323
ChrSy.fgenesh.gene.3	0	0	0	0	0	0
ChrSy.fgenesh.gene.30	0	0.0102558	0.0176108	0	0.0159834	0.00591401
ChrSy.fgenesh.gene.31	0	0	0	0	0	0
ChrSy.fgenesh.gene.32	0.0639383	0.12099	0.0174956	0.0420565	0.142909	0
ChrSy.fgenesh.gene.33	0	0.0119945	0.0755201	0	0.112158	0.456606
ChrSy.fgenesh.gene.34	0.000456032	0	0	0	0	0
ChrSy.fgenesh.gene.35	0.00313012	0	0.00224507	0	0	0
ChrSy.fgenesh.gene.36	0	0	0	0	0	0
ChrSy.fgenesh.gene.37	17.2492	16.6363	7.78493	6.5831	8.78968	3.47024
ChrSy.fgenesh.gene.38	0	0.00469432	0.00768161	0	0	0
ChrSy.fgenesh.gene.39	0	0	0.00172802	0	0	0
ChrSy.fgenesh.gene.4	0.00110758	0.00241103	0	0	0	0
ChrSy.fgenesh.gene.40	0	0	0	0	0	0
ChrSy.fgenesh.gene.41	2.50052	13.448	10.0922	0.822377	23.7529	41.5315
ChrSy.fgenesh.gene.42	0.126054	0.383085	0.271011	0.0118448	0.207953	0.0795098
ChrSy.fgenesh.gene.43	0	0.183744	0	0	0	0
ChrSy.fgenesh.gene.44	0	0.0921087	0.0191716	0	0.0521996	0
ChrSy.fgenesh.gene.45	0	0	0	0	0	0
ChrSy.fgenesh.gene.46	0	0	0	0	0	0
ChrSy.fgenesh.gene.47	0.0974662	5.77805	0.0266698	0.769319	37.6149	0.335857
ChrSy.fgenesh.gene.48	0.00668198	0	0	0	0	0
ChrSy.fgenesh.gene.49	7.85092	18.5629	14.7026	0.954654	3.87628	2.02154
ChrSy.fgenesh.gene.5	0	0	0	0	0	0
ChrSy.fgenesh.gene.50	11.9362	9.42243	8.49187	0.3221	0.410438	0.101244
ChrSy.fgenesh.gene.51	0	0	0	0	0	0
ChrSy.fgenesh.gene.52	0.00179104	0.00323709	0.0047431	0	0	0
ChrSy.fgenesh.gene.53	0.0040126	0.00186558	0.00822652	0	0	0
ChrSy.fgenesh.gene.54	0	0	0	0	0	0
ChrSy.fgenesh.gene.55	0	0	0	0	0	0
ChrSy.fgenesh.gene.56	0.0106176	0.0154212	0.0122023	0	0	0
ChrSy.fgenesh.gene.57	0	0	0	0	0	0
ChrSy.fgenesh.gene.58	0	0	0	0	0	0
ChrSy.fgenesh.gene.59	0	0	0	0	0	0
ChrSy.fgenesh.gene.6	0	0.472945	0.700655	0	0.36131	0.417109
ChrSy.fgenesh.gene.60	0	0	0	0	0	0
ChrSy.fgenesh.gene.61	0.000506704	0.0019244	0.00179781	0	0	0
ChrSy.fgenesh.gene.62	0	0.00176174	0.00112044	0	0	0
ChrSy.fgenesh.gene.63	0.00266287	0.0325239	0.0145176	0	0	0
ChrSy.fgenesh.gene.64	0	0.00334664	0	0	0	0
ChrSy.fgenesh.gene.65	0	0	0	0	0	0
ChrSy.fgenesh.gene.66	0	0	0	0	0	0
ChrSy.fgenesh.gene.67	0	0	0	0	0	0
ChrSy.fgenesh.gene.68	0	0	0.00183793	0	0	0
ChrSy.fgenesh.gene.69	1.90252	1.59864	2.20339	0.54159	0.399028	1.45441
ChrSy.fgenesh.gene.7	0.0134007	0.0232955	0.0233338	0	0	0.000286515
ChrSy.fgenesh.gene.70	0	0	0	0	0	0
ChrSy.fgenesh.gene.71	0.0693659	0.288507	0.0398832	0.0733284	0.144903	0.0312328
ChrSy.fgenesh.gene.72	0	0	0.000265308	0	0	0
ChrSy.fgenesh.gene.73	0	0	0	0	0	0
ChrSy.fgenesh.gene.74	10.9595	6.7884	4.82211	7.11301	8.45006	2.43906
ChrSy.fgenesh.gene.75	0.0919164	0.131823	0.125756	0	0.136962	0.0506774
ChrSy.fgenesh.gene.76	0	0.0123987	0.0141937	0.0170597	0.019323	0.0285989
ChrSy.fgenesh.gene.77	0	0	0	0	0	0
ChrSy.fgenesh.gene.78	0	0	0	0	0	0
ChrSy.fgenesh.gene.79	0	0	0	0	0	0
ChrSy.fgenesh.gene.8	0	0	0.00879431	0	0	0.0177197
ChrSy.fgenesh.gene.80	0	0.530552	0.942915	0	0.400416	0.387013
ChrSy.fgenesh.gene.81	0.24056	0.044095	0.205671	0.435947	0.0305426	0.971894
ChrSy.fgenesh.gene.82	51.0861	3.39492	3.4018	16.9052	2.36375	1.24884
ChrSy.fgenesh.gene.83	2.01437	0	0.25088	5.21246	0.0164916	0.52485
ChrSy.fgenesh.gene.84	1.51544	7.51936	2.88957	0.495897	5.48795	1.40659
ChrSy.fgenesh.gene.85	0.452301	0.107632	0.0876187	1.02446	0.196863	0.58055
ChrSy.fgenesh.gene.86	38.6124	0.969476	13.7743	152.499	4.34733	79.1859
ChrSy.fgenesh.gene.87	0.00131696	0	0	0	0	0
ChrSy.fgenesh.gene.88	0	0	0	0	0	0
ChrSy.fgenesh.gene.89	0	0	0	0	0	0
ChrSy.fgenesh.gene.9	0	0	0	0	0	0
ChrUn.fgenesh.gene.1	3.23725	1.09241	4.84592	2.25461	2.69561	17.5333
ChrUn.fgenesh.gene.10	0	0	0	0	0	0
ChrUn.fgenesh.gene.11	0	0	0	0	0	0
ChrUn.fgenesh.gene.12	0	0	0	0	0	0
ChrUn.fgenesh.gene.13	0	0	0	0	0	0
ChrUn.fgenesh.gene.14	0	0	0	0	0	0
ChrUn.fgenesh.gene.15	0	0.001088	0	0.000272182	0	0
ChrUn.fgenesh.gene.16	0	0	0	0	0	0
ChrUn.fgenesh.gene.17	0	0	0	0	0	0
ChrUn.fgenesh.gene.18	0.151048	0	0	0	0	0
ChrUn.fgenesh.gene.19	0	0	0	0	0	0
ChrUn.fgenesh.gene.2	0	0.0242259	0.00693328	0	0	0
ChrUn.fgenesh.gene.20	0	0	0	0	0	0
ChrUn.fgenesh.gene.21	0	0	0	0	0	0
ChrUn.fgenesh.gene.22	0	0	0	0	0	0
ChrUn.fgenesh.gene.23	0	0	0	0	0	0
ChrUn.fgenesh.gene.24	0	0	0	0	0	0
ChrUn.fgenesh.gene.25	0	0	0	0	0	0
ChrUn.fgenesh.gene.26	0	0.00861873	0.00493324	0	0.00671603	0.0111825
ChrUn.fgenesh.gene.27	0	0	0	0	0	0
ChrUn.fgenesh.gene.28	0	0.00428065	0	0	0	0
ChrUn.fgenesh.gene.29	0	0	0	0	0	0
ChrUn.fgenesh.gene.3	0	0	0	0	0	0
ChrUn.fgenesh.gene.30	0	0	0	0	0	0
ChrUn.fgenesh.gene.31	0.00148174	0.000158925	0	0	0	0
ChrUn.fgenesh.gene.32	0	0	0	0	0	0
ChrUn.fgenesh.gene.33	0	0	0	0	0	0
ChrUn.fgenesh.gene.34	0	0	0	0	0	0
ChrUn.fgenesh.gene.35	0	0	0	0	0	0
ChrUn.fgenesh.gene.36	0	0.00258457	0	0	0	0
ChrUn.fgenesh.gene.37	0	0	0	0	0	0
ChrUn.fgenesh.gene.38	0	0	0	0	0	0
ChrUn.fgenesh.gene.39	0	0	0.0103617	0	0	0
ChrUn.fgenesh.gene.4	0	0	0	0	0	0
ChrUn.fgenesh.gene.40	0	0	0.0402376	0	0	0
ChrUn.fgenesh.gene.41	0.137899	0	0.0566001	0	0	0
ChrUn.fgenesh.gene.42	0	0	0	0	0	0
ChrUn.fgenesh.gene.43	0	0	0	0	0	0
ChrUn.fgenesh.gene.44	0	0	0	0	0	0
ChrUn.fgenesh.gene.45	0	0	0	0	0	0
ChrUn.fgenesh.gene.46	0	0	0	0	0	0
ChrUn.fgenesh.gene.47	0	0	0	0	0	0
ChrUn.fgenesh.gene.48	0	0	0	0	0	0
ChrUn.fgenesh.gene.49	0.000710531	0.00380638	0.0385162	0	0	0.0195161
ChrUn.fgenesh.gene.5	0	0.0285901	0.0204557	0	0	0
ChrUn.fgenesh.gene.50	0	0	0.095503	0	0	0
ChrUn.fgenesh.gene.51	0	0	0	0	0	0
ChrUn.fgenesh.gene.52	0	0	0	0	0	0
ChrUn.fgenesh.gene.53	0	0	0	0	0	0
ChrUn.fgenesh.gene.54	0	0	0	0	0	0
ChrUn.fgenesh.gene.55	0	0	0	0	0	0
ChrUn.fgenesh.gene.56	0	0	0	0	0	0
ChrUn.fgenesh.gene.57	0.00574549	0	0	0.0308634	0	0
ChrUn.fgenesh.gene.58	0	0.351664	0.436123	0.322575	1.00477	0.405575
ChrUn.fgenesh.gene.59	0.00741799	0	0	0	0	0
ChrUn.fgenesh.gene.6	0	0.00916427	0	0	0	0
ChrUn.fgenesh.gene.60	0	0	0	0	0	0
ChrUn.fgenesh.gene.61	0	0	0	0	0	0
ChrUn.fgenesh.gene.62	0	0	0	0	0.0090801	0
ChrUn.fgenesh.gene.63	0	0	0.00407531	0	0	0
ChrUn.fgenesh.gene.64	0	0	0	0	0	0
ChrUn.fgenesh.gene.65	0	0	0	0	0	0
ChrUn.fgenesh.gene.66	0	0	0	0	0	0
ChrUn.fgenesh.gene.67	0	0	0	0	0	0
ChrUn.fgenesh.gene.68	4.79378	7.85721	0.16062	7.72209	18.3788	1.29454
ChrUn.fgenesh.gene.69	2.96169	1.39714	2.59584	4.64037	1.20114	3.18292
ChrUn.fgenesh.gene.7	0	0.0197007	0.00676586	0	0	0
ChrUn.fgenesh.gene.70	0	0	0	0	0	0
ChrUn.fgenesh.gene.71	0	0	0	0	0	0
ChrUn.fgenesh.gene.72	0	0	0	0	0	0
ChrUn.fgenesh.gene.73	4.79378	7.85721	0.16062	7.72209	18.3788	1.29454
ChrUn.fgenesh.gene.74	2.96169	1.39714	2.59584	4.64037	1.20114	3.18292
ChrUn.fgenesh.gene.75	0	0	0	0	0	0
ChrUn.fgenesh.gene.76	3.83574	7.04855	10.1449	2.33046	5.90588	6.78373
ChrUn.fgenesh.gene.77	0	0	0	0	0	0
ChrUn.fgenesh.gene.78	0	0	0	0	0	0
ChrUn.fgenesh.gene.79	4.8268	4.25427	3.27145	4.40579	3.8166	3.07068
ChrUn.fgenesh.gene.8	0.0448662	0.000580055	0.000543298	0	0	0
ChrUn.fgenesh.gene.80	0	0.000706528	0	0	0	0
ChrUn.fgenesh.gene.81	0	0	0	0	0	0
ChrUn.fgenesh.gene.82	0	0	0	0	0	0
ChrUn.fgenesh.gene.83	3.94127	5.04126	7.38033	2.53885	4.39812	5.38277
ChrUn.fgenesh.gene.84	0.100302	0.00958991	0	0	0.0747281	0.00460837
ChrUn.fgenesh.gene.85	5.00188	20.083	24.0072	0.554231	3.77636	1.42074
ChrUn.fgenesh.gene.86	0.539817	0.00690288	0.0210726	0.99207	0	0
ChrUn.fgenesh.gene.87	0	0	0	0	0	0
ChrUn.fgenesh.gene.88	0	0	0	0	0	0
ChrUn.fgenesh.gene.89	0	0	0	0	0	0
ChrUn.fgenesh.gene.9	0	0	0	0	0	0
ChrUn.fgenesh.gene.90	0	0	0	0	0	0
ChrUn.fgenesh.gene.91	0	0	0	0	0	0
ChrUn.fgenesh.gene.92	0.143736	0	0	0.19878	0	0.0190194
ChrUn.fgenesh.gene.93	0	0	0	0	0	0
ChrUn.fgenesh.gene.94	37.0206	0.173827	0.0186555	246.752	0.270904	0
ChrUn.fgenesh.gene.95	0	0	0	0	0	0
ChrUn.fgenesh.gene.96	46.3064	27.0247	32.9521	20.7902	16.2898	13.3353
LOC_Os01g01010	11.3503	13.671	14.371	3.13413	5.58461	2.88477
LOC_Os01g01019	0.549001	0.0596482	0.33459	0.328286	0	0.7292
LOC_Os01g01030	2.13302	4.87895	13.5946	0.550471	1.97696	4.75474
LOC_Os01g01040	14.5362	14.3081	23.1695	6.43353	9.33324	12.3804
LOC_Os01g01050	12.1647	10.2069	6.62288	9.20007	9.61549	4.1918
LOC_Os01g01060	61.8191	159.444	139.776	84.4968	244.418	294.096
LOC_Os01g01070	14.6855	12.6137	15.8239	2.38989	5.67834	5.2829
LOC_Os01g01080	32.9618	50.2608	15.1092	8.52347	28.2467	4.45073
LOC_Os01g01090	0	0	0	0	0	0
LOC_Os01g01100	0.00252145	0.0147928	0.0053697	0	0	0
LOC_Os01g01110	0.156108	0.0640591	3.75401e-06	0	0	0
LOC_Os01g01115	0.569121	2.81964	1.86026	0.0476443	0.470271	0.433587
LOC_Os01g01120	59.3291	1.46731	3.98467	88.8413	1.14934	7.71605
LOC_Os01g01130	3.53341	5.05509	5.83122	2.40759	6.05704	2.97896
LOC_Os01g01140	0	0	0	0	0	0
LOC_Os01g01150	18.4252	15.3383	16.5231	3.77584	5.26166	6.65695
LOC_Os01g01160	12.9451	2.32378	2.03427	39.0349	7.92091	6.10528
LOC_Os01g01170	0.151593	4.04278	7.42506	0	2.89616	3.97601
LOC_Os01g01180	0	2.47395	0.314679	0	11.9952	0
LOC_Os01g01190	0.720107	1.67491	9.58696	0.255049	1.29999	9.2461
LOC_Os01g01200	0	0	0.0407357	0	0	0
LOC_Os01g01210	0.0528101	0.00841536	0.0722526	0	0	0
LOC_Os01g01230	0	0	0	0	0	0
LOC_Os01g01240	0.00137818	0.000761331	0.00332099	0	0	0
LOC_Os01g01250	0.0157037	0	0.030251	0	0.000680714	0
LOC_Os01g01260	0.00883121	0.0127696	0.0196916	0	0	0
LOC_Os01g01270	0.0380753	0.0627128	0.118078	0	0	0
LOC_Os01g01280	10.6851	2.99586	1.1288	8.36278	4.55141	1.26771
LOC_Os01g01290	0.238687	0.0244511	0.0279909	0.0336428	0.0254043	0.00939985
LOC_Os01g01295	4.45446	7.1653	12.2603	4.23752	8.35628	16.2075
LOC_Os01g01302	145.228	6.13698	14.8926	118.63	5.16112	17.788
LOC_Os01g01307	24.7457	54.2637	97.829	42.2848	92.5141	181.917
LOC_Os01g01312	3.82735	10.371	6.42078	1.41011	4.30981	1.7633
LOC_Os01g01320	0	0	0	0.000529725	0	0
LOC_Os01g01330	0.813911	1.65365	2.47457	0.446136	0.690613	1.73265
LOC_Os01g01340	463.532	6.56176	7.88381	1123.75	11.0845	19.5543
LOC_Os01g01350	2.04318	28.9421	33.9042	2.55988	41.1549	69.9766
LOC_Os01g01360	1.88618	0.753013	3.72814	1.49144	0.92688	2.88747
LOC_Os01g01369	18.2887	27.2808	53.1527	12.6176	35.5883	63.4189
LOC_Os01g01380	1.42881	2.24094	4.27946	0.305558	0.361829	0.869259
LOC_Os01g01390	7.4153	20.8905	49.3291	9.90845	32.0708	63.8389
LOC_Os01g01400	0.0386815	1.04535	1.59207	0.0345763	0.362517	0.326069
LOC_Os01g01410	7.28563	24.3118	39.2044	4.85516	24.1984	20.8597
LOC_Os01g01420	41.3264	17.818	18.572	51.7881	27.8644	20.174
LOC_Os01g01430	0.0943748	2.57163	0.449336	0	5.03438	0.6348
LOC_Os01g01440	0	0	0	0	0	0
LOC_Os01g01450	109.168	31.3731	81.0977	518.83	86.4144	471.065
LOC_Os01g01460	0	0	0	0	0	0
LOC_Os01g01470	0.0340478	0.00406917	0.344729	0.0223955	0	0.18772
LOC_Os01g01484	19.1265	9.84172	11.3099	7.11951	7.56219	3.83899
LOC_Os01g01500	0	0	0.0301782	0	0	0
LOC_Os01g01510	11.2468	51.9092	28.5826	4.06434	20.7896	6.00617
LOC_Os01g01520	1.84519	7.8483	15.2787	2.06001	5.79987	31.9743
LOC_Os01g01530	0	0	0	0	0	0
LOC_Os01g01540	0	0	0	0	0	0
LOC_Os01g01550	0.139395	0.349439	1.45442	0.144748	0.269696	2.78558
LOC_Os01g01560	0.141111	0.133602	0.191416	0.00423383	6.31148e-12	6.54673e-13
LOC_Os01g01570	5.4702	16.0545	29.3061	1.52479	2.92232	6.54592
LOC_Os01g01580	0.277054	0.302416	0.332302	1.08527	0.166791	1.16161
LOC_Os01g01590	0	0.483246	0.338797	0	0	0.00471074
LOC_Os01g01600	0.123283	0.213642	5.28782	0	0.195181	7.35785
LOC_Os01g01610	9.63221	5.07388	10.7814	19.9636	13.1611	25.451
LOC_Os01g01620	34.11	12.2122	31.1553	22.1558	12.1626	23.2839
LOC_Os01g01640	17.76	16.8332	32.3393	15.8278	34.3527	51.9091
LOC_Os01g01650	54.8109	0.288049	10.6487	46.3438	0.789475	27.5619
LOC_Os01g01660	46.7868	7.38967	101.753	89.9071	28.8514	383.159
LOC_Os01g01670	3.75886	13.869	20.1843	5.16062	22.479	37.373
LOC_Os01g01680	0.815335	0.241929	1.81559	3.27328	0.56556	3.44122
LOC_Os01g01689	5.02373	16.4003	8.28556	0.0676191	0.251942	0.153629
LOC_Os01g01700	36.7605	46.3527	61.0316	81.0905	161.317	196.876
LOC_Os01g01710	157.037	13.929	21.0225	99.9366	12.5554	11.9042
LOC_Os01g01720	17.8771	10.7005	11.4916	9.23557	10.0722	3.86072
LOC_Os01g01730	0	0	0	0	0	0
LOC_Os01g01740	1.91758	5.80188	18.7847	1.0823	5.21694	10.627
LOC_Os01g01760	4.06331e-05	1.78886e-07	1.2734e-06	0.762756	5.16492e-06	0.353511
LOC_Os01g01770	0	0	0.0865213	0.207983	0	0.364512
LOC_Os01g01780	1.87675	3.5653	7.67958	0.782633	2.01969	3.73315
LOC_Os01g01790	43.4174	27.841	14.2213	23.5704	20.3812	5.65305
LOC_Os01g01800	9.26176	8.53212	10.844	4.05433	5.6054	3.90854
LOC_Os01g01810	0	0	0.00444497	0	0	0
LOC_Os01g01830	21.0846	31.1644	32.8727	7.91393	15.985	9.88186
LOC_Os01g01840	25.0677	0.0101989	0.0525395	22.3264	0.0317895	0.199962
LOC_Os01g01850	0.000392498	0.00133132	0	0	0	0
LOC_Os01g01860	0	0.000535903	0	0	0.000531485	0
LOC_Os01g01870	26.37	1.46495	21.0954	46.7581	3.7701	34.2575
LOC_Os01g01880	0	0	0	0	0	0
LOC_Os01g01890	0.350747	2.72347	8.58836	0.258674	1.47289	5.58463
LOC_Os01g01900	0	0.0036292	0	0	0	0
LOC_Os01g01910	2.84069e-08	6.72926e-09	1.01972e-08	7.18032e-07	0.026683	1.80747e-07
LOC_Os01g01920	12.2499	16.152	12.0077	3.29172	7.64332	2.63917
LOC_Os01g01925	0	0.0520216	0	0	0.0456042	0
LOC_Os01g01930	0.17618	0.589565	0.891856	0.869139	2.36268	2.06413
LOC_Os01g01940	0.133046	0.710236	2.08119	0.13127	1.42078	3.05641
LOC_Os01g01950	0	0.0239323	0.287669	0.131716	0.0745956	1.10405
LOC_Os01g01960	36.3898	89.973	47.5525	3.93544	16.6923	3.06849
LOC_Os01g01970	10.3834	10.0769	16.8194	14.5497	24.8559	23.6595
LOC_Os01g01980	0	0	0.0430561	0	0.0781544	0
LOC_Os01g01990	0	0	0	0	0	0
LOC_Os01g02000	1.46493	0.185925	2.998	0.83197	0.125541	0.998474
LOC_Os01g02010	6.35936	0.135481	1.97285	13.0243	0.218321	17.3578
LOC_Os01g02020	8.41852	40.8837	6.40346	9.31749	42.4747	3.4751
LOC_Os01g02040	2.64252	11.4919	32.0849	0.953355	4.68328	12.2691
LOC_Os01g02050	0.877135	6.26293	4.28949	0.369248	1.96572	1.06005
LOC_Os01g02060	1.41988	18.0579	56.2622	1.32846	28.015	68.4713
LOC_Os01g02070	0.246329	0	0	0.378113	0	0
LOC_Os01g02080	19.6612	0.0855437	0.862992	54.5106	0.266635	4.10663
LOC_Os01g02090	32.8345	63.5511	57.121	33.33	81.2245	47.7076
LOC_Os01g02100	4.69253	10.5755	7.0908	1.55707	4.57302	3.23976
LOC_Os01g02110	0	0.338087	0	0	0.445838	0
LOC_Os01g02120	0	14.851	0.0296184	0	16.4514	0
LOC_Os01g02130	0.248526	0.252469	0.0340024	0.408681	0.462902	0.0685115
LOC_Os01g02139	28.7547	5.70217	31.3174	211.275	34.3301	540.747
LOC_Os01g02150	36.4634	11.3995	40.6708	104.022	57.8049	291.775
LOC_Os01g02160	0.0745744	14.6168	4.85661	0.956524	63.6724	42.2261
LOC_Os01g02170	0.6896	5.29508	1.70495	0.469652	6.28807	1.52755
LOC_Os01g02180	6.98439	46.8493	18.2012	5.39213	25.2546	10.1422
LOC_Os01g02190	0.136907	0.287976	18.6636	0.432254	0.244801	3.0646
LOC_Os01g02200	16.6603	13.502	4.60374	14.2548	25.3636	7.78141
LOC_Os01g02210	0.0014801	0.0063681	0.0114962	0	0	0.00308676
LOC_Os01g02220	0	0	0.00748323	0	0	0
LOC_Os01g02230	0.00171261	0	0.000334731	0	0	0
LOC_Os01g02240	0	0.000807479	0.000412393	0	0.000343209	0
LOC_Os01g02250	0	0.00899796	0.0016481	0	0	0
LOC_Os01g02260	0	0.377976	0.309544	0	0	0
LOC_Os01g02270	0.243172	1.10338	1.00538	0.00229941	0.0222949	0.0393357
LOC_Os01g02280	0.0320541	0.224804	0.232036	0.000490017	0.0052034	0.0148934
LOC_Os01g02290	0.619984	8.25812	1.80957	0.359827	6.66599	0.449061
LOC_Os01g02300	0.091731	6.97253	2.57698	0.0268167	3.97907	0.118009
LOC_Os01g02310	1.66069	0.669239	0.315464	1.31804	0.562397	0.0908042
LOC_Os01g02320	1.95179	6.56942	6.25178	0.220747	0.947501	1.71884
LOC_Os01g02334	1.07339	21.4748	15.1262	0.529529	7.7572	7.19042
LOC_Os01g02350	1.88918	7.86626	4.6266	0.124264	3.42023	0.942632
LOC_Os01g02360	0.577927	4.06384	2.65386	0.0899955	1.1978	0.301284
LOC_Os01g02370	3.66582	0.0390514	0.00317432	1.38113	0	0
LOC_Os01g02380	0.000795789	0.000682661	0.000810871	0	0.000719938	0
LOC_Os01g02390	5.52434	13.8273	9.6044	1.41804	9.82109	0.680971
LOC_Os01g02400	5.78247	5.84701	5.48377	1.35058	3.36547	0.80163
LOC_Os01g02410	0	0.0169529	0	0	0.0177863	0
LOC_Os01g02420	0.614196	1.99804	2.7792	0.443411	0.959838	1.89964
LOC_Os01g02430	0.15879	0.763729	0.0233587	0.0804379	0.599694	0
LOC_Os01g02440	0	0.892376	0	0	0.150664	0
LOC_Os01g02450	0	1.1136	0	0.255372	0.38567	0
LOC_Os01g02460	0.0971178	0	0	0	0	0
LOC_Os01g02470	0.0812427	0.116515	0.0222306	0.320632	0.181586	0.0447925
LOC_Os01g02480	0	0	0	0	0	0
LOC_Os01g02490	2.55009	2.23803	1.78092	0.988894	1.03502	0.430185
LOC_Os01g02500	0.616051	1.06867	0.963325	0.110263	0.0208154	0.0154038
LOC_Os01g02510	0.673001	5.25119	2.1308	0	0	0.0859813
LOC_Os01g02520	0.0265952	0.442693	0.298175	0.00642615	0	0
LOC_Os01g02530	0.0205691	0.200671	0.124333	0	0	0
LOC_Os01g02540	0	0.0972664	0.000709193	0	0.061452	0
LOC_Os01g02550	0.230854	0	0	0.334065	0	0
LOC_Os01g02560	0.621573	0.421947	0.0238115	0.515151	0.0833568	0
LOC_Os01g02570	2.42668	0.00607373	0.00695304	1.23683	0.00946574	0
LOC_Os01g02580	2.44258	0.0142788	0.00181622	0.689811	0.12878	0
LOC_Os01g02590	2.5864	2.41492	1.64213	0.564867	0.722609	0.0835541
LOC_Os01g02600	3.07125	1.28901	1.07055	1.24247	1.05278	0.190882
LOC_Os01g02610	0.00310293	0.0108147	0.00254718	0	0.0017338	0
LOC_Os01g02629	0	0	0	0	0	0
LOC_Os01g02650	0	9.38177e-05	7.67143e-05	0	0	0
LOC_Os01g02660	0	0.00042549	0	0	0	0
LOC_Os01g02670	0	0	0.00362762	0	0	0
LOC_Os01g02680	0	0.106186	0	0.0146008	0.0826898	0
LOC_Os01g02690	0.133904	1.01141	0.373732	0	0.289313	0.0221481
LOC_Os01g02700	2.75873	3.05679	0.0614431	1.16754	0.111683	0.165069
LOC_Os01g02710	8.86255	1.21051	0	5.18597	0.686016	0
LOC_Os01g02720	12.2247	49.3813	30.6294	5.15137	22.3849	10.4779
LOC_Os01g02730	1.75847	0.0658465	0	0.308039	0.020524	0
LOC_Os01g02740	0.0447764	0.0012838	0	0.00706564	0	0
LOC_Os01g02750	2.56492	0.371562	0.0745392	1.17585	0.0289535	0
LOC_Os01g02760	1.88308	0.18327	0.158205	0.97209	0.0362575	0
LOC_Os01g02770	4.43647	1.71397	1.46804	0.950099	0.0576511	0.241757
LOC_Os01g02780	1.81835	0.0101669	0	0.510593	0	0
LOC_Os01g02790	0.347797	0	0	0.0847231	0	0
LOC_Os01g02800	0.672691	0.34206	1.10839	0.404438	0.170771	0.801276
LOC_Os01g02810	0.227846	0.0128027	0.0549606	0.264233	0	0.118123
LOC_Os01g02830	1.46736	1.10892	1.83878	0.492584	0.673529	0.583908
LOC_Os01g02840	0.445867	0.445592	1.16061	0.0449806	0	0.0521323
LOC_Os01g02850	3.73583	8.92964	13.9706	0	1.85555	2.05972
LOC_Os01g02860	1.21933	2.59199	1.16332	0.122979	0.411828	0.062745
LOC_Os01g02870	127.948	4.76708	4.72409	68.7776	0.304049	4.85223
LOC_Os01g02880	23.536	47.9453	79.2452	33.6701	66.2452	80.6928
LOC_Os01g02884	16.6882	30.6388	19.9804	3.44464	8.7332	3.88824
LOC_Os01g02890	0.365499	7.0704	10.4641	0.022364	1.22223	1.07318
LOC_Os01g02900	4.54579	2.69586	0.830369	2.56984	2.29751	0.453841
LOC_Os01g02910	0.555995	1.68891	4.06335	0.586667	0.88888	3.55079
LOC_Os01g02920	4.18327	7.42794	1.86237	1.5214	6.5137	0.518638
LOC_Os01g02930	0.46223	2.1592	0.831159	0.312726	2.24337	0.728133
LOC_Os01g02940	5.90347	15.3281	36.3769	1.78647	8.12208	15.6658
LOC_Os01g02950	0.147182	0.0234537	0.288628	0	0	0
LOC_Os01g02960	13.0662	11.3485	25.9652	11.02	10.4708	19.8933
LOC_Os01g02970	0	0	0	0	0	0
LOC_Os01g02980	0.032354	0.0386674	1.18189	0	0	0.142705
LOC_Os01g02990	0	0	0	0	0	0
LOC_Os01g03010	0	0	0	0	0	0.187901
LOC_Os01g03020	28.9411	3.35408	7.8623	4.02099	0.494284	1.13218
LOC_Os01g03030	5.17085	7.6542	12.6078	12.6452	18.0378	20.0072
LOC_Os01g03040	55.3764	3.0225	5.31688	157.745	5.8881	15.2206
LOC_Os01g03050	2.26912	3.3397	2.69384	1.70409	4.63243	2.906
LOC_Os01g03060	32.2106	115.549	62.5961	15.1317	45.5328	45.2107
LOC_Os01g03070	37.475	162.316	105.774	7.02837	38.8949	13.8512
LOC_Os01g03080	0.115556	0.745767	0.0553346	0.190022	3.37916	0.876023
LOC_Os01g03090	13.924	26.8389	24.198	20.92	47.6769	43.1641
LOC_Os01g03100	1.96376	1.99658	6.0199	1.36108	1.70485	4.64156
LOC_Os01g03110	4.71915	11.9646	17.264	1.3432	8.41411	7.59963
LOC_Os01g03130	4.31386	3.40092	0.600559	9.9064	10.5065	1.14052
LOC_Os01g03144	15.7208	8.32467	16.7473	5.68889	3.51935	4.59908
LOC_Os01g03160	4.67682	9.78801	17.0605	4.22091	8.87305	17.1952
LOC_Os01g03170	0	0	2.51736	0.1212	0	1.49482
LOC_Os01g03180	1.89272	0.646302	10.7743	1.87857	1.01983	13.1933
LOC_Os01g03190	0	0.101837	5.35738	0	0.086569	3.63023
LOC_Os01g03200	0.0859872	0.298051	0.188716	0.072608	0.328122	0.116748
LOC_Os01g03210	0	0	0	0	0.072053	0.0533208
LOC_Os01g03220	0	0	0.0876745	0	0	0
LOC_Os01g03230	0.0341485	0.0244873	0.569991	0	0.0508837	2.14633
LOC_Os01g03240	0.0110242	0	0.0102563	0	0	0
LOC_Os01g03250	0	0	0	0	0	0
LOC_Os01g03260	0.0581155	0.0680384	0.210299	0.0938758	0.0746671	0.117844
LOC_Os01g03270	0	0	0.151276	0	0.0514861	0
LOC_Os01g03280	0	0	0	0	0	0
LOC_Os01g03290	0.409123	0	0	0.156979	0	0
LOC_Os01g03300	0	0	0	0.0633298	0.035866	0
LOC_Os01g03310	150.177	0.638089	0.543433	638.278	1.52805	2.13593
LOC_Os01g03320	105.897	2.37598	0.308706	240.996	10.5862	0.840559
LOC_Os01g03330	0.416947	3.93331	0.627494	1.29813	9.75409	2.32946
LOC_Os01g03340	20.2717	39.6744	30.4525	66.1779	108.594	109.991
LOC_Os01g03350	0	0	0	0	0	0
LOC_Os01g03360	1.49613	21.9565	14.0232	5.37353	49.9302	52.6091
LOC_Os01g03370	0	0	0	0	0	0
LOC_Os01g03380	0	1.35567	0.129328	0	6.36769	0.260584
LOC_Os01g03390	27.8208	30.4632	41.3406	125.076	129.086	200.093
LOC_Os01g03400	0	0	0	0	0	0
LOC_Os01g03410	0	0	0	0	0	0
LOC_Os01g03420	0	0	0	0	0	0
LOC_Os01g03429	0	0	0	0	0	0.0434486
LOC_Os01g03440	0	0	0	0	0	0
LOC_Os01g03452	0	0	0	0	0	0
LOC_Os01g03464	0	0	0	0	0	0.0486934
LOC_Os01g03480	1.29989	1.11855	0.35569	0	0.387385	0.573346
LOC_Os01g03490	4.79956	32.9004	132.106	3.38882	48.7025	137.791
LOC_Os01g03500	2.71057	8.87204	4.48009	3.32141	11.6445	5.06184
LOC_Os01g03510	8.99663	25.5949	53.8939	5.78746	21.4522	33.0661
LOC_Os01g03520	13.6421	27.2164	25.43	4.47319	12.5912	5.59199
LOC_Os01g03530	0.0842923	0.579259	0.0345976	0.0693058	0.361104	0.0813293
LOC_Os01g03549	5.82079	0.0735041	0.634096	8.42319	0.0327298	0.569187
LOC_Os01g03570	3.10253	4.30599	11.721	1.8213	3.86905	5.53017
LOC_Os01g03580	0	0	0	0	0	0
LOC_Os01g03590	0	0	0	0	0	0
LOC_Os01g03600	0	0	0	0	0	0
LOC_Os01g03610	0.000729739	0.0002741	0.00109824	0	0	0
LOC_Os01g03620	0.0270475	0.362045	0.0111016	0.0177909	0.221664	0
LOC_Os01g03630	0	2.41374	0.450221	0	1.16034	0
LOC_Os01g03640	0	0.0475239	0	0	0.0246882	0
LOC_Os01g03650	23.3551	6.84979	5.95917	21.1416	8.48198	4.03275
LOC_Os01g03660	4.24901	1.98938	1.4783	2.17058	1.22928	0.796986
LOC_Os01g03670	0	0	67.3323	0	0	3.53525
LOC_Os01g03680	2.38381	6.85144	11.1207	22.1813	27.5933	71.1481
LOC_Os01g03690	0.954465	0.645217	1.72006	0.343336	0.46111	0.596127
LOC_Os01g03710	0.920974	2.00651	1.89626	0.228411	1.86725	0.299668
LOC_Os01g03720	0	0.588779	0.142009	0.295583	1.28959	0.165172
LOC_Os01g03730	6.78468	2.23087	3.62373	4.40794	4.45797	3.06875
LOC_Os01g03740	0.940419	0.0528079	0.528623	0.807442	0.0541031	0.681956
LOC_Os01g03750	2.76445	3.93283	18.027	1.81836	2.87849	36.947
LOC_Os01g03760	15.8852	44.4228	60.5079	11.5899	42.5731	34.4908
LOC_Os01g03770	0	0	0	0	0	0
LOC_Os01g03780	0	0	0.000115026	0	0	0
LOC_Os01g03790	0	0	0	0	0	0
LOC_Os01g03800	0	0	0	0	0	0
LOC_Os01g03810	1.7125	0.145785	0.52141	1.81039	0.0727272	0.282472
LOC_Os01g03820	20.8582	10.2555	7.73229	2.98041	2.88406	0.484999
LOC_Os01g03830	0.00402002	0.00662412	0.00738146	0	0	0.000952361
LOC_Os01g03840	0	7.51527	9.55028	0	10.2483	14.5534
LOC_Os01g03860	0	0.00808377	0.0057838	0	0	0
LOC_Os01g03870	1.14901	2.50959	6.68615	2.17026	3.40849	3.94627
LOC_Os01g03880	0	0	0	0	0	0
LOC_Os01g03890	0	2.60714	0.0707093	0	6.98423	0.0162531
LOC_Os01g03900	0	0.628456	0.386365	0.0640524	3.55497	4.96622
LOC_Os01g03914	8.64996	28.2803	3.04537	11.5953	39.6962	3.47694
LOC_Os01g03930	0	0	0	0	0	0
LOC_Os01g03940	6.20142	0.729389	3.62276	26.9996	4.47359	32.3186
LOC_Os01g03950	2.13774	21.4308	41.322	1.72529	18.2112	25.0186
LOC_Os01g03960	0	0	0	0	0	0
LOC_Os01g03970	0	0	0	0	0	0
LOC_Os01g03980	3.62077	3.34014	12.4309	7.21928	14.3099	57.1747
LOC_Os01g03989	0	0	0	0	0	0
LOC_Os01g04000	0	0.230791	0	0	0	0
LOC_Os01g04005	0	0	0.00149026	0	0	0
LOC_Os01g04010	34.8245	14.787	46.1929	398.395	77.4146	200.432
LOC_Os01g04020	91.2767	145.167	80.1948	37.537	63.3524	64.1209
LOC_Os01g04030	8.01716	15.0215	18.8415	11.0572	30.5638	32.2959
LOC_Os01g04040	1.93493	0.723727	0.294143	2.12374	2.40551	1.30684
LOC_Os01g04050	246.334	37.9767	57.5746	759.41	110.059	142.05
LOC_Os01g04070	0.0268914	0.687771	0.0901396	0	0.110193	0.0370658
LOC_Os01g04080	0.109917	0.131366	0.631611	0.632621	0.573243	5.69656
LOC_Os01g04090	0	0	0.604835	0	0	0.171646
LOC_Os01g04100	2.13395	3.24691	2.7375	4.2411	8.06899	7.46403
LOC_Os01g04110	3.40841	7.42086	5.87973	4.5326	21.5847	14.1757
LOC_Os01g04120	1.32738	9.24939	0.769854	1.01546	26.25	1.75005
LOC_Os01g04130	12.3357	2.11577	1.57177	23.6607	3.01674	1.97287
LOC_Os01g04140	0	0	0	0	0	0
LOC_Os01g04150	0	0	0	0	0	0
LOC_Os01g04160	0.383568	22.8138	12.4308	0.189224	10.6807	5.63058
LOC_Os01g04170	0.140234	3.72738	15.088	0.313619	9.21503	42.1221
LOC_Os01g04180	0	0.0134629	0	0	0	0
LOC_Os01g04190	16.7001	35.7643	33.4224	4.98982	25.7518	9.10518
LOC_Os01g04200	14.3171	16.9578	27.6518	8.32624	14.2403	22.969
LOC_Os01g04210	0.245569	0.256135	0.464259	0.0293685	0.349282	0
LOC_Os01g04220	0	0.0871479	0.0810587	0.0149886	0.390476	0.527667
LOC_Os01g04230	0.7935	4.3042	11.2645	0.793345	3.30275	8.4698
LOC_Os01g04250	0.223493	1.95082	1.17326	0.201453	1.09762	0.66152
LOC_Os01g04260	19.7708	91.896	90.6438	17.6141	131.494	125.619
LOC_Os01g04270	0	0	0	0	0	0
LOC_Os01g04280	2.59724	6.56735	0.281389	1.50892	4.58711	0.203528
LOC_Os01g04290	0.0307386	0.0661263	0.206071	0	0.17176	0.110159
LOC_Os01g04300	5.62709	2.44495	2.34996	3.40621	2.8745	2.84097
LOC_Os01g04310	0	0	0	0	0	0
LOC_Os01g04320	0	0.0241857	0	0	0	0
LOC_Os01g04324	0.605424	0.0188756	0.0720275	0.1212	0.0098057	0.0145129
LOC_Os01g04330	28.0951	5.85174	2.47646	74.8837	17.3664	13.013
LOC_Os01g04340	0.0632378	0	0.0259558	0.0207978	0.0235572	0.0174328
LOC_Os01g04350	270.296	29.9948	60.1997	740.538	142.259	160.069
LOC_Os01g04360	2.72615	0.281951	29.4535	13.7358	0.58237	121.447
LOC_Os01g04370	8.93845	2.44825	55.4933	52.8725	9.22964	238.845
LOC_Os01g04380	12.703	4.52878	63.5977	53.1966	11.7141	275.794
LOC_Os01g04390	2.36413	4.82721	6.162	8.30235	22.9275	32.1663
LOC_Os01g04409	5.2551	4.83871	1.81004	2.78413	4.50937	0.648241
LOC_Os01g04430	0.199724	1.93685	1.05398	0.394114	1.70058	1.28993
LOC_Os01g04440	0	0.116738	0.262823	0.0214164	0.10916	0
LOC_Os01g04450	0.897771	6.16695	0.426978	0.710034	1.6244	0.235742
LOC_Os01g04460	0.724825	0.843382	0.22453	0.188907	0.173214	0.0904814
LOC_Os01g04470	0.223784	0.229245	0.0524867	0.399536	0.476363	0
LOC_Os01g04480	0.148936	0.472505	0.518681	0.124854	0.332965	0.485222
LOC_Os01g04490	0.572598	1.10214	4.36645	0.0693803	0.0224529	1.99388
LOC_Os01g04500	5.21056	7.95804	11.0914	1.46886	3.57955	13.2074
LOC_Os01g04510	0.0632223	0	0.0385506	0.184201	0.0392523	0.419672
LOC_Os01g04520	0.0274985	0.348363	0.289692	0	0.184386	0.0911387
LOC_Os01g04530	0.0209437	0.200801	0.0573086	0.137761	0.748982	0
LOC_Os01g04540	0.12659	0.139378	0	0.105976	0.102888	0
LOC_Os01g04550	0.270701	0.352282	0.0781874	0.0395684	0.22409	0
LOC_Os01g04560	0.0560253	0	0	0.184258	0	0
LOC_Os01g04570	0.393757	1.6296	0.230881	0.0444001	0.754362	0
LOC_Os01g04580	0	0.792065	0.0151122	0.00726547	1.2591	0
LOC_Os01g04590	5.03557	4.02076	1.64952	2.4812	4.37023	0.985146
LOC_Os01g04600	1.42434	5.32842	7.36186	0.713817	4.07632	8.03998
LOC_Os01g04610	0	0	0	0	0	0
LOC_Os01g04620	0.336018	1.68667	0.0367781	0.254175	2.79135	0
LOC_Os01g04630	63.0645	15.6817	9.6551	36.3383	17.2992	8.54002
LOC_Os01g04640	10.4946	0.322636	21.5605	2.35279	0.703948	24.7073
LOC_Os01g04650	12.9223	18.2294	26.4172	16.4793	24.3795	35.3125
LOC_Os01g04660	0.13431	30.3379	0.863656	0.0552152	31.5956	0.333227
LOC_Os01g04670	0.231965	3.77033	4.96148	4.7808	16.0148	18.928
LOC_Os01g04680	0	0.0208605	0	0	0	0
LOC_Os01g04690	0	1.04076	12.1129	1.90935	8.65068	52.8139
LOC_Os01g04699	0.0531217	0	0.070014	0.020965	0.015831	0
LOC_Os01g04710	3.46795	2.15894	34.693	3.51527	3.48034	53.344
LOC_Os01g04720	2.4833	8.06663	20.158	0.76261	3.37345	6.53475
LOC_Os01g04730	19.9133	109.783	84.1192	126.959	275.573	569.341
LOC_Os01g04740	0	0	0	0	0	0
LOC_Os01g04750	0.0629438	0.270815	0.0129176	0.207011	0.574467	0
LOC_Os01g04760	0	0	0	0	0	0
LOC_Os01g04770	0	0	0	0	0	0
LOC_Os01g04780	0	0.00120608	0.000262631	0	0.000195022	0
LOC_Os01g04790	0	0	0	0	0	0
LOC_Os01g04800	1.32384	15.9404	0.0815051	3.30896	38.3551	0.10036
LOC_Os01g04814	47.1695	87.4361	71.5216	45.3374	98.0534	43.3241
LOC_Os01g04830	0	0	0	0	0	0
LOC_Os01g04840	0	0.057827	0.375127	0.0132609	0.300406	0.16673
LOC_Os01g04850	0	0	0	0	0	0
LOC_Os01g04860	16.7867	7.00808	5.66227	2.621	1.58844	0.648541
LOC_Os01g04870	3.22008	6.26744	3.13359	1.53679	3.40018	0.767544
LOC_Os01g04880	6.11258	11.4424	20.3627	4.75105	11.7946	20.8489
LOC_Os01g04900	50.6333	1.39905	5.39344	19.3168	0.522895	1.70616
LOC_Os01g04910	13.3096	20.3788	26.5426	23.4226	43.4661	67.383
LOC_Os01g04920	7.74967	3.52835	54.6894	6.05943	3.87973	38.4771
LOC_Os01g04930	8.63273	8.54334	14.0523	16.3868	17.3831	20.4362
LOC_Os01g04950	8.31664	29.5915	22.9875	6.74369	24.0503	21.0802
LOC_Os01g04960	0	0	0	0	0	0
LOC_Os01g04970	0	0	0	0	0	0
LOC_Os01g04980	0.00148555	0.00310701	0.0182077	0	0	0
LOC_Os01g04990	6.9057	7.32582	3.74028	3.58236	6.00691	1.73688
LOC_Os01g05000	0	0	0.0139712	0	0	0
LOC_Os01g05010	6.20568	30.3407	34	12.7868	60.8754	68.6104
LOC_Os01g05020	0	0	0	0	0	0
LOC_Os01g05030	0.0449	0.0488655	0.0275671	0	0.00156389	0.0141771
LOC_Os01g05040	0	0	0	0	0	0
LOC_Os01g05050	0.228899	0.291803	0.010439	0	0.0852688	0
LOC_Os01g05060	56.4782	8.79637	16.3408	124.812	18.5017	40.5143
LOC_Os01g05064	15.8569	13.4469	2.74985	88.8225	114.791	19.0444
LOC_Os01g05070	18.2992	77.2567	76.346	15.3916	77.1435	62.8443
LOC_Os01g05080	70.2026	1.06608	5.26997	184.781	1.94196	12.359
LOC_Os01g05090	27.03	33.3859	22.6966	25.5383	54.1941	37.2703
LOC_Os01g05100	0.434276	0.463995	0.396172	3.08369e-10	0.123582	2.3832e-11
LOC_Os01g05105	0.510698	0.430838	0.931621	0.0494	0.0373027	0.195994
LOC_Os01g05120	0.0358401	0	0.039228	0.0942977	0.0801064	0
LOC_Os01g05130	16.5075	41.098	19.0248	12.2751	54.3502	21.3802
LOC_Os01g05140	3.29691	12.8755	9.56268	4.6041	22.5603	26.6227
LOC_Os01g05150	0.0769353	0.110338	3.53672	1.29044	0.630514	22.9903
LOC_Os01g05160	0	0	0	0	0	0
LOC_Os01g05170	0.293996	0.374789	0.268155	0.999133	2.99351	2.56646
LOC_Os01g05180	1.45523	6.22114	4.2154	0.775663	4.78544	2.94648
LOC_Os01g05200	0.0011048	0	0.00201539	0	0	0
LOC_Os01g05210	0.174132	0	0.047648	0	0	0
LOC_Os01g05220	0.91684	0.0994289	1.87477	2.63048	0.457418	19.4193
LOC_Os01g05240	0	0	0	0	0	0
LOC_Os01g05250	0.964592	0	0.226237	3.17238	0	0.455846
LOC_Os01g05260	0	1.68911	0	0.0474302	3.33082	0
LOC_Os01g05280	0.296419	0.332611	1.58164	0.292461	0.662527	10.051
LOC_Os01g05289	5.0272	21.4778	11.3598	3.0849	20.4779	10.1178
LOC_Os01g05300	0	0	0	0	0	0
LOC_Os01g05310	0.210384	0.0862069	0.0328958	0.118614	0	0
LOC_Os01g05320	0	0	0	0	0	0
LOC_Os01g05330	0	0	0	0	0	0
LOC_Os01g05340	0	0.0347526	0	0.0956338	0.0812415	0.0200401
LOC_Os01g05350	0	0	0.0108143	0	0	0
LOC_Os01g05360	0	0	0	0.169309	0	0
LOC_Os01g05370	0	0	0	0	0	0
LOC_Os01g05380	0	0.227784	0	0.0895466	0.760703	0.0187645
LOC_Os01g05390	0	0.411346	0	0	1.28214	0
LOC_Os01g05400	0	0	0.00894371	0	0	0.0180207
LOC_Os01g05410	0	0	0.031549	0.151677	0.171801	0.508545
LOC_Os01g05420	33.9821	54.4151	46.6681	28.0381	57.2718	31.8608
LOC_Os01g05430	1.47972	15.2391	22.8016	0.764745	14.2845	14.3703
LOC_Os01g05440	0.513462	0.60832	0.812453	0.0881055	0.0665299	0.0738503
LOC_Os01g05450	1.23471	0.848497	3.67418	1.42126	0.804915	6.04163
LOC_Os01g05460	1.10167	1.0256	2.37988	0.686502	0.259194	1.34267
LOC_Os01g05470	14.2419	67.9066	87.6578	9.67602	49.6935	35.5364
LOC_Os01g05480	0.843615	0.0381494	6.28883	0.584896	0.0679484	2.78443
LOC_Os01g05490	379.844	648.182	291.65	604.14	1118.66	399.974
LOC_Os01g05500	24.0859	46.6139	33.4207	2.01864	6.99811	2.82531
LOC_Os01g05510	11.2939	13.6705	17.5368	1.50556	2.54674	7.5801
LOC_Os01g05520	0	0	0	0	0	0
LOC_Os01g05530	13.3598	19.6717	40.9562	5.66188	14.7723	12.6431
LOC_Os01g05540	10.3312	24.395	27.4533	8.62714	22.1583	19.2501
LOC_Os01g05550	0	0	0	0	0	0
LOC_Os01g05560	9.43197	24.342	30.3722	18.14	44.0597	45.6057
LOC_Os01g05570	0	0	0	0	0	0
LOC_Os01g05580	0.0695031	0	0	0	0	0.30656
LOC_Os01g05585	11.8315	5.5372	3.0021	91.0396	21.9054	4.18773
LOC_Os01g05590	0	0	0.00309929	0	0	0
LOC_Os01g05600	0.208282	1.25856	0.854889	0	0.14897	0.0137801
LOC_Os01g05610	18.0605	25.7437	118.779	60.1316	98.145	406.554
LOC_Os01g05620	0.366973	2.39227	2.00831	0.0219439	0.161559	0.160942
LOC_Os01g05630	10.5839	56.0854	115.851	32.9815	211.998	379.985
LOC_Os01g05640	0.26023	1.29025	0.77921	0.00978117	0.0553944	0.040993
LOC_Os01g05650	865.147	464.288	39.1784	7144.47	2290.93	146.005
LOC_Os01g05660	9.26503	0.492584	3.35775	3.24876	0.348945	0.619744
LOC_Os01g05670	115.402	33.142	117.064	58.0808	44.4167	83.2039
LOC_Os01g05680	8.49693	11.3251	17.4856	3.2085	4.68926	4.5112
LOC_Os01g05694	36.1608	11.1929	58.8663	16.533	18.353	38.6605
LOC_Os01g05710	0.317256	0.891035	4.17057	0.026085	0.0590916	0.568478
LOC_Os01g05720	0	0	0.0878857	0	0	0
LOC_Os01g05730	0.273446	1.36171	1.88099	0.255041	0.984753	1.0805
LOC_Os01g05744	8.28141	2.4107	1.84377	2.31138	0.0809701	0.119839
LOC_Os01g05760	23.2723	0.463559	0.398002	5.95498	0.722445	0
LOC_Os01g05770	3.26659	0.0283929	0.0543228	0.429832	0	0
LOC_Os01g05780	3.42781	0.0292621	0.0837462	0.443894	0.0456042	0
LOC_Os01g05790	10.8604	20.2088	30.9723	10.8381	30.4268	32.0179
LOC_Os01g05800	129.768	9.43565	13.1779	59.3371	6.49301	5.4922
LOC_Os01g05810	6.34142	1.55714	2.88274	6.1329	1.14512	2.02594
LOC_Os01g05820	2.29297	0.0231454	0.330673	1.98722	0.0115429	0.589396
LOC_Os01g05830	9.31003	6.94875	9.224	4.49327	8.05911	6.57739
LOC_Os01g05840	51.4586	2.18343	160.97	50.3335	3.38864	174.026
LOC_Os01g05850	0	0.083875	0	0	0.457509	0
LOC_Os01g05860	0.5237	4.44511	1.93602	0.196841	2.57197	0.86032
LOC_Os01g05870	0.0592929	0.35045	0.730098	0.00709106	0.0722867	0.502247
LOC_Os01g05880	0.0900817	0.021532	0.0246492	0.0148132	0	0
LOC_Os01g05890	0	0.0105499	0.609899	0.0145158	0	0.206842
LOC_Os01g05900	18.7745	50.5696	178.982	71.5721	182.499	752.622
LOC_Os01g05940	0.641449	0.985652	0.860365	0.0150687	0.0512037	0.0189459
LOC_Os01g05960	1.58771	2.28387	1.68495	0.0470424	1.43333	0.070976
LOC_Os01g05970	54.5668	83.1383	364.872	223.286	317.668	1241.12
LOC_Os01g05980	0.0236618	0.0301643	0.0237403	0	0	0
LOC_Os01g06000	1.12224	3.38318	3.95027	0.115496	0.659786	0.387237
LOC_Os01g06010	50.8724	55.9657	338.27	260.456	203.411	1244.91
LOC_Os01g06020	31.1066	17.5014	11.2095	8.54396	7.50773	2.3051
LOC_Os01g06030	0	0.145723	0	0	0.162218	0
LOC_Os01g06040	0.159185	0	0.00871159	0.125647	0.0474392	0
LOC_Os01g06050	2.48897	4.02883	11.128	0.746775	1.47482	4.66252
LOC_Os01g06060	0	0.0765567	0.01878	0	0.136356	0
LOC_Os01g06070	0	0	0	0	0	0
LOC_Os01g06080	0	0	0	0	0	0
LOC_Os01g06090	0	0	0.04487	0	0	0
LOC_Os01g06100	0	0.00675121	0.00123027	0	0	0
LOC_Os01g06110	0	0	0	0	0	0
LOC_Os01g06120	0	0	0	0	0	0
LOC_Os01g06130	0	1.81352	1.29355	0	1.97842	0.627461
LOC_Os01g06140	0.119709	7.08666	1.10279	0.0262468	9.08224	0.869007
LOC_Os01g06150	4.20933	8.93035	2.04013	1.82774	11.499	1.75954
LOC_Os01g06160	0	0	0.00032357	0	0	0
LOC_Os01g06170	0	0	0.00084701	0	0	0
LOC_Os01g06180	0	0	0	0	0	0
LOC_Os01g06200	0.018169	0.0018719	0.0014129	0	0	0
LOC_Os01g06210	0	0	0	0	0	0
LOC_Os01g06220	0.0196292	3.67846	0	0.116203	13.2644	0
LOC_Os01g06230	0	0.135915	0.388978	0.561024	1.27091	3.13501
LOC_Os01g06240	0.120762	0.00962179	0	0.0661942	0.0449859	0
LOC_Os01g06250	0	0.120964	0	0	0.397986	0
LOC_Os01g06260	0	0	0.0320266	0	0	0
LOC_Os01g06270	23.1936	20.6672	18.126	3.57966	8.39229	3.02293
LOC_Os01g06280	2.69944	0.212716	0.0142048	1.4878	0.121554	0.00817754
LOC_Os01g06290	29.9068	80.0597	61.5827	46.559	71.4564	102.271
LOC_Os01g06300	0	0.0116909	0.000857008	0	0.00115469	0
LOC_Os01g06310	0	4.37326	0	0.331226	25.0114	0.0231362
LOC_Os01g06320	0	0	0.00534843	0	0	0
LOC_Os01g06330	0	0	0	0	0	0
LOC_Os01g06340	0.736633	2.49859	3.26345	1.26901	7.68344	9.8053
LOC_Os01g06350	0	0.118941	0.3404	0.0818266	0.417073	0.171468
LOC_Os01g06360	0.0213854	0	0.0234069	0	0	0
LOC_Os01g06370	0.0642785	0.0307286	0.0351772	0.0845604	0.0478897	0.496151
LOC_Os01g06380	0	0	0.252911	0	0	0.18293
LOC_Os01g06390	0	0.0599549	0.326015	0	0.700785	0.207438
LOC_Os01g06400	0	0.0166073	1.06465	0	0	0
LOC_Os01g06410	0	0	0.105532	0	0	0.318954
LOC_Os01g06420	0	0	0.0879096	0	0.0398929	0
LOC_Os01g06430	0	0	0.15354	0	0	0.371243
LOC_Os01g06440	0.0182196	0.0522596	0.343996	0	0.0814453	0
LOC_Os01g06450	0.111597	0.259125	0.0654352	0.0104864	0.0237553	0.0263691
LOC_Os01g06454	4.36006	12.4678	5.05678	11.4979	26.2554	6.131
LOC_Os01g06460	14.1552	32.8695	24.3386	35.3249	98.1069	70.4492
LOC_Os01g06470	12.2718	33.9555	14.8847	5.6203	32.5634	7.64803
LOC_Os01g06490	8.80265	7.87968	16.5941	7.93708	7.77971	15.0402
LOC_Os01g06500	5.2707	1.46257	1.62458	10.321	4.31051	2.68884
LOC_Os01g06510	1.24242	6.87278	2.05274	0.420285	2.00116	0.18919
LOC_Os01g06520	1.18567	1.11285	2.18442	0.412403	0.212747	0.944623
LOC_Os01g06530	0	0.46978	0.0291219	0.00583369	0.176233	0
LOC_Os01g06540	0	0	0.427571	0	0	0
LOC_Os01g06550	1.98557	14.0885	13.8072	0.994601	7.80625	5.60838
LOC_Os01g06560	0.0630728	15.8676	0.629943	0.0103718	26.4796	0.947609
LOC_Os01g06570	0	0	0	0	0	0
LOC_Os01g06580	19.8563	0.247725	23.6604	38.0514	0.491366	83.8407
LOC_Os01g06590	15.8446	19.3626	4.56576	8.85846	20.3468	3.64958
LOC_Os01g06600	25.9981	66.5224	13.6519	10.2975	40.9761	5.03028
LOC_Os01g06610	0	0	0	0	0	0
LOC_Os01g06620	0	0.0112602	0.0145017	0	0	0
LOC_Os01g06630	0	35.289	0.0382194	0	180.834	0
LOC_Os01g06640	1.68293	30.5721	12.0228	4.5326	76.0436	35.9862
LOC_Os01g06650	0	0	0	0	0	0
LOC_Os01g06660	3.32764	16.5934	2.34226	2.26801	17.8519	1.12856
LOC_Os01g06670	0.0306792	0.370324	0	0.00504493	0.285713	0
LOC_Os01g06680	2.42209	3.21766	1.00096	0.0598704	0.462257	0.0332578
LOC_Os01g06690	0	0.0162169	0.116029	0	0	0.074812
LOC_Os01g06700	0	0	0	0	0	0
LOC_Os01g06710	0	0	0	0	0	0
LOC_Os01g06720	0	0	0	0	0	0
LOC_Os01g06730	0.0289029	0.604499	0.359848	0	0.23687	0.199192
LOC_Os01g06740	0.201905	3.74825	0.253218	0.464821	9.97826	0.0463827
LOC_Os01g06750	0.0446943	0	7.59116e-11	0.0138284	8.9069e-10	2.35824e-11
LOC_Os01g06760	0	0	0	0	0	0
LOC_Os01g06770	0	0	0.00243064	0	0	0
LOC_Os01g06780	0	0	0	0	0	0
LOC_Os01g06790	0.888561	0.500208	0.854393	0.174793	0.12374	0.329653
LOC_Os01g06800	0	0	0	0	0	0
LOC_Os01g06810	0	0	0	0	0	0
LOC_Os01g06820	0	0	0	0	0.0428322	0.0158484
LOC_Os01g06836	0.661493	0.754086	0.468758	0.0111566	0.341194	0.074812
LOC_Os01g06852	0.0660329	0.0978906	0.083357	0.00434342	0.0196787	0
LOC_Os01g06870	2.17017	0	0.00957786	0.920945	0	0
LOC_Os01g06876	3.44401	0.339339	0.100713	0	0.137109	0.0434846
LOC_Os01g06882	0.370298	0.280286	0.118213	0	0.0459809	0.153121
LOC_Os01g06890	0.1438	0.528816	1.6042	0.0436555	0.173066	1.07337
LOC_Os01g06900	1.14991	2.13016	2.22223	0.336165	0.940014	1.18433
LOC_Os01g06910	10.5798	7.58661	12.6655	3.47953	6.89706	0
LOC_Os01g06920	0.290392	1.37782	1.42036	0.0668535	0.265031	0.628412
LOC_Os01g06940	0	0.0695952	0	0	0	0
LOC_Os01g06950	0	0	0	0	0	0
LOC_Os01g06960	0	0	0	0	0	0
LOC_Os01g06970	0	0	0	0	0	0
LOC_Os01g06980	0	0	0	0	0	0
LOC_Os01g06990	0	0.276557	0	0	0.718345	0
LOC_Os01g07000	0	0	0	0	0	0
LOC_Os01g07010	0	0	0	0	0	0
LOC_Os01g07020	0	0	0	0	0	0
LOC_Os01g07030	0	0.271323	0	0	0.25371	0
LOC_Os01g07040	0	0.19021	0.139981	0	0.338786	0.783465
LOC_Os01g07050	0	0.309874	0	0	0.434637	0
LOC_Os01g07060	0	0.0864118	0	0	0.0897803	0.132879
LOC_Os01g07070	19.088	41.7008	30.8366	17.0318	52.4648	21.6966
LOC_Os01g07080	4.7642	17.7998	10.591	1.85873	11.1444	4.15895
LOC_Os01g07090	82.0379	3.57706	3.28227	33.3233	1.37932	1.73311
LOC_Os01g07100	9.19368	14.291	14.5711	5.84098	11.8006	12.3695
LOC_Os01g07110	0.424791	6.76842	4.5159	0.0524503	0.269016	0.251769
LOC_Os01g07120	5.68014	22.4513	12.1101	5.32608	32.9008	12.3935
LOC_Os01g07130	1.01034	3.98106	3.16673	0.261799	1.64234	1.29132
LOC_Os01g07140	2.47791	12.1934	19.3157	1.00688	6.22268	4.38337
LOC_Os01g07150	0	0	0.00768213	0.184666	0.0139444	0.681065
LOC_Os01g07160	0	0	0	0	0	0
LOC_Os01g07170	6.51186	13.9594	12.189	1.14638	4.34398	2.43718
LOC_Os01g07180	4.85518e-07	0	0.032683	0	0	0
LOC_Os01g07190	0	0	0	0	0	0
LOC_Os01g07200	14.4877	3.04604	13.8166	10.911	5.25107	12.4329
LOC_Os01g07212	0.315579	6.03582	2.95901	0.114168	1.95149	1.07005
LOC_Os01g07240	5.67869	20.7181	13.6258	12.0014	62.5917	41.7529
LOC_Os01g07250	29.2751	8.33313	20.1395	23.5612	11.1451	17.0232
LOC_Os01g07260	3.3147	20.5381	31.9221	0.525745	13.2148	11.529
LOC_Os01g07270	9.76903e-07	0.121471	2.18609e-06	2.197	0.229424	0.702929
LOC_Os01g07280	1.56984	1.83002	2.73356	0.1767	0.318979	0.647983
LOC_Os01g07300	0.834854	0.668502	0.188465	1.41403	1.61719	0.886058
LOC_Os01g07310	66.7895	67.448	111.471	21.7979	48.3272	38.7877
LOC_Os01g07320	0.223511	1.04179	1.25377	0.147018	1.87338	2.21815
LOC_Os01g07330	0.430961	2.64977	3.54318	0.161361	1.10649	0.771308
LOC_Os01g07340	0.0548012	0.24888	0.359888	0.17122	0.18373	0.12841
LOC_Os01g07350	1.73826	4.71018	5.25399	0.56905	1.37862	1.62968
LOC_Os01g07360	1.26287	8.19045	34.6528	0.68115	7.33572	13.8001
LOC_Os01g07364	0	0.045574	0.0782578	0	0	0.0525607
LOC_Os01g07370	43.7338	25.9148	100.566	21.4058	19.2401	28.1741
LOC_Os01g07376	13.9268	14.2565	7.0749	37.3877	44.0589	12.1178
LOC_Os01g07382	6.91294	16.6334	15.8663	6.29866	17.7636	8.97428
LOC_Os01g07390	8.48871	8.88319	6.52927	5.35377	8.17542	2.88944
LOC_Os01g07400	9.82619	13.9459	17.449	6.95018	15.1076	10.1386
LOC_Os01g07410	9.30636	9.8222	8.10805	2.96494	4.99841	3.14666
LOC_Os01g07420	6.27501	2.80707	10.1967	4.63478	4.58369	23.4446
LOC_Os01g07430	0	0	0	0	0	0
LOC_Os01g07450	0	0.0379816	0	0	0.118387	0.0286069
LOC_Os01g07460	0	0	0.2264	0	0	0
LOC_Os01g07470	0	0	0	0	0	0
LOC_Os01g07480	0	0.406454	4.08299	0	0.886827	7.44165
LOC_Os01g07490	9.80259	30.283	30.6682	0.882446	5.3962	2.25985
LOC_Os01g07500	2.86532	2.68572	6.56678	3.25915	2.00425	3.24232
LOC_Os01g07510	0	0	0	0	0	0
LOC_Os01g07520	9.32665	15.2845	20.8501	11.587	21.6947	27.9555
LOC_Os01g07530	9.01491	0.129127	0.0554329	7.45099	0.194952	0.176846
LOC_Os01g07540	3.68603	3.0289	3.27684	0.703901	1.93628	1.98544
LOC_Os01g07550	0	0	0	0	0	0
LOC_Os01g07560	0.67617	5.51827	9.82927	0.412993	2.87869	5.83832
LOC_Os01g07570	2.37275	9.19974	42.8905	0.715685	6.44604	27.2263
LOC_Os01g07590	9.78366	8.62168	6.27349	47.9421	11.4314	1.93886
LOC_Os01g07600	0.730278	0.693014	0.530884	0.695435	0.341066	0.384604
LOC_Os01g07610	0.809528	7.15302	1.98992	0.150869	1.83954	0.520714
LOC_Os01g07620	0.202413	0.0274834	1.17197	0.718487	0.278409	4.58018
LOC_Os01g07630	14.3387	12.5971	68.1233	5.98992	5.40836	22.1971
LOC_Os01g07640	0	2.44103	0.215647	0	0.685015	0.0633657
LOC_Os01g07650	0	0	0.301166	0.361977	0	1.51705
LOC_Os01g07660	0.0463238	0.354324	2.35908	0	0.0575214	0.170268
LOC_Os01g07670	0	0	0.0210871	0	0	0
LOC_Os01g07680	0	0	0	0	0	0
LOC_Os01g07700	22.1606	8.87948	13.6362	10.0851	6.83754	5.03402
LOC_Os01g07710	0	0	0.0130099	0	0	0.366991
LOC_Os01g07720	11.9973	18.4808	17.9484	3.26934	12.1556	5.72434
LOC_Os01g07730	11.3672	8.80572	1.03971	9.97973	9.51273	0.245772
LOC_Os01g07740	5.17736	34.1342	43.432	3.3385	26.9379	22.499
LOC_Os01g07750	20.2864	19.6987	23.2363	19.816	41.9224	25.642
LOC_Os01g07760	71.3263	109.925	90.0648	39.1948	57.3201	42.2979
LOC_Os01g07770	9.01355	1.0918	0.0749917	16.7849	0.113436	0.033578
LOC_Os01g07780	7.43377	0.387178	3.27674	40.5634	1.40077	34.5585
LOC_Os01g07790	0.0714437	0.0178436	0.0180155	4.95932e-12	1.70598e-10	0
LOC_Os01g07800	2.94029	0.642813	0.365136	6.76919	0.806285	0.296371
LOC_Os01g07810	39.1755	119.796	82.6851	66.0557	313.898	129.02
LOC_Os01g07820	0	0	0	0	0	0
LOC_Os01g07830	0	0	0	0	0	0
LOC_Os01g07840	0	0	0	0	0	0
LOC_Os01g07850	0.0563673	0.24252	0.208222	0	0.335965	0.357393
LOC_Os01g07860	0	0	0.00138956	0	0	0
LOC_Os01g07870	5.7881	22.1509	2.99377	0.971258	5.94129	0.502478
LOC_Os01g07880	12.1055	10.653	20.826	12.5913	17.1954	22.2398
LOC_Os01g07890	19.4885	7.85103	2.88803	54.5594	26.2984	1.1107
LOC_Os01g07900	0.628623	1.91042	5.22176	0.886043	2.67626	7.55062
LOC_Os01g07910	7.06346	17.2547	44.8239	13.4152	28.8145	76.9792
LOC_Os01g07920	6.79792	12.455	17.6456	2.82542	5.99399	6.97587
LOC_Os01g07930	0	0	0.0125076	0	0	0
LOC_Os01g07940	0.295844	1.66887	3.4	0.518923	1.86617	3.72437
LOC_Os01g07950	14.9588	88.7058	28.4761	16.6569	143.547	56.7742
LOC_Os01g07960	42.2103	33.4141	80.3117	58.3316	57.013	141.931
LOC_Os01g07970	9.19888	8.07577	2.79678	28.0499	34.1828	12.241
LOC_Os01g07980	2.30573	5.50846	2.7231	0	0.294391	0.158081
LOC_Os01g07990	0.0458522	1.05526	0.187979	0.00372011	0	0
LOC_Os01g08000	1.40358	14.3682	5.17103	0.813413	16.9162	3.84654
LOC_Os01g08010	1.20386	5.09739	2.33487	1.59242	5.13512	3.63234
LOC_Os01g08020	16.765	1.11947	0.901611	4.80493	0.30107	0.0800886
LOC_Os01g08050	0	0	0	0	0	0
LOC_Os01g08060	0.0106968	0	0	0	0	0
LOC_Os01g08070	0.00174617	0.000834762	0.00103809	0	0	0
LOC_Os01g08090	1.33046	8.78266	0.120061	0.409636	5.63109	0
LOC_Os01g08100	0.230135	1.56562	0.222825	0.151375	0.580321	0
LOC_Os01g08110	0.481998	13.8192	2.42955	0.417161	12.0962	1.41964
LOC_Os01g08120	0.347049	1.28425	0.889843	0.202913	0.325598	0.170082
LOC_Os01g08130	0.280808	0.188196	0.345815	1.07138	0.146448	4.45885
LOC_Os01g08140	0.588697	0.562858	1.38539	1.47146	1.9737	7.27048
LOC_Os01g08150	0.150541	5.9436	14.6913	0.0291237	2.95569	6.25913
LOC_Os01g08160	0.674649	0.146599	2.58112	1.25867	0.201055	1.82599
LOC_Os01g08170	0	0.188159	0.168977	0	0.0758379	0.0299316
LOC_Os01g08180	0	0	0.177845	0	0	0.223962
LOC_Os01g08190	0.156781	9.38373	24.8476	0.056719	2.30111	2.68829
LOC_Os01g08200	19.9371	44.0085	40.5148	5.52691	19.2071	8.24875
LOC_Os01g08220	0.165049	0.146533	2.96782	0.201618	0.193234	5.0179
LOC_Os01g08240	0	0	0	0	0	0
LOC_Os01g08250	0.0771643	0.00691663	0.097655	0	0	0
LOC_Os01g08260	9.94878	3.85173	142.534	0.53765	0.748178	14.067
LOC_Os01g08270	16.0825	50.1152	21.4914	7.91803	32.5225	5.44607
LOC_Os01g08280	11.5187	16.143	13.0516	7.4004	11.2937	10.573
LOC_Os01g08290	5.33432	8.50763	11.287	1.0385	3.89431	2.64524
LOC_Os01g08300	76.608	94.6088	5.67731	206.811	336.508	33.4377
LOC_Os01g08310	6.4681	10.7674	39.108	4.29769	11.0322	28.8006
LOC_Os01g08320	16.2546	38.8783	5.69631	45.2493	115.295	28.5376
LOC_Os01g08330	0	0.0379548	0.0108624	0	0.118303	0
LOC_Os01g08340	2.24474	1.87511	3.44724	1.33663	1.92767	2.01275
LOC_Os01g08350	9.80053	38.128	4.06217	0.316528	0.624628	1.98273
LOC_Os01g08360	0	0	0.446103	0.389949	0	7.76283
LOC_Os01g08370	0.870257	4.58363	4.94642	0.150638	0.602872	0.530315
LOC_Os01g08380	0.955644	0.385467	0.412671	1.61076	0.756529	0.798562
LOC_Os01g08390	0	0	0	0	0	0
LOC_Os01g08400	9.80287	15.1972	23.3121	16.6489	31.2299	27.7909
LOC_Os01g08410	27.1728	54.8228	32.6315	40.4949	74.9325	43.3944
LOC_Os01g08420	8.13698	14.0162	13.9634	0.728551	1.48862	1.23332
LOC_Os01g08430	9.00411	16.3569	24.2378	4.54319	6.39106	6.75354
LOC_Os01g08440	4.23104	3.14334	0.187743	12.1382	7.64639	0.709281
LOC_Os01g08450	31.0773	68.7762	105.616	38.7572	112.465	145.26
LOC_Os01g08460	48.9339	0.523228	2.55927	19.1368	0.252044	1.04231
LOC_Os01g08464	0.617678	0.12433	0.124538	0.128301	0	0.340551
LOC_Os01g08470	0.868209	11.4565	16.2035	0.651615	16.3868	11.9915
LOC_Os01g08480	0	0	0	0	0	0
LOC_Os01g08490	0	0	0	0	0	0
LOC_Os01g08500	0.941002	0.106374	0.0586699	0.176763	0.0052836	0.00390998
LOC_Os01g08510	21.663	4.83138	14.3872	5.16232	1.4088	3.52745
LOC_Os01g08520	0.510862	1.98429	12.1091	0.871573	1.66517	17.3221
LOC_Os01g08530	2.1819	0.271724	7.30995	4.6553	0.519097	8.41071
LOC_Os01g08540	3.29207	8.37255	7.43581	0.649623	2.30108	1.13193
LOC_Os01g08550	0.99347	9.59239	8.01585	0.601881	5.45388	1.78737
LOC_Os01g08560	42.4561	106.111	168.669	13.3876	40.8599	43.5503
LOC_Os01g08570	0	0	0	0	0	0
LOC_Os01g08580	6.59763	13.3332	12.659	3.19583	12.9365	4.18647
LOC_Os01g08590	0	0	0	0	0	0
LOC_Os01g08600	1.72918	2.13848	3.12696	2.42314	4.8171	7.81346
LOC_Os01g08610	0	0	0.225214	0	0	0.18262
LOC_Os01g08620	0	0	0	0	0	0
LOC_Os01g08630	0.0359008	0.0429064	2.23978	0	0	0.593809
LOC_Os01g08640	0	0	0	0	0	0
LOC_Os01g08650	2.37834	5.45749	12.0315	2.57147	5.95817	5.96632
LOC_Os01g08660	19.4311	20.8614	28.2504	16.3691	33.5933	21.8136
LOC_Os01g08670	1.03004	0.419466	0.751608	9.28465	1.76222	10.9585
LOC_Os01g08680	3.08798	6.80449	3.64044	3.40019	6.99317	2.18254
LOC_Os01g08690	2.99499	5.06475	3.69622	2.17102	8.80404	4.3472
LOC_Os01g08700	151.217	45.3912	89.6895	27.7224	11.8402	18.4475
LOC_Os01g08710	0.312445	0.0175724	5.43647	1.06385	0.0958515	17.3176
LOC_Os01g08720	0	0	0	0	0	0
LOC_Os01g08730	0	0	0	0	0	0
LOC_Os01g08740	0	0	1.76587	0.565981	0	1.89763
LOC_Os01g08750	6.79707	12.6262	13.022	0.517456	0.983692	0.87161
LOC_Os01g08760	3.98724	16.779	18.941	3.67531	20.6126	16.495
LOC_Os01g08770	6.41002	30.4047	15.6079	4.04317	12.8649	7.21548
LOC_Os01g08780	1.4145	0.118724	0.644102	1.02984	0.0643574	0.208363
LOC_Os01g08790	0.0896289	2.76366	4.83149	0.0884323	8.91468	12.8729
LOC_Os01g08800	0	1.16426	1.08241	0.0194174	0.175949	0.138344
LOC_Os01g08810	0.581482	0.118142	0.0517114	1.13788	0.238273	0.112208
LOC_Os01g08814	9.64923	11.3344	16.7404	7.35256	17.5337	17.9775
LOC_Os01g08820	0.0252573	0.905577	4.33678	0	0.479848	3.02878
LOC_Os01g08830	12.1323	36.6375	17.2923	5.02954	35.7544	17.7223
LOC_Os01g08840	0	0	0	0.285262	0	0.0956431
LOC_Os01g08850	2.68597	13.6941	5.28779	1.02185	12.9047	3.34601
LOC_Os01g08860	11.5226	18.1383	202.711	36.2666	38.3771	798.496
LOC_Os01g08870	7.83127	33.8147	28.8944	0	0.188212	0.417843
LOC_Os01g08880	3.80525	12.2849	9.20887	0.0325061	0.441825	0.73566
LOC_Os01g08890	23.598	7.32673	9.93147	9.35694	2.03532	2.52681
LOC_Os01g08930	19.7084	28.3776	13.3485	6.68687	15.7354	6.70778
LOC_Os01g08940	0	0	0	0	0	0
LOC_Os01g08950	0.17505	0.238804	0.435643	0.338867	0.660249	0.57047
LOC_Os01g08960	6.75139	26.4551	28.4499	17.9084	48.5415	50.2949
LOC_Os01g08970	33.3581	117.376	63.3131	11.5107	43.1869	13.8837
LOC_Os01g08980	0	0	0	0	0	0
LOC_Os01g08990	0.0350246	0.0167436	0.412105	0	0.130473	0
LOC_Os01g09000	43.6772	53.9502	34.2529	15.5339	28.1245	9.45511
LOC_Os01g09010	23.0712	27.6898	31.2059	20.8367	34.5011	41.6335
LOC_Os01g09020	9.03561	23.7189	14.0268	2.46446	10.771	5.01301
LOC_Os01g09030	3.67778	60.967	6.71425	0.407656	9.31988	2.53576
LOC_Os01g09050	0.000569367	0	0.00072663	0	0	0
LOC_Os01g09060	0.0160507	0.00364849	0.0231405	0.00510851	0	0
LOC_Os01g09080	0.0274821	1.64224	0.10528	0.045192	2.24203	0.0227281
LOC_Os01g09090	0	0	0	0	0	0
LOC_Os01g09100	0.698535	0.406667	0.290867	2.21745	0.99561	1.38982
LOC_Os01g09110	0	0	0	0	0	0
LOC_Os01g09120	10.1597	6.65258	4.15181	6.32278	5.16191	2.52758
LOC_Os01g09130	0	0	0	0	0	0
LOC_Os01g09140	0	0	0.0754538	0	0	0
LOC_Os01g09150	0	0	0	0.110208	0	0
LOC_Os01g09160	0	0	0	0	0	0
LOC_Os01g09170	0	0	0.00706697	0	0	0
LOC_Os01g09180	0	0	0	0	0	0
LOC_Os01g09190	0.620481	0	0	0.428538	0	0
LOC_Os01g09200	23.5524	77.1617	61.5335	11.7655	40.0031	19.4781
LOC_Os01g09206	0.130665	0.396495	0.268093	0.0957021	0.485469	0.150847
LOC_Os01g09212	0.0275371	0.199398	0.244169	0	0	0.0175906
LOC_Os01g09220	89.3268	15.9452	6.59932	75.1129	14.8173	5.72434
LOC_Os01g09230	0.14917	1.46189	0.433689	0.466066	2.93124	2.18974
LOC_Os01g09240	0.0171331	0	0	0	0	0
LOC_Os01g09246	18.8062	33.7085	28.7269	1.99151	7.08269	3.56213
LOC_Os01g09252	9.19727	13.2767	8.99755	3.12338	4.96319	3.6538
LOC_Os01g09260	0	0.568766	0.0226079	0	0.874095	0
LOC_Os01g09270	3.53735	1.70111	7.4669	5.98307	7.52986	68.6321
LOC_Os01g09280	5.07492	30.9252	2.84929	7.77535	65.4295	4.69179
LOC_Os01g09290	0.326458	0.216095	0.0943562	0.559453	0.0845066	0.0337481
LOC_Os01g09300	22.2314	21.371	19.5843	12.23	20.8449	15.0617
LOC_Os01g09305	19.8522	8.68029	13.6357	2.14981	1.5933	1.11233
LOC_Os01g09310	4.35844	2.78894	4.15342	0.457897	0.394623	0.292045
LOC_Os01g09320	87.4277	85.6842	92.7378	43.9814	33.6552	35.9897
LOC_Os01g09330	0	0	0	0	0	0
LOC_Os01g09340	0.160421	0.789925	0.662834	0.306101	0.64546	0.451079
LOC_Os01g09350	0	0	0.707048	0	0	0.356159
LOC_Os01g09360	0	0.00409108	0.0397482	0	0.29492	0
LOC_Os01g09370	25.0364	34.6424	29.8186	0.363543	0.952582	0.97514
LOC_Os01g09384	2.03146	8.12022	8.05488	0.2371	0.828492	1.06823
LOC_Os01g09400	0	0	0	0	0	0
LOC_Os01g09410	3.60171	8.48093	5.84449	0.132228	0.13729	0.378682
LOC_Os01g09420	7.24825	23.6474	12.177	6.93559	25.1568	13.1047
LOC_Os01g09430	20.9634	2.37591	14.0119	24.3554	4.03622	24.7912
LOC_Os01g09440	0	0	0	0	0	0
LOC_Os01g09450	11.0743	1.52459	8.64249	14.5301	2.44143	16.1717
LOC_Os01g09460	0.389905	12.5913	1.98297	0.176873	8.40425	1.01555
LOC_Os01g09470	0.0141365	0.61498	5.51992	0.00929852	0.76885	4.62966
LOC_Os01g09480	0	0	0	0	0	0
LOC_Os01g09490	0	0	0	0	0	0
LOC_Os01g09500	0.543006	2.54394	0.698343	0.0357171	1.25413	0.0598763
LOC_Os01g09510	64.0476	394.036	333.913	155.018	794.808	596.268
LOC_Os01g09520	0	0	0	0	0	0
LOC_Os01g09530	0	0	0	0	0	0
LOC_Os01g09540	72.0234	0.0189286	19.0849	129.779	0.103249	58.0579
LOC_Os01g09550	10.2096	3.56725	5.79818	6.02863	2.09235	4.54454
LOC_Os01g09560	39.8825	96.1897	94.0336	28.4314	63.1621	43.0144
LOC_Os01g09570	39.2164	38.876	22.6179	40.6878	34.25	14.9575
LOC_Os01g09580	0.334559	11.3099	24.7654	0.157187	11.4303	17.2599
LOC_Os01g09590	5.41723	7.42542	1.08879	7.80451	15.8941	1.70482
LOC_Os01g09600	0	0.000706445	0	0	0	0
LOC_Os01g09610	0.00164077	0	0	0	0	0
LOC_Os01g09620	21.6593	113.663	43.6585	29.0757	224.012	65.9481
LOC_Os01g09640	17.1331	7.16939	2.70487	51.4157	18.2307	5.04394
LOC_Os01g09650	0	0	0	0	0	0
LOC_Os01g09660	0.39115	0.440023	2.05649	0.484253	0.682999	4.07344
LOC_Os01g09665	0.774473	1.06958	0.977189	0.0990543	0.801402	0.426999
LOC_Os01g09670	14.8174	10.6281	31.7364	3.32944	7.93381	13.0653
LOC_Os01g09680	0	0	0	0	0	0
LOC_Os01g09690	0	0	0	0	0	0
LOC_Os01g09700	0.256801	0.0710743	0.00739672	0.231147	0.191325	0
LOC_Os01g09710	0	0	0	0	0	0
LOC_Os01g09720	0	0	0.481407	0	0	0
LOC_Os01g09730	9.43779e-09	5.27011e-09	2.80189e-09	3.90692e-09	3.73894e-09	7.1906e-09
LOC_Os01g09740	2.54522	2.96708	2.59838	1.58605	3.1493	2.51108
LOC_Os01g09750	5.53923	5.50085	4.50025	1.11747	2.47828	1.26201
LOC_Os01g09760	3.47182	13.8363	11.6497	1.17598	5.1622	3.01848
LOC_Os01g09770	10.2998	1.51186	3.09108	4.13613	0.724278	1.58759
LOC_Os01g09790	0.309487	5.79701	10.5549	0.268343	2.93464	4.64588
LOC_Os01g09800	1.63812	14.1011	3.63639	2.02655	15.3405	3.02649
LOC_Os01g09810	0	0.202754	0	0	0.189592	0.0935347
LOC_Os01g09830	3.29708	17.9475	0.553341	14.3713	91.9037	2.6419
LOC_Os01g09850	2.35322	3.78399	12.7358	3.39553	4.31032	12.9666
LOC_Os01g09860	6.65721	21.0539	96.7232	0.82903	5.67135	28.6285
LOC_Os01g09870	0.58232	3.27097	1.73284	1.53212	7.91774	7.14353
LOC_Os01g09880	24.4922	3.16185	26.128	27.0411	4.23751	48.1715
LOC_Os01g09890	26.5453	43.3057	50.422	72.4573	119.485	121.793
LOC_Os01g09900	0.0690632	0.0330159	0.103938	0	0.115773	0
LOC_Os01g09930	0	0.0106414	0	0.0292836	0.00829218	0
LOC_Os01g09940	0	0	0	0	0	0
LOC_Os01g09950	0	0	0	0	0	0
LOC_Os01g09960	0.00273452	0	0.0010912	0	0	0
LOC_Os01g09970	0	0	0	0	0	0
LOC_Os01g09980	0	0	0	0	0	0
LOC_Os01g09990	0.0289103	1.22313	0.00791077	0.0285243	1.31391	0.0159394
LOC_Os01g10000	0.120693	0.923163	0.649692	0	0.719363	0
LOC_Os01g10010	1.78605	2.26593	2.17105	2.53035	5.50182	6.2871
LOC_Os01g10020	4.21248	13.6365	28.6411	3.52317	17.3758	20.5489
LOC_Os01g10030	0.101812	0.255527	0.181084	0	0	0.0187111
LOC_Os01g10040	2.92412	19.2144	2.46003	1.68446	11.0417	1.78242
LOC_Os01g10050	9.89375	21.172	18.8133	10.1157	24.5961	13.9926
LOC_Os01g10060	0	0.279565	0.373378	0	0	0
LOC_Os01g10070	6.86808	20.1057	9.60778	12.3345	39.2683	16.9761
LOC_Os01g10080	6.84732	24.871	8.06762	8.234	39.7951	9.6002
LOC_Os01g10090	0.091849	0.175635	0.259706	0.0805535	0.0570256	0.253201
LOC_Os01g10100	4.17179	6.88522	4.07147	1.07149	2.67891	2.07007
LOC_Os01g10110	0.842474	10.6659	0.20403	0.866259	12.9214	0.144152
LOC_Os01g10120	0	0	0	0	0	0
LOC_Os01g10130	0.36764	8.03332	3.39099	0.0604552	0.262492	0.168913
LOC_Os01g10140	0.955419	12.9829	24.6564	0.251377	3.24768	4.17459
LOC_Os01g10150	34.863	53.0572	42.546	12.6966	27.7518	10.8503
LOC_Os01g10160	0	0	0	0	0	0
LOC_Os01g10170	0	0	0	0	0	0
LOC_Os01g10180	0.531673	3.82312	6.80738	0.976293	7.5757	18.4308
LOC_Os01g10195	0.118832	0.324129	0.387106	0.0586233	0.433665	0.645482
LOC_Os01g10200	0	0	0	0	0	0
LOC_Os01g10210	43.6552	0.0873203	2.30537	102.259	0.833529	16.453
LOC_Os01g10230	0	0	0.0365605	0.0439427	0.0497728	0.257831
LOC_Os01g10240	0	0	0	0	0	0
LOC_Os01g10250	17.3466	23.8257	11.5547	5.90011	20.978	4.17218
LOC_Os01g10260	0.167633	0	0	0	0	0.0308077
LOC_Os01g10270	0	0.0837443	0.0212114	0	0	0.228832
LOC_Os01g10280	12.5517	21.7707	15.479	3.75555	7.61041	3.81188
LOC_Os01g10290	25.1671	20.4489	26.5331	23.4796	28.5747	24.4208
LOC_Os01g10300	3.49513	3.16143	2.04349	0.195977	0.187338	0.152497
LOC_Os01g10310	0	0	0	0	0	0
LOC_Os01g10320	2.36291	6.89976	2.3245	0.256184	3.76346	0.780853
LOC_Os01g10340	7.38472	14.7817	30.532	5.26481	17.7302	29.9452
LOC_Os01g10350	3.9135	9.225	8.35466	11.0796	17.5882	16.8338
LOC_Os01g10370	0	0	0.425132	0	0.0367471	0.190356
LOC_Os01g10380	0	0	0	0	0	0
LOC_Os01g10390	0	0.000477964	0	0	0	0
LOC_Os01g10400	2396.24	444.613	71.6949	0	3009.75	330.723
LOC_Os01g10410	0	0	0	0	0	0
LOC_Os01g10420	0.0143531	0	0.00589119	0	0	0.00791345
LOC_Os01g10430	9.94857	12.2076	36.0382	4.76071	6.51223	13.6624
LOC_Os01g10440	0.382986	1.70374	0.73358	0.132955	2.25892	0.105578
LOC_Os01g10450	16.3649	10.2609	24.8188	14.2779	11.9971	15.0735
LOC_Os01g10460	0.244666	0.662794	2.30972	0.643732	1.30637	18.4806
LOC_Os01g10470	0	0	0	0	0	0
LOC_Os01g10480	0	0	0.0112175	0	0	0.0226022
LOC_Os01g10490	1.43417	58.1792	112.99	1.6022	148.285	254.436
LOC_Os01g10504	0.468696	0	22.9995	0.246634	0	10.8145
LOC_Os01g10520	0.907265	2.69538	3.43217	0.0768117	0.287818	0.356587
LOC_Os01g10530	9.21725	25.6614	29.9712	0.975386	2.18633	3.5758
LOC_Os01g10550	0	0	0	0	0	0
LOC_Os01g10560	0	0	0	0	0	0
LOC_Os01g10580	3.17322	0.125025	0.725169	4.15154	0.298768	2.72042
LOC_Os01g10590	0	0.250697	0	0.197108	0	0
LOC_Os01g10600	0.280274	1.3592	1.07822	0.0167215	0.246221	0.154527
LOC_Os01g10610	15.6255	44.6788	47.3722	14.0711	64.3309	64.6935
LOC_Os01g10630	1.79672	3.67345	1.76463	0.548701	2.97603	0.96407
LOC_Os01g10640	1.48539	1.45661	1.59453	1.1524	5.76034	1.28093
LOC_Os01g10650	0	0	0	0	0	0
LOC_Os01g10660	0	0	0.0995753	0	0	0
LOC_Os01g10670	0	0	0	0	0.152384	0
LOC_Os01g10680	4.23807	2.9704	6.44575	5.17492	3.26875	7.30115
LOC_Os01g10690	2.17529	8.42814	13.6165	1.85783	6.70328	4.57754
LOC_Os01g10700	0.0675342	0.0430467	0.00307992	0.0444217	0.0167718	0
LOC_Os01g10710	0	0	0	0	0	0
LOC_Os01g10720	0	0	0	0	0	0
LOC_Os01g10740	0	0	0.0946469	0	0	0
LOC_Os01g10750	0	0	0	0	0	0
LOC_Os01g10760	0	0	0.667071	0	0	0
LOC_Os01g10770	0.0349062	0.0869117	0.0936041	0.0238785	0.0312076	0.0641508
LOC_Os01g10780	0	0	0.264209	0	0	0
LOC_Os01g10790	6.57347	16.5499	13.7237	3.66096	13.9416	5.9663
LOC_Os01g10800	4.74209	0.930953	2.33078	0.826243	0.337797	0.42619
LOC_Os01g10810	25.9618	0.0680062	1.51811	30.2937	0.0794894	2.05884
LOC_Os01g10820	91.0388	237.159	240.662	177.27	442.015	508.18
LOC_Os01g10830	0.400836	0.383243	0.621528	0.571256	2.19	2.43097
LOC_Os01g10840	15.3478	68.8152	66.3927	5.94511	55.4785	38.5082
LOC_Os01g10850	0.0629867	6.3986	12.4179	0.559312	8.41172	20.3241
LOC_Os01g10860	1.29508	14.6768	14.8096	2.35514	37.7817	36.8916
LOC_Os01g10870	0	0.132361	0.0236755	0	0.631734	0
LOC_Os01g10880	20.0434	51.3586	39.9272	32.1687	132.008	305.443
LOC_Os01g10890	29.9028	1.61473	2.3514	47.1795	0.601374	0.547729
LOC_Os01g10900	0.245501	0.2473	4.18496	0.138413	0.169842	1.25687
LOC_Os01g10910	0.0513631	0.0376503	0.0173566	0	0	0
LOC_Os01g10920	0.0559974	0.0669245	0.199214	0	0.03129	0.0771843
LOC_Os01g10930	1.36646	1.73136	6.55403	0.613824	2.14373	3.76082
LOC_Os01g10940	0.0262496	0.34813	0.753537	0.412632	0.455639	2.48461
LOC_Os01g10950	8.16619	3.1241	5.35605	9.51278	3.7	7.48675
LOC_Os01g10960	0.352549	1.20673	0.439897	0.241171	0.966594	0.60645
LOC_Os01g10970	0	0	0.0413275	0	0	0
LOC_Os01g10980	0.460209	0	0.00662778	0.0955926	0	0
LOC_Os01g10990	2.00734	0.0162647	0	1.04062	0.101392	0.0375163
LOC_Os01g11000	0	0	0	0	0	0
LOC_Os01g11010	0.818274	0.0770504	0.688679	0.0815504	0.073896	0.193682
LOC_Os01g11020	0.0632223	0.0302237	0.0518989	1.41391	0.141308	0.83657
LOC_Os01g11040	20.608	25.0477	105.354	5.50565	5.02812	16.9363
LOC_Os01g11054	24.0074	1.7914	1.97303	15.0168	0.928894	0.813425
LOC_Os01g11070	10.4376	19.2385	22.544	3.47313	11.8018	6.70249
LOC_Os01g11080	0	0	0.00744826	0	0	0.150075
LOC_Os01g11110	8.83154	32.8924	20.7493	11.2042	43.3208	20.4842
LOC_Os01g11120	18.8253	13.5468	27.2617	35.086	23.2277	45.828
LOC_Os01g11130	0.0163037	2.84093	6.22783	0	2.02851	1.58204
LOC_Os01g11140	0	0	0	0	0	0
LOC_Os01g11150	0	0.0583879	1.45379	0.0267791	0.242656	2.21096
LOC_Os01g11160	1.31784	1.26	0.180302	1.69565	1.61056	0
LOC_Os01g11170	0.102984	0	0	0	0.0767267	0
LOC_Os01g11190	0.0741047	0.159417	0.102654	0.219346	0	0.347568
LOC_Os01g11200	0	0	0.0706223	0	0	0.0609845
LOC_Os01g11210	0.430105	0.123368	6.04929	0.150885	0.14954	8.26811
LOC_Os01g11220	0.300622	0	0.272756	0.31222	0	0.0348938
LOC_Os01g11230	34.6375	16.5974	13.3727	103.86	44.6768	70.2265
LOC_Os01g11240	81.7679	78.0982	73.6833	320.277	190.846	168.28
LOC_Os01g11250	4.51574	0.430677	0.647098	0.103701	0.0587298	0.0372526
LOC_Os01g11260	1.99913	3.34143	6.87176	0.259153	1.33722	1.47229
LOC_Os01g11270	0.0574608	0	0.0471693	0	0	0.00198003
LOC_Os01g11280	0	0	0	0.0420035	0	0.0222797
LOC_Os01g11300	0	0	0.00860584	0.0523641	0	0.00216749
LOC_Os01g11310	0	0	0	0	0	0
LOC_Os01g11320	0	0	0	0	0	0
LOC_Os01g11330	0	0	0	0	0	0
LOC_Os01g11340	2.7241	3.12544	2.49969	3.67532	3.97414	2.0922
LOC_Os01g11350	0.738839	0.663337	7.64301	1.2683	0.68472	21.1029
LOC_Os01g11360	0.0821095	0.0785056	0.966114	0.0540089	0.305872	1.13176
LOC_Os01g11370	13.6272	30.3034	28.2783	2.60333	5.61899	4.38537
LOC_Os01g11390	0	0	0	0	0	0
LOC_Os01g11400	0	2.93194	0.559401	0	0.304623	1.12714
LOC_Os01g11414	12.4296	19.5574	48.536	6.54708	18.1538	30.6514
LOC_Os01g11430	0.152513	0	2.81505	0.054719	0.0413192	2.56083
LOC_Os01g11450	0	0	0	0	0	0
LOC_Os01g11460	0.109664	3.04939	3.08576	0	6.94477	3.88973
LOC_Os01g11470	0	1.38551e-06	0.00300587	0.132364	1.24013e-07	0
LOC_Os01g11480	0.0771694	0.922279	0.042232	0.203038	1.78231	0.340374
LOC_Os01g11490	0.0934377	0	0	0.12292	0	0
LOC_Os01g11500	0.461584	0	0	1.27518	0	0
LOC_Os01g11510	0	0	0.00195808	0	0	0
LOC_Os01g11520	1.5315	0.233436	0.0121469	1.28476	0.8599	0
LOC_Os01g11550	1.5858	3.12959	36.9838	2.04606	1.44655	39.4004
LOC_Os01g11570	3.56855	18.4591	7.91066	3.16474	24.1882	13.1256
LOC_Os01g11580	9.92105	11.7191	12.0997	6.16419	12.0087	7.34116
LOC_Os01g11590	12.2326	4.3736	3.61244	5.10977	2.82275	2.32368
LOC_Os01g11600	8.84536	6.89923	2.80253	22.9665	28.4415	3.85012
LOC_Os01g11620	18.7127	3.57827	0.928919	19.7482	6.04547	0.785193
LOC_Os01g11640	0	0	0	0	0	0
LOC_Os01g11650	22.2223	18.2358	2.66743	33.9343	30.2558	2.13966
LOC_Os01g11660	1.77242	0.75653	2.25174	1.7904	0.455892	2.55936
LOC_Os01g11670	0.645722	0.0154345	0.238552	1.53966	0.00601357	0.551857
LOC_Os01g11680	0	0	0	0	0	0
LOC_Os01g11690	0	0	0	0	0	0
LOC_Os01g11700	1.98112	0.0576485	0.0377111	1.01983	0.0385044	0
LOC_Os01g11704	0	0	0	0	0	0
LOC_Os01g11710	2.41165	1.26619	42.552	1.30817	1.33633	46.0201
LOC_Os01g11720	0.0149884	0	0.0164052	0	0	0
LOC_Os01g11730	0.232841	0.00159015	0	0.196913	0	0
LOC_Os01g11740	0	0.0434194	0	0	0.135336	0
LOC_Os01g11750	0.804564	0.295993	0.0466883	0.112231	0.562966	0.0403168
LOC_Os01g11760	0.0122267	5.75166	0.708516	0	6.0799	0.284304
LOC_Os01g11770	0	6.35513e-08	0	0	0.0199901	0
LOC_Os01g11780	0.206979	1.82702e-09	0.157729	0.057556	0	0.974753
LOC_Os01g11790	0	0.198303	0.0464546	0	0.233518	0
LOC_Os01g11800	0	0	0	0	0	0
LOC_Os01g11810	2.94325	0.524785	1.68909	1.82086	0.640067	1.33327
LOC_Os01g11820	0	0.0156832	0.00303096	0.13315	0	0
LOC_Os01g11830	0	0	0.0148965	0	0	0
LOC_Os01g11840	0	0	0	0	0	0
LOC_Os01g11850	0.0195296	0.292542	0.534391	0.0128459	0.145502	0
LOC_Os01g11860	0.106543	8.13234	0.111755	0.478882	10.3853	0.244756
LOC_Os01g11870	0	0	0	0	0	0
LOC_Os01g11880	4.92157	21.6658	7.53763	3.06645	24.7263	4.02139
LOC_Os01g11900	22.6193	33.6328	42.2854	2.78679	4.8486	3.09491
LOC_Os01g11910	1.00525	11.053	0.336555	2.38818	19.4991	0.365145
LOC_Os01g11920	0.194879	1.2036	1.9513	0.109577	0.770453	1.28587
LOC_Os01g11940	0.0889537	0.648501	35.5068	0.0731384	0.381073	43.2689
LOC_Os01g11946	25.7421	5.51612	5.32146	4.33139	1.71807	0.993583
LOC_Os01g11952	8.4545	8.79215	14.2241	1.61649	2.632	3.17014
LOC_Os01g11960	10.4686	9.61835	16.4968	10.263	10.1518	13.9558
LOC_Os01g11970	0.265652	0.536205	0.734984	2.05801	1.58336	5.33783
LOC_Os01g11980	6.12421	8.19757	9.19583	4.53183	14.943	13.7805
LOC_Os01g11990	0.367026	0.304743	1.08887	0	0.129528	0.0213007
LOC_Os01g12000	1.61831	58.9686	2.23871	4.22832	136.864	4.21337
LOC_Os01g12010	0	0.395885	0	0	0.616975	0
LOC_Os01g12020	0	0.0156139	11.3877	0	0.12167	7.556
LOC_Os01g12030	0	0.00400781	0.0827051	0	0.00520505	5.14749e-15
LOC_Os01g12040	0	0	0	0	0	0
LOC_Os01g12060	1.97866	0.900327	2.24171	8.66153	1.89491	13.6371
LOC_Os01g12070	0	17.8035	0.0587735	0.0141189	11.3784	0
LOC_Os01g12080	58.2311	13.1546	19.0325	20.4189	13.4773	11.1668
LOC_Os01g12090	7.82105	43.4185	28.0924	18.3678	94.8316	62.191
LOC_Os01g12100	11.9059	17.546	1.14586	34.6737	85.8277	5.25137
LOC_Os01g12110	0.0318369	33.1334	0.513984	0.0418825	88.4029	1.29892
LOC_Os01g12120	0	0	0	0	0	0
LOC_Os01g12130	8.88911	0.0745522	0.0746771	8.43705	0	0.0214953
LOC_Os01g12140	0	0	0	0	0	0
LOC_Os01g12150	0	0	0	0.382871	0	0.00126098
LOC_Os01g12160	3.01996	1.95746	2.1664	1.75378	1.60133	2.28754
LOC_Os01g12170	0	0	0	0	0	0
LOC_Os01g12180	4.35132	12.5069	13.0119	7.02609	17.4718	9.08056
LOC_Os01g12190	29.9342	5.62037	11.0044	48.0543	32.548	9.73495
LOC_Os01g12200	35.3976	11.1111	8.4363	32.9075	17.3164	7.62858
LOC_Os01g12210	11.2277	0.140911	0.161311	16.198	0	0.103418
LOC_Os01g12220	21.2696	0.165783	1.67642	10.5435	0.258368	0.0424884
LOC_Os01g12230	2.01406	0.244528	0.761057	1.03038	0.190545	0.969426
LOC_Os01g12240	0	0	0	0	0	0
LOC_Os01g12250	0	2.4024	2.34955	0.095123	1.0505	0.777391
LOC_Os01g12260	4.46192	8.47372	31.5266	11.3108	17.0616	47.6282
LOC_Os01g12270	50.0639	2.93375	1.23733	471.01	13.2352	26.3557
LOC_Os01g12280	5.88888	8.47371	10.3437	2.17256	4.08091	1.9701
LOC_Os01g12290	0.423488	2.38268	1.16771	0.0857095	0.169892	0.275394
LOC_Os01g12304	2.96951	2.85026	0.914121	1.43441	0.380254	0.498839
LOC_Os01g12310	0	0	0	0	0	0
LOC_Os01g12320	21.1828	0.705119	3.04888	22.6417	1.11215	4.409
LOC_Os01g12330	0	0.010873	0.0186706	0	0	0.0125399
LOC_Os01g12340	6.38666	3.39707	4.36879	0.0959427	0.592238	0.744491
LOC_Os01g12350	0.0976951	0.0341929	0.102108	0	0	0
LOC_Os01g12360	0.03154	0.00562906	0.0261374	0	0	0
LOC_Os01g12374	3.48093	0.613865	2.91756	0.144677	0.251096	1.23549
LOC_Os01g12381	0.226608	0.8976	0.318894	0.787863	0.771799	1.6599
LOC_Os01g12390	4.77123	9.42639	54.4782	3.33971	9.61035	33.1383
LOC_Os01g12400	6.37872	5.87714	4.70097	1.47582	0.117428	0.577623
LOC_Os01g12410	0.232293	2.27385	2.14297	0.16007	0.032965	0.524488
LOC_Os01g12420	0.0940357	0.503487	1.39206	0.0927803	0.455389	1.19245
LOC_Os01g12430	0.157741	7.60739	4.74029	0.170893	6.94072	2.24073
LOC_Os01g12440	0.424615	31.937	12.7807	0.446876	34.8832	9.90277
LOC_Os01g12460	0.118522	1.6573	5.66738	0.0389799	4.41515	9.09944
LOC_Os01g12464	1.45812	9.04985	6.90453	1.94561	25.5096	17.328
LOC_Os01g12470	3.28408	6.31639	2.84217	2.10992	5.41984	1.61064
LOC_Os01g12480	12.7624	29.1072	18.7424	15.0343	33.8505	23.6262
LOC_Os01g12490	0.310257	0.142826	0.154071	0.377919	0.0513671	0.0506837
LOC_Os01g12500	0	0.0302616	0.0173213	0.0416376	0	0.0698016
LOC_Os01g12510	0	0	0	0	0	0
LOC_Os01g12520	0	0.41721	6.05248	0.0197948	0.672631	7.16777
LOC_Os01g12530	24.8492	22.8247	27.3519	12.0372	17.6735	11.854
LOC_Os01g12540	5.6154	26.7418	13.3904	2.56855	14.6589	5.11849
LOC_Os01g12550	9.52058	8.17546	9.14051	3.1937	5.26084	1.91511
LOC_Os01g12560	3.20501	6.67386	1.97996	3.24629	5.36166	0.856425
LOC_Os01g12570	0	0	0.0976575	0	0	0.0357764
LOC_Os01g12580	0.065765	0.513508	0.0239939	0.504677	2.3192	0.193381
LOC_Os01g12590	0.0156282	0.0131523	0.00213818	0	0	0
LOC_Os01g12600	0.0156876	0.0160108	0.0184351	0	0	0.0120306
LOC_Os01g12610	1.34863	0.761938	0.369866	2.74189	1.64418	1.08153
LOC_Os01g12630	0	0	0	0	0	0
LOC_Os01g12640	3.82056	7.6217	30.0042	3.20226	11.8902	25.7394
LOC_Os01g12650	13.9468	35.3952	257.692	13.1666	56.9933	479.283
LOC_Os01g12660	0.325625	24.4675	11.2412	0.0933626	8.87673	1.42243
LOC_Os01g12670	4.1642	18.9859	7.84345	1.40056	9.76928	3.64074
LOC_Os01g12680	0.80401	0.104821	0.0885687	0.765774	0.00777909	0.143917
LOC_Os01g12690	0.0726489	1.95357	4.39327	0.095572	3.05812	11.9162
LOC_Os01g12700	0	0	0	0	0	0
LOC_Os01g12710	16.7345	7.38374	10.705	9.15986	5.44529	4.49259
LOC_Os01g12720	13.035	4.55817	25.7601	4.91487	2.86113	12.3711
LOC_Os01g12730	59.1197	36.9884	69.2193	58.3164	57.8047	75.5015
LOC_Os01g12740	2.70159	0.0673297	0.161162	3.79826	0.0476962	0.74122
LOC_Os01g12750	2.58475	0.0261514	0.437834	3.93107	0.122269	0.573049
LOC_Os01g12760	1.34021	0	0.016482	0.505155	0	0
LOC_Os01g12770	3.79613	0	0.275975	2.31269	0	0.262586
LOC_Os01g12780	0	0	0.0414017	0.099523	0	0
LOC_Os01g12790	0.045471	0.0372645	0.0817638	0.017091	0.0387171	0.0644659
LOC_Os01g12800	12.5556	15.3988	23.0141	17.455	23.4267	36.2142
LOC_Os01g12810	2.36126	0.0606386	2.2267	2.54795	0	3.59177
LOC_Os01g12820	0.0674213	2.48823	0.78591	0.017739	2.81295	0.52041
LOC_Os01g12830	11.7425	3.08517	5.55373	21.6895	5.33449	17.0749
LOC_Os01g12840	4.06143	4.03077	13.375	2.44755	2.61891	4.55268
LOC_Os01g12850	0	0	0	0	0	0
LOC_Os01g12860	0.40584	7.02099	12.146	0.228798	3.73852	5.14607
LOC_Os01g12870	10.0583	29.9845	24.3244	3.67847	24.6732	12.2821
LOC_Os01g12880	27.5636	41.484	55.6456	14.6351	25.9899	50.2621
LOC_Os01g12890	1.46473	3.29643	4.21608	0.555837	1.41866	1.32006
LOC_Os01g12900	7.75865	14.7786	26.9925	6.52977	19.693	27.5657
LOC_Os01g12910	3.34726	3.3678	2.8649	2.73934	5.33562	6.86691
LOC_Os01g12920	21.9763	5.33732	1.12782	20.9863	6.83858	0.340624
LOC_Os01g12930	0.0638548	0.086028	0.0301801	0	0.0129747	0.00960158
LOC_Os01g12940	0	0	0	0	0	0
LOC_Os01g12950	1.78176	5.11186	6.33639	0.238832	2.15409	2.01472
LOC_Os01g12990	6.07219e-07	2.19718e-08	1.85548e-07	0	0	0.0230925
LOC_Os01g13000	2.75517	1.20403	5.33188	3.31332	1.4514	4.3423
LOC_Os01g13010	0	0	0	0	0	0
LOC_Os01g13020	0.044045	0.0210559	0	0	0	0
LOC_Os01g13024	0	3.33794e-08	0.00472509	0.0415588	0	4.13416e-10
LOC_Os01g13030	43.6193	28.8636	120.48	143.413	99.9318	418.151
LOC_Os01g13040	0.0337448	6.56565	0.0184673	0.0443923	16.945	0
LOC_Os01g13050	0	4.5603e-09	0.254082	0	0	0.0897854
LOC_Os01g13060	19.2281	12.5754	5.38474	4.67551	6.20533	1.35036
LOC_Os01g13070	0.102413	0.22521	0.715534	0.0404181	0.0152602	0.587229
LOC_Os01g13080	17.9653	47.3593	58.861	86.0827	181.11	399.967
LOC_Os01g13090	15.0046	36.6927	23.0869	24.1803	66.3858	28.774
LOC_Os01g13100	22.7159	24.3072	25.7242	10.9353	16.564	14.0216
LOC_Os01g13120	2.25148	0.0217441	37.2011	4.20352	0.0677751	200.595
LOC_Os01g13130	0.995169	0.0206845	11.4607	0.298834	0	10.5561
LOC_Os01g13140	0.12198	0.0218674	5.68671	0.0200586	0	4.14445
LOC_Os01g13150	12.4323	22.9107	18.5155	4.06708	8.27096	3.98955
LOC_Os01g13160	20.698	25.3764	34.4802	20.1092	27.4132	21.4107
LOC_Os01g13170	10.4111	31.8666	20.0367	5.69762	31.1818	11.9394
LOC_Os01g13180	0	0.111562	0.0372498	0	0.304268	0.0536106
LOC_Os01g13190	31.9121	26.7744	15.0489	31.5401	28.6756	10.9638
LOC_Os01g13200	28.6496	62.1983	68.1037	9.70712	47.4995	25.5048
LOC_Os01g13210	247.282	42.0775	56.8595	436.044	142.976	104.567
LOC_Os01g13229	0.170927	1.3025	2.96432	0.0497652	0.847933	0.961742
LOC_Os01g13250	2.67167	3.52877	8.93452	2.60267	5.12793	11.696
LOC_Os01g13260	1.58029	9.15625	22.1783	0.711898	6.47372	9.74755
LOC_Os01g13270	0.0866935	0.0473648	0.0609996	0.00814629	0.00922709	0.170706
LOC_Os01g13280	1.09426	11.4319	6.27333	1.02463	12.3302	2.53604
LOC_Os01g13285	4.25185	0.54092	1.32025	2.00589	0.872587	1.23397
LOC_Os01g13300	2.87996	5.04272	3.56811	1.15765	2.93753	1.15938
LOC_Os01g13310	0	0.0207429	0.0534282	0	0.0323272	0.131575
LOC_Os01g13320	0.534202	0	1.239	1.89076	0	2.26506
LOC_Os01g13330	0	0	0	0	0	0
LOC_Os01g13340	1.55643e-08	9.45593e-09	0.0126005	5.05493e-08	8.32274e-09	2.78554e-07
LOC_Os01g13350	4.0951	5.52038	6.30427	2.35148	3.75443	5.48546
LOC_Os01g13360	0	0	0	0	0	0
LOC_Os01g13370	10.0604	13.3742	16.2973	9.37381	17.4057	20.5794
LOC_Os01g13380	0	0	0	0	0	0
LOC_Os01g13390	127.506	2.55807	32.0259	195.482	5.511	70.9357
LOC_Os01g13404	4.31303	5.52521	5.37592	1.23171	3.92236	1.54863
LOC_Os01g13420	8.24376	19.1005	17.7678	9.74237	43.4641	35.8156
LOC_Os01g13430	3.47693	18.9238	25.4253	1.66487	9.93495	6.57353
LOC_Os01g13440	0	0.0177394	0.0101538	0	0	0
LOC_Os01g13450	0	1.09261	0.772547	0	0	0
LOC_Os01g13460	18.8978	36.2866	30.9613	12.4491	32.1353	18.7597
LOC_Os01g13470	14.4493	34.7049	33.163	8.90534	29.1916	16.7951
LOC_Os01g13480	81.1944	0.580849	0.0807386	122.243	1.30606	0
LOC_Os01g13490	1.75288	2.53568	3.30767	2.27602	5.69872	10.8316
LOC_Os01g13500	0	0	0.207376	0	0	0
LOC_Os01g13510	0	0	0	0	0	0
LOC_Os01g13520	6.63245	12.6448	58.3548	2.21317	5.30233	10.2661
LOC_Os01g13530	2.04396	14.3479	25.6658	0.97868	11.0181	9.95172
LOC_Os01g13540	101.921	16.6665	16.997	37.0688	10.1032	7.25492
LOC_Os01g13550	8.88632	10.8564	10.8869	5.79024	9.43878	7.35293
LOC_Os01g13560	0.252549	0.0482927	0	0.166118	0.0376315	0
LOC_Os01g13570	62.5705	0.782016	1.40501	61.8846	0.11849	0.97706
LOC_Os01g13590	0	0	0	0	0	0
LOC_Os01g13600	0	0	0.223063	0	0	0.829754
LOC_Os01g13610	0	0.117189	0.0223591	0.282176	0.167416	0.112629
LOC_Os01g13620	0.0713417	0.115958	0.513413	0	0	0
LOC_Os01g13630	0.0738264	0.035293	0.202012	0	0	0
LOC_Os01g13640	0.0539201	0	0.0737713	0	0	0
LOC_Os01g13650	0	0.551183	0.0946469	0	0	0
LOC_Os01g13660	3.07077	2.76182	11.8206	5.51178	7.23186	70.9212
LOC_Os01g13670	3.03193	0.0611033	1.22127	1.13441	0	0
LOC_Os01g13680	0	0	0	0.298209	0	0
LOC_Os01g13690	148.853	0.309418	1.99983	238.997	0.562589	5.76912
LOC_Os01g13700	13.5853	23.6839	45.5422	57.9723	109.977	199.587
LOC_Os01g13710	0	0.020315	0.00290701	0	0	0
LOC_Os01g13720	1.791	4.917	5.2648	6.79908	16.1648	19.3823
LOC_Os01g13730	13.2614	67.486	29.5237	4.72235	20.9818	7.45004
LOC_Os01g13740	29.4904	0.0460418	16.2655	31.0035	0.028702	15.0805
LOC_Os01g13760	6.39923	6.12707	5.47492	4.76875	10.3766	7.95067
LOC_Os01g13770	441.858	27.2435	41.9635	223.24	24.3638	26.8742
LOC_Os01g13780	0.397469	0	0.0376332	0.420291	0.0655779	0.146802
LOC_Os01g13800	17.5142	13.8429	52.8623	13.2824	10.1345	27.5061
LOC_Os01g13810	0	0	0.0406565	0	0	0
LOC_Os01g13820	0	0	0	0	0	0
LOC_Os01g13830	0	0	0.117698	0	0	0
LOC_Os01g13840	0	0	0	0	0	0
LOC_Os01g13850	0	0	0	0	0	0
LOC_Os01g13860	0	0	0.132206	0	0	0.106257
LOC_Os01g13870	0	0	0.788092	0.0280659	0	0.0823371
LOC_Os01g13880	0	0	0	0	0	0
LOC_Os01g13890	0.0023198	0.000443595	0.00266921	0	0	0
LOC_Os01g13900	0	0	0	0	0	0
LOC_Os01g13910	0	0	0	0	0	0
LOC_Os01g13920	0	0	0.0361676	0.274629	0	0
LOC_Os01g13930	0.908838	0.718857	1.34743	2.79337	1.48966	3.57134
LOC_Os01g13940	4.96235	16.6915	11.5558	2.83503	13.6069	3.72315
LOC_Os01g13950	0	0.383561	0	0.217309	3.76243	0.104085
LOC_Os01g13960	0	0	0	0	0	0
LOC_Os01g13970	0	0	0	0	0	0
LOC_Os01g13980	0	0	0	0	0	0
LOC_Os01g13990	0	0	0	0	0	0
LOC_Os01g14000	0	0	0	0	0	0
LOC_Os01g14010	0.00402253	2.0999	0.748701	0.0158753	1.93302	1.08117
LOC_Os01g14020	6.98034	4.72739	13.6308	10.6264	6.95383	18.4556
LOC_Os01g14030	0	0.0106312	1.58822	0.0146277	0	0.416873
LOC_Os01g14040	6.71588	10.5861	12.1767	6.94459	14.2218	11.3251
LOC_Os01g14050	18.8349	14.8991	12.7599	5.46969	6.81564	2.75407
LOC_Os01g14060	0.0381498	0	0	0.100375	0	0
LOC_Os01g14070	29.7765	11.6173	27.505	88.4831	40.9174	111.877
LOC_Os01g14080	2.31189	0.239187	1.72314	1.65686	0.539868	1.85489
LOC_Os01g14090	2.7068	12.5779	10.7377	0.350553	2.69585	1.17534
LOC_Os01g14100	3.27854	6.34494	10.9138	0.870041	3.65551	2.42467
LOC_Os01g14110	1.07222	0.292903	1.04784	4.97049	0.532562	13.0337
LOC_Os01g14120	0	0.150147	0	0	0.351001	0
LOC_Os01g14130	0.0302121	0.62105	0.642081	0.218598	2.09334	1.91558
LOC_Os01g14140	2.37349	37.6589	110.707	3.52616	84.1177	327.88
LOC_Os01g14160	0	0	0.00675535	0.0162388	0	0
LOC_Os01g14170	0	0.00832873	0.204992	0	0.0129801	0.0288166
LOC_Os01g14180	0	0.0192925	0.369933	0	0	0
LOC_Os01g14190	0.0125344	0.00637977	0.0307328	0	0	0.00452064
LOC_Os01g14200	0	0	0	0	0	0
LOC_Os01g14210	0	0	0.0182538	0	0	0
LOC_Os01g14220	0	0	0.38899	0	0	0
LOC_Os01g14230	0	0	0.043024	0	0	0
LOC_Os01g14240	0	0	0	0	0	0
LOC_Os01g14250	0	0	0	0	0	0
LOC_Os01g14260	0	0	0.0028408	0	0	0
LOC_Os01g14270	0	0	0.0112465	0	0	0.0755354
LOC_Os01g14280	0	0	0	0	0	0
LOC_Os01g14290	0	0	0	0	0	0
LOC_Os01g14300	0	0	0	0	0	0
LOC_Os01g14310	0	0	0.341765	0	0	0.178532
LOC_Os01g14320	0	0	0.100046	0	0	0
LOC_Os01g14330	0	0.0337949	0.00967187	0	0	0.194879
LOC_Os01g14340	0	0	0.9121	0	0.00570634	0.00844563
LOC_Os01g14360	0	0	0	0	0	0
LOC_Os01g14370	14.2945	17.1718	8.27666	2.06254	1.55064	0.881066
LOC_Os01g14380	0	0	0	0	0	0
LOC_Os01g14390	0	0	0	0	0	0
LOC_Os01g14400	0	0	0	0	0	0
LOC_Os01g14410	3.29743	2.21857	0.618229	11.6279	9.21262	1.35804
LOC_Os01g14420	3.0118	7.2919	6.62489	6.88897	10.3653	10.0917
LOC_Os01g14430	0	0	0.272422	0	0.134862	0.0249502
LOC_Os01g14440	1.53338	6.51656	0.142063	1.3104	8.62666	0.206362
LOC_Os01g14450	0	0	0	0	0	0
LOC_Os01g14460	0	0	0	0	0	0
LOC_Os01g14470	0	0	0	0	0	0
LOC_Os01g14490	0	0.00457176	0	0	0	0
LOC_Os01g14510	3.13789	6.43696	5.77254	0.532956	3.77565	0.885329
LOC_Os01g14514	5.1411	6.61695	2.24296	2.27019	7.07132	1.72449
LOC_Os01g14520	0.018064	0.159758	0.0370717	0	0.222062	0.0497973
LOC_Os01g14530	1.27505	0.062517	6.14589	0.795673	0.414082	8.97659
LOC_Os01g14540	0	4.01851	0	0.142229	18.4257	0
LOC_Os01g14550	1.56644	1.33993	1.34593	2.16899	1.90399	2.10591
LOC_Os01g14570	0.00133308	0	0.00138168	0	0	0
LOC_Os01g14580	14.1181	28.8008	14.8288	5.14019	9.92611	2.57243
LOC_Os01g14590	1.86926	0.726812	0.721756	4.06499	1.27258	2.2055
LOC_Os01g14610	8.52143	27.2568	15.6051	2.56572	17.9136	10.0471
LOC_Os01g14620	0	0	0	0	0	0
LOC_Os01g14630	0.175469	0	0.197391	0.371902	0	0.333228
LOC_Os01g14640	0.528101	0	0.216758	1.91052	0	1.65963
LOC_Os01g14650	0	2.40685	0	0	9.24431	0
LOC_Os01g14660	0.688973	0.0182981	0	3.62547	0.0285172	0
LOC_Os01g14670	60.1074	1.18405	41.6842	131.374	2.68236	222.672
LOC_Os01g14690	81.9371	43.4035	77.6672	160.483	93.9373	105.155
LOC_Os01g14700	0	0.0435939	0	0	0	0
LOC_Os01g14720	0.229229	0.306835	1.36112	0.266475	0.700212	4.6467
LOC_Os01g14730	0	0	0	0	0	0
LOC_Os01g14750	0	0	0	0	0	0
LOC_Os01g14760	0	0.163954	0.319074	0.180471	0.306622	1.2669
LOC_Os01g14770	7.56022	3.90945	4.08371	0.421218	0.76279	0.588038
LOC_Os01g14780	0	0	0	0	0	0
LOC_Os01g14790	7.75436	31.8197	16.6362	13.9323	59.4362	49.0412
LOC_Os01g14800	0.181663	0	0.0994176	0	0	0.300475
LOC_Os01g14810	32.9002	18.5732	20.7821	8.12628	6.2929	3.18629
LOC_Os01g14820	7.67808	37.9045	32.6294	2.88952	31.2679	18.9899
LOC_Os01g14830	4.94793	32.2883	19.0311	7.02304	48.1169	24.7468
LOC_Os01g14840	8.06918	11.1489	14.6305	6.29351	8.50503	7.93105
LOC_Os01g14850	8.43778	6.86415	747.659	13.7906	19.2216	2408.67
LOC_Os01g14860	43.6371	118.306	142.796	29.2142	96.9938	72.1086
LOC_Os01g14870	1.95788	2.11138	1.91453	2.69545	4.68136	6.3596
LOC_Os01g14880	19.0467	1.97942	90.5263	45.7554	3.39337	58.2133
LOC_Os01g14890	3.42212	0	0.073777	5.25222	0	0.0114349
LOC_Os01g14900	0	0	0.0112132	0	0	0
LOC_Os01g14910	0	0	0	0	0	0
LOC_Os01g14920	7.53652	17.0543	18.6836	6.35243	18.6773	15.4016
LOC_Os01g14926	0.0316661	0.0151381	0	0	0	0
LOC_Os01g14932	15.7836	25.614	35.8799	8.03237	18.5042	19.33
LOC_Os01g14940	0	0	0	0	0	0
LOC_Os01g14950	41.6372	265.435	150.504	43.7849	139.064	134.644
LOC_Os01g14960	0.444809	0	0.506074	0.477368	0	1.35528
LOC_Os01g14970	0.120542	0.0288129	0	0.422873	0.0748402	0.06646
LOC_Os01g14980	18.4646	44.0816	56.6249	42.9532	153.981	189.929
LOC_Os01g14990	0.0716803	0.0685341	0.019614	0.235744	0.213617	0
LOC_Os01g15000	5.82608	3.81439	1.86571	3.17952	2.43482	0.843191
LOC_Os01g15010	43.6705	87.7638	133.186	72.9869	192.884	219.465
LOC_Os01g15020	35.1498	55.0253	48.9083	7.5281	19.1855	6.9857
LOC_Os01g15029	40.9964	63.4508	107.156	99.7936	282.258	447.578
LOC_Os01g15039	0.268028	0.0891352	2.87624	0.0459912	0.0868218	1.60625
LOC_Os01g15060	0	0	0	0.126768	0.0717935	0
LOC_Os01g15070	0	0	0	0	0	0
LOC_Os01g15080	0	0	0	0	0	0
LOC_Os01g15090	0	0	0	0	0	0
LOC_Os01g15100	0.0714387	0	0	0.14097	0	0
LOC_Os01g15110	61.0818	78.985	80.0188	126.748	154.439	148.25
LOC_Os01g15120	29.9087	14.4611	16.6041	27.9514	26.5452	20.6622
LOC_Os01g15130	0.078852	0.216749	0.63111	0.0777993	0.264364	0.662984
LOC_Os01g15150	0	0	0	0	0	0
LOC_Os01g15170	0	0.0302237	0.103798	0	0	0
LOC_Os01g15180	0	0	0	0	0	0
LOC_Os01g15190	0	0	0	0	0	0
LOC_Os01g15200	0	0.184576	0.105649	0.0846543	0	0.354788
LOC_Os01g15210	0.117772	0.0112602	0.264254	0	0	0.142851
LOC_Os01g15220	0.456975	0.136537	0.234455	0.150291	0.851156	0.881823
LOC_Os01g15229	0	0	0.115979	0	0	0.276175
LOC_Os01g15240	0.319279	0	0.0124807	0.0300015	0	0
LOC_Os01g15250	0.0791901	0.104107	0.0108345	0	0.147498	0
LOC_Os01g15260	14.6078	31.4392	48.6795	40.5391	91.4156	130.48
LOC_Os01g15270	42.9794	1901.61	51.2254	43.2563	1172.85	50.6472
LOC_Os01g15280	0	0	0	0	0	0
LOC_Os01g15290	7.9442	31.7812	21.12	26.1546	58.2836	65.0771
LOC_Os01g15300	1.27985	4.90806	13.6408	0.349617	1.02127	2.07063
LOC_Os01g15310	28.9768	39.7439	78.8506	72.4202	77.0933	179.1
LOC_Os01g15320	21.0051	1.63228	57.2875	68.7412	10.1755	249.579
LOC_Os01g15330	0	0	0	0	0	0
LOC_Os01g15340	1.87057	0.287432	0.246783	17.4453	2.43887	1.01291
LOC_Os01g15350	7.93462	22.9412	27.2423	9.46697	32.3636	31.0969
LOC_Os01g15370	0	0	0	0	0	0
LOC_Os01g15380	0.0472765	0.093796	0.0391751	0	0.000914379	0
LOC_Os01g15390	1.54363	3.95081	7.33002	1.70266	2.40627	9.08678
LOC_Os01g15399	0.515608	8.94127	4.09115	0.0692369	0.443392	0.815906
LOC_Os01g15410	0	0	0	0	0	0
LOC_Os01g15420	0	0	0	0	0	0
LOC_Os01g15438	0	0	0	0	0	0
LOC_Os01g15448	10.0522	38.0775	24.2002	15.1216	121.954	43.2936
LOC_Os01g15460	20.2981	41.6352	38.3228	15.1552	30.9155	35.6618
LOC_Os01g15470	17.2378	12.5318	7.03515	19.586	18.7622	6.30581
LOC_Os01g15480	0.347659	8.56691	10.7801	0.0331417	1.2613	1.25286
LOC_Os01g15490	35.7481	19.9864	16.7688	15.3599	11.202	4.73784
LOC_Os01g15510	0.140901	0	0.122288	0.0270408	0.0757602	0.0747522
LOC_Os01g15520	3.50659	3.57862	2.35679	0.981485	2.83512	2.55039
LOC_Os01g15530	0.298195	1.97792	1.26473	0.18797	1.42556	0.205509
LOC_Os01g15540	2.60507	2.10598	2.69484	0.18807	0.315588	0.397021
LOC_Os01g15550	0	0	0.155464	0	0	0.215356
LOC_Os01g15560	0	0.24616	0.0563594	0	0.153453	0.283897
LOC_Os01g15570	0	0	0.353173	0	0	0
LOC_Os01g15580	1.71379	2.95207	2.13145	0.298183	0.399526	0.36881
LOC_Os01g15590	0	0	0	0	0	0
LOC_Os01g15600	50.3219	73.9055	139.299	84.5849	124.289	165.428
LOC_Os01g15610	86.7459	82.897	191.646	204.35	324.822	567.708
LOC_Os01g15620	0	0.00328564	0.0131646	0	0	0
LOC_Os01g15630	27.3153	30.4308	36.1188	26.4927	32.5972	22.7027
LOC_Os01g15640	22.701	70.8125	22.0406	27.5479	100.772	22.8508
LOC_Os01g15650	0	0	0	0	0	0
LOC_Os01g15660	8.11279	13.9379	13.5385	1.10995	3.25587	2.25435
LOC_Os01g15680	0	0	0.00852353	0	0	0
LOC_Os01g15690	0	0.00560171	0.0310283	0	0.0211247	0.0191953
LOC_Os01g15700	0	0.00787035	0	0	0	0
LOC_Os01g15709	0	0	0	0	0.0145625	0
LOC_Os01g15720	0	0.00672125	0	0	0	0
LOC_Os01g15740	0	0	0.228297	0.1663	0	0.79454
LOC_Os01g15750	0.000613631	0.000794486	0	0	0	0
LOC_Os01g15760	0.00329496	0	0.00060107	0	0	0
LOC_Os01g15770	19.5602	0.278777	18.9398	15.7423	0.801504	21.202
LOC_Os01g15780	8.616	15.8261	13.6252	2.55439	7.16151	7.47822
LOC_Os01g15790	12.5818	15.8859	14.3764	4.52838	8.12355	8.46146
LOC_Os01g15800	0	0	0.0119835	0	0	0
LOC_Os01g15810	0.0805017	2.0589	0.0385487	0	1.7843	0.244112
LOC_Os01g15830	45.671	32.8687	72.3174	24.7457	31.63	78.2255
LOC_Os01g15840	0.381673	2.51704	1.65872	0.0689599	0.274641	0.103654
LOC_Os01g15850	6.22275	7.58178	9.51388	4.66536	8.93295	4.74431
LOC_Os01g15860	2.87029	3.28799	5.40254	1.02287	1.03753	2.11143
LOC_Os01g15880	0.0855611	0.229056	0.290312	0	0	0.0566081
LOC_Os01g15890	0.199097	0.231149	0.583706	0	0	0.0104543
LOC_Os01g15900	2.5182	9.44549	5.59978	1.84376	13.3283	3.61861
LOC_Os01g15910	1.85425e-09	0.13929	0.242735	6.08707e-10	2.0917e-09	5.29256e-11
LOC_Os01g15920	0	11.2382	9.83809	5.91229	54.0887	17.9168
LOC_Os01g15934	0.00356531	0.00389703	0.000240361	0	0.00196334	0
LOC_Os01g15950	0	0.271829	0.155591	0	0.423638	0.156751
LOC_Os01g15960	0	0	0	0	0	0
LOC_Os01g15970	4.57127	31.4562	28.9544	6.07718	86.423	71.013
LOC_Os01g15979	9.51308	42.1123	13.3017	15.6747	78.679	28.9718
LOC_Os01g15990	0	0.115864	0.0895304	0.0398549	0.234742	0.100219
LOC_Os01g16000	11.8064	24.2215	32.7596	20.5216	42.6239	42.4492
LOC_Os01g16010	4.6671	15.8721	12.3258	4.01585	20.1876	12.6437
LOC_Os01g16020	0.195494	0.389402	0.548306	0.728711	0.837485	2.02993
LOC_Os01g16030	44.1288	10.0464	152.542	41.2183	19.9681	251.364
LOC_Os01g16040	20.2801	14.9371	16.0687	7.5383	8.43803	6.41616
LOC_Os01g16050	0.0269443	0.106179	0.0364207	0	0.0011432	0
LOC_Os01g16060	1.07358	1.30652	1.37672	0.00523087	0.0592487	0.0131536
LOC_Os01g16070	6.03157	5.02921	16.3124	2.3066	4.91175	7.19226
LOC_Os01g16080	6.35183	7.1099	6.43749	4.13435	11.0476	5.22254
LOC_Os01g16090	26.1394	31.7779	46.9599	54.1818	60.8929	65.1873
LOC_Os01g16100	2.78015	9.38919	9.34481	3.38603	16.9714	10.2155
LOC_Os01g16110	10.0221	46.7668	25.3946	3.08583	14.1864	9.1748
LOC_Os01g16120	1.37596	0.0671208	1.32161	1.3853	0.292897	5.80066
LOC_Os01g16124	14.0404	9.49475	10.8801	1.24596	1.26006	1.40337
LOC_Os01g16130	20.4836	7.91466	7.51963	0.757176	0.499485	0.474268
LOC_Os01g16140	6.30212	9.56992	14.6072	34.3818	43.9148	107.304
LOC_Os01g16146	12.1347	30.5148	3.61871	13.3539	37.2379	4.40132
LOC_Os01g16152	15.4816	15.1566	27.1488	68.798	54.7362	121.965
LOC_Os01g16160	0.0207626	0.0127441	0.0111242	0	0	0
LOC_Os01g16170	24.1738	7.16591	11.8428	3.43198	2.26527	1.4349
LOC_Os01g16180	8.41763	22.2645	20.0838	3.79561	9.35039	9.35811
LOC_Os01g16190	25.9262	71.7441	86.7028	43.3745	99.408	93.9139
LOC_Os01g16200	0.0862938	0.113446	0	0.0851417	0.498262	0
LOC_Os01g16210	2.72772	4.80727	4.74013	1.43268	5.52042	6.32986
LOC_Os01g16220	1.62568	3.76739	9.284	2.30158	4.74094	7.13785
LOC_Os01g16230	0.16338	1.08231	1.27731	0.184227	1.16507	1.09381
LOC_Os01g16240	46.5599	138.307	259.81	157.208	323.008	731.373
LOC_Os01g16250	8.29051e-10	3.66093	0.0257087	2.80954e-12	11.7414	0.482354
LOC_Os01g16260	5.77722	42.8754	7.47149	2.25076	37.1727	2.45513
LOC_Os01g16270	0	0	0	0	0	0
LOC_Os01g16280	0	0	0.0388978	0	0	0
LOC_Os01g16290	19.3238	31.0255	25.8791	4.37659	11.5083	4.95853
LOC_Os01g16300	0	0	0	0	0	0
LOC_Os01g16310	0.476164	0.128992	0.247558	0.276664	0.0886897	0.0831342
LOC_Os01g16320	0	0	0	0	0	0
LOC_Os01g16330	9.89114	11.8478	10.6654	5.21111	11.4856	6.27622
LOC_Os01g16340	6.6808	5.92502	3.8789	7.06136	7.19727	5.02975
LOC_Os01g16350	9.12282	21.2329	9.87316	7.84705	18.92	6.77087
LOC_Os01g16354	5.49707	20.4023	12.978	3.88089	15.8399	6.59237
LOC_Os01g16360	0	0.197942	0	0	0	0
LOC_Os01g16370	0.660214	3.77723	2.71177	0.0700429	0.301476	0.485338
LOC_Os01g16380	0.0597209	0.613821	0.245123	0	0.0444941	0.0329266
LOC_Os01g16390	0	0	0	0	0	0
LOC_Os01g16400	0.545787	0.0389427	0.59515	1.28061	0.260972	2.39385
LOC_Os01g16414	6.31833	12.5913	11.2188	3.09677	9.69865	5.78785
LOC_Os01g16430	22.7538	41.8286	29.9818	51.1903	121.549	64.7739
LOC_Os01g16440	0	0	0	0	0	0
LOC_Os01g16450	1.8599	28.5569	18.1589	2.0047	34.1765	23.8523
LOC_Os01g16460	0	0.0972676	0.289226	0.100375	0.113692	0.94566
LOC_Os01g16470	0	0	0	0	0	0.00343069
LOC_Os01g16480	0	0	0	0	0	0
LOC_Os01g16490	0	0	0	0	0	0
LOC_Os01g16500	0	0	0	0	0	0
LOC_Os01g16510	5.24516	13.6199	12.9361	9.9855	25.8743	22.2177
LOC_Os01g16520	2.31865	15.8796	6.85211	0.67636	8.68242	2.08429
LOC_Os01g16530	27.4522	11.1064	11.5947	20.8653	14.5563	11.8003
LOC_Os01g16540	22.1144	43.0115	43.3696	27.0225	53.6674	32.3298
LOC_Os01g16550	86.5014	98.6708	115.971	150.263	272.716	441.011
LOC_Os01g16560	0	0	0	0	0	0
LOC_Os01g16570	0	0	0.00514758	0	0	0
LOC_Os01g16580	0	0	0	0	0	0
LOC_Os01g16590	0	0	0	0	0	0
LOC_Os01g16600	3.1138	11.6046	2.62748	0.750633	8.06496	0.611206
LOC_Os01g16610	0	0	0.0400533	0.0641878	0.0363519	0.242111
LOC_Os01g16620	1.29957	1.76569	1.71251	0.742335	2.12754	1.07476
LOC_Os01g16630	0	0	0	0	0	0
LOC_Os01g16640	116.362	219.959	384.868	453.81	825.032	2105.35
LOC_Os01g16650	0.84116	13.2378	36.8453	1.06231	26.8726	79.2113
LOC_Os01g16660	0.224457	0.391655	1.01955	0.0221461	0.167229	0.420759
LOC_Os01g16670	8.06524	14.5755	25.9366	5.87903	16.549	17.7066
LOC_Os01g16690	0	0	0.00847879	0	0	0
LOC_Os01g16700	0	0	0	0	0	0
LOC_Os01g16714	2.9685	2.95024	0.545079	2.67196	5.20899	1.35672
LOC_Os01g16730	0	0.0101687	0.00436533	0	0	0
LOC_Os01g16740	0	0	0	0	0	0
LOC_Os01g16750	0.781355	0.0533614	0.0855214	0.63151	0.100626	0.1357
LOC_Os01g16770	0	1.20334	0	0	4.50091	0.0213511
LOC_Os01g16780	0	0	0.000264379	0	0	0
LOC_Os01g16790	0	0.000344724	0	0	0	0
LOC_Os01g16800	0	0	0	0	0	0
LOC_Os01g16810	0.0475971	6.49248	4.926	0.323514	13.369	5.62169
LOC_Os01g16820	0	0.000271755	0	0	0	0
LOC_Os01g16840	0	0.0137932	0	0	0	0.0477234
LOC_Os01g16850	0.00058078	0.0330065	0.0321827	0.00466607	0	0.017818
LOC_Os01g16860	0	0.299243	0.64167	0	0.285386	0.35542
LOC_Os01g16870	41.3037	141.1	154.439	8.38093	53.08	27.4367
LOC_Os01g16890	115.884	612.558	422.89	221.737	863.373	941.174
LOC_Os01g16900	27.5387	55.6669	53.6	28.3524	56.0924	39.2651
LOC_Os01g16910	4.65154	42.5915	35.7918	3.80866	42.5214	20.6763
LOC_Os01g16920	0	1.02545	0.016534	0	1.50811	0.133258
LOC_Os01g16930	3.40591	4.18458	5.96998	1.68834	4.40082	4.36344
LOC_Os01g16940	9.56954	29.1628	16.9499	14.3138	44.1637	20.19
LOC_Os01g16950	1.1856	3.15897	3.09151	1.62851	3.8277	11.0643
LOC_Os01g16960	10.7349	130.707	38.0369	8.83475	85.9749	20.7689
LOC_Os01g16970	28.3215	72.669	74.1015	14.4736	43.6993	33.0452
LOC_Os01g16980	10.3631	0.0649011	0.111445	54.1449	0.674311	1.84632
LOC_Os01g16990	0.0818666	0.0512965	0.0917499	4.76077e-06	0.123782	0.0308468
LOC_Os01g17000	2.4614	3.42796	12.0956	2.89059	4.06959	15.566
LOC_Os01g17010	8.01369	6.7774	7.89912	1.55492	3.21827	1.63008
LOC_Os01g17020	7.90116	17.3926	21.8086	6.3	27.5337	38.0918
LOC_Os01g17030	0	0	0.0503025	0	0	0
LOC_Os01g17040	0.372225	0.355887	0.39286	0.734511	0.752727	1.96428
LOC_Os01g17050	5.22939	4.62353	1.23091	12.5013	12.3795	4.57279
LOC_Os01g17060	3.22789	3.46422	3.259	0.273544	0.278556	0.683039
LOC_Os01g17065	27.0681	31.2303	89.3788	25.166	18.6154	70.1704
LOC_Os01g17070	3.89585	2.7276	5.99546	1.85377	2.08942	2.06416
LOC_Os01g17080	0	0	0.0117734	0	0	0.0237222
LOC_Os01g17090	0	0	0	0	0	0
LOC_Os01g17100	0	0.0814829	0	0	0	0
LOC_Os01g17110	0	0	0	0	0	0
LOC_Os01g17120	0	0	0	0	0	0
LOC_Os01g17130	0	0	0	0	0	0
LOC_Os01g17150	262.241	6.47368	37.5099	669.289	13.4409	152.224
LOC_Os01g17160	0.234492	0.0542418	0.68718	0.194045	0.0845344	0.221036
LOC_Os01g17170	816.097	4.34362	45.5413	793.034	5.45736	58.5662
LOC_Os01g17180	24.394	41.3708	52.0666	14.5983	37.8188	15.4904
LOC_Os01g17190	73.9096	224.014	297.854	236.759	748.263	1047.27
LOC_Os01g17214	4.9976	0.0277805	7.25889	1.93031	0.0865904	1.85027
LOC_Os01g17240	97.6762	2.88451	4.6862	35.8104	1.67492	1.57273
LOC_Os01g17250	16.2073	32.2361	53.3455	46.7127	82.2561	104.155
LOC_Os01g17260	10.5516	17.2004	16.3135	5.91881	13.1089	10.6163
LOC_Os01g17279	12.3745	35.0322	27.0744	9.56594	33.5707	22.4476
LOC_Os01g17300	2.54868e-06	1.59271e-06	0.516098	0.240451	3.5559e-07	1.70488
LOC_Os01g17310	0.0420851	0	0	0	0	0
LOC_Os01g17320	2.56258	32.247	13.4912	1.80334	22.0683	6.61386
LOC_Os01g17330	0.0850227	29.5391	0.476948	0.139813	34.4437	0.632833
LOC_Os01g17360	0.00507397	0.00727689	0.00612283	0	0	0
LOC_Os01g17370	0	0.000753267	0	0	0	0.00304061
LOC_Os01g17380	0	0	0	0	0	0
LOC_Os01g17390	71.0415	17.5217	18.0816	20.4189	10.0997	8.16515
LOC_Os01g17396	21.9474	14.0041	16.9819	31.5414	18.1722	20.3031
LOC_Os01g17402	0.321595	1.22993	3.02639	0.165549	0.687587	0.516508
LOC_Os01g17410	0	0	0	0	0	0
LOC_Os01g17420	0.463017	9.66549	0	0.101519	26.2172	0
LOC_Os01g17430	23.3015	59.8582	93.7649	11.258	39.6717	41.291
LOC_Os01g17440	0.0255908	0	0.0280098	0.0168327	0.133462	0.112874
LOC_Os01g17450	0	0	0	0	0	0
LOC_Os01g17460	0	0.000278421	0	0	0	0
LOC_Os01g17470	8.68227	0.614438	6.78989	19.3239	1.23118	28.2007
LOC_Os01g17970	0	0.0320204	0.0263008	0.0043025	0	0
LOC_Os01g17980	0	0	0	0	0	0
LOC_Os01g17990	0	0.0113646	0	0	0	0
LOC_Os01g18000	0.000410003	0.000596177	0.00370457	0	0	0.000197795
LOC_Os01g18010	0	0	0	0	0	0
LOC_Os01g18020	0	0	0	0	0	0
LOC_Os01g18030	0	0	0	0	0	0
LOC_Os01g18040	0	0	0	0	0	0
LOC_Os01g18050	54.7993	57.0749	401.519	39.6681	54.2524	425.33
LOC_Os01g18060	0.688179	4.51018	6.36305	0.263175	3.10611	2.303
LOC_Os01g18070	42.2613	71.3405	112.428	85.357	72.4377	133.862
LOC_Os01g18080	22.8342	13.1257	10.0137	14.5504	37.9897	16.4825
LOC_Os01g18090	0.248133	2.01656	0.305537	0.163213	4.85278	0.478821
LOC_Os01g18100	4.159	5.57459	6.14755	3.40225	8.05048	3.99829
LOC_Os01g18110	0.777465	0.0384486	3.02237	1.85163	0.0798949	4.50331
LOC_Os01g18120	0.255477	0.0174474	1.2733	0.264212	0.122361	3.1726
LOC_Os01g18130	0	0	0.0509235	0	0	0.718242
LOC_Os01g18140	0	4.04636	0.561163	0.0245263	1.50027	0.164464
LOC_Os01g18150	0	0	0.0280098	0	0	0.0282185
LOC_Os01g18160	0	0.536449	0.806023	0.741408	0.313516	1.08271
LOC_Os01g18170	1.15209	20.939	6.04131	0.868032	57.1659	10.3941
LOC_Os01g18180	0	0	0	0	0	0
LOC_Os01g18190	0	0	0	0	0	0
LOC_Os01g18200	0	0	0	0	0	0
LOC_Os01g18210	25.4274	9.38833	9.01953	46.6042	20.8512	17.3822
LOC_Os01g18220	1.33499	0.932196	0.640292	1.50957	2.49212	1.42245
LOC_Os01g18230	0.311389	0	0.0690653	0.424532	0	0
LOC_Os01g18240	15.6363	3.11051	14.4639	15.633	2.80876	24.3165
LOC_Os01g18250	0	0	0.00535216	0	0	0.0107841
LOC_Os01g18260	0	0	0	0	0	0
LOC_Os01g18270	0	0	0	0.0100365	0	0
LOC_Os01g18280	3.70163	11.2347	5.31958	1.63264	8.29487	1.83519
LOC_Os01g18300	0	0	0	0	0	0
LOC_Os01g18310	0.684374	1.18799	2.1279	2.24931	1.65026	2.03594
LOC_Os01g18320	20.0513	5.76478	16.7949	10.9336	3.67538	7.9136
LOC_Os01g18330	0	1.08732	0	0	3.38911	0
LOC_Os01g18340	0	0	0.0118669	0	0	0.0478215
LOC_Os01g18350	0	0	0	0	0	0
LOC_Os01g18360	2.01604	25.17	1.42311	2.90201	38.5519	2.15862
LOC_Os01g18370	0	0.0892054	0.0851	0	0.0463414	0
LOC_Os01g18375	0	0.755985	0	0	0.392728	0
LOC_Os01g18390	0	0.164443	0.0470624	0	0.563815	0.113791
LOC_Os01g18400	0.405432	2.64885	0.0591675	1.17339	7.06823	0.402357
LOC_Os01g18410	1.75216	3.51808	1.49314	0.032929	0.298382	0.0276012
LOC_Os01g18420	0	0	0	0	0	0
LOC_Os01g18440	0	0	0	0	0	0
LOC_Os01g18450	0	1.3856	37.1622	4.0853	6.47824	120.992
LOC_Os01g18460	0	0	0	0	0	0
LOC_Os01g18470	0.00951799	0	0	0	0	0
LOC_Os01g18480	0	0	0.000145716	0	0	0
LOC_Os01g18490	0	0	1.94896	0	0	0.812478
LOC_Os01g18500	0	0	0	0	0	0
LOC_Os01g18510	0	0	0	0	0	0
LOC_Os01g18520	0	0	0	0	0	0
LOC_Os01g18530	0	0.167858	0	0	0.261602	0
LOC_Os01g18550	0	0	0	0	0	0
LOC_Os01g18560	0	0	0	0	0	0
LOC_Os01g18570	0	0	0	0	0	0
LOC_Os01g18584	1.91194	2.03791	0.499916	1.87244	3.87243	0.913598
LOC_Os01g18610	0	0	0	0	0	0
LOC_Os01g18620	0.23542	0.0132404	0.0118416	0.346138	0.0206348	0.152702
LOC_Os01g18630	113.201	40.2221	63.2618	45.4421	24.8837	26.3543
LOC_Os01g18640	13.5585	24.6315	35.3455	14.5525	31.5907	24.1127
LOC_Os01g18650	0	0	0	0	0	0
LOC_Os01g18660	0.659148	0.595205	0.821657	1.17544	1.04765	1.20331
LOC_Os01g18670	12.9955	43.6087	37.5504	2.61674	14.4667	8.07017
LOC_Os01g18680	0	0	0	0	0	0
LOC_Os01g18690	0	0	0	0	0	0
LOC_Os01g18700	0	0	0	0	0	0
LOC_Os01g18710	0	0.0599549	0.0171587	0	0.233595	0.0345731
LOC_Os01g18720	0	0	0	0	0	0
LOC_Os01g18730	0	0	0	0	0	0.00722275
LOC_Os01g18744	5.29188	4.89297	2.1547	6.15917	9.40801	4.57736
LOC_Os01g18760	0.00879067	0	0	0	0	0
LOC_Os01g18770	0	0	0	0	0	0
LOC_Os01g18780	0	0	0	0	0	0
LOC_Os01g18790	0	0	0	0	0	0
LOC_Os01g18800	315.404	31.6594	24.9181	217.092	36.6524	14.8853
LOC_Os01g18810	0	0	0	0	0	0
LOC_Os01g18830	0	0	0	0	0	0
LOC_Os01g18840	9.65266	0.0535014	0.00765587	4.98734	0	0
LOC_Os01g18850	11.9325	15.6649	11.5915	3.44872	5.647	3.10542
LOC_Os01g18860	0.383147	0.114478	0.910819	1.87966	0.130835	1.88802
LOC_Os01g18870	0.032354	0	8.49895	0.0425627	0	2.44382
LOC_Os01g18880	1.51002	7.59125	5.95621	0.412357	1.6888	1.59295
LOC_Os01g18890	0	0.235069	1.79169e-10	0	0.583015	0
LOC_Os01g18900	0.11626	2.55661	0	0	3.46699	0
LOC_Os01g18910	0	0	0	0	0	0
LOC_Os01g18920	0	0	0	0	0	0
LOC_Os01g18930	0.843652	0	0.0153303	0.278849	0	0
LOC_Os01g18940	0	0	0	0	0	0
LOC_Os01g18950	0	0	0	0	0	0
LOC_Os01g18960	0	0	0	0	0	0
LOC_Os01g18970	0.0552213	0.0395982	0.0226655	0.108968	0.0822836	0
LOC_Os01g18980	0	0	0	0	0	0
LOC_Os01g18990	0	0	0	0	0	0
LOC_Os01g19000	0	0.00306144	0	0	0	0
LOC_Os01g19010	0	0	0	0	0	0
LOC_Os01g19020	65.8436	15.8697	1.79288	33.731	18.313	2.47444
LOC_Os01g19030	0	0	0	0	0	0
LOC_Os01g19050	0.0286793	0	0.000786288	0	0	0
LOC_Os01g19060	0	0	0	0	0	0
LOC_Os01g19070	0	0	0.000889559	0	0	0
LOC_Os01g19080	0	0	0	0	0	0
LOC_Os01g19090	0.0195699	0.00581256	0.042095	0	0	0
LOC_Os01g19100	0.00544402	0.000774668	0.0113624	0	0	0
LOC_Os01g19110	0	0	0	0	0	0
LOC_Os01g19120	0	0	0	0	0.0245346	0
LOC_Os01g19130	27.5638	21.2179	11.1463	15.5346	18.144	7.19269
LOC_Os01g19140	13.4852	9.97646	5.22645	2.00678	1.23579	1.58459
LOC_Os01g19150	30.1237	31.1777	35.6797	6.44036	13.7357	16.9333
LOC_Os01g19160	0.326407	6.53635	2.66457	0.0238555	1.99952	1.03978
LOC_Os01g19170	1.71873	0.226141	2.35581	1.92915	0.399427	4.05994
LOC_Os01g19190	0.00431446	0.00206255	0.0200697	0	0	0
LOC_Os01g19200	0.00809467	0	0.0834728	0	0	0
LOC_Os01g19210	0.136211	0.0712828	0.206202	0	0	0.0250288
LOC_Os01g19220	1.79008	0.50165	4.68107	1.46167	0.459887	3.40812
LOC_Os01g19230	0	0	0	0	0	0
LOC_Os01g19240	0	0.0252224	0.00721848	0	0	0.0290891
LOC_Os01g19250	0	0	0	0	0	0
LOC_Os01g19260	0.032386	1.84039	0.0622526	0.123237	1.46235	0
LOC_Os01g19270	0.325935	0.495774	0.737814	0.0584698	1.03756	5.2767
LOC_Os01g19280	0	0.133415	0.474554	0	0.207924	0.054953
LOC_Os01g19290	0	2.94142	0	0	3.54791	0.01667
LOC_Os01g19300	0	0	0	0	0	0
LOC_Os01g19310	0	0	0.0616513	0	0	0
LOC_Os01g19320	0.551773	2.53226	1.29845	0.508113	1.89101	1.88614
LOC_Os01g19330	0.103048	1.60104	0.0294936	0.101673	2.59114	0.0284074
LOC_Os01g19340	0	0	0	0	0	0
LOC_Os01g19350	0	0	0	0	0	0
LOC_Os01g19360	0	0	0	0	0	0
LOC_Os01g19370	0	0.136458	2.87879	0	0.212665	4.27169
LOC_Os01g19380	0.292449	1.50059	1.07765	0.24366	0.726282	0.193487
LOC_Os01g19390	3.10439	0.989376	0.680656	1.51838	0.400305	0.208461
LOC_Os01g19400	12.3749	39.6506	35.0216	23.4617	73.5344	74.1299
LOC_Os01g19410	44.2173	60.364	45.9573	12.1016	22.3336	14.9691
LOC_Os01g19420	0	0.395209	0	0	1.6014	0
LOC_Os01g19430	0.144031	5.95594	0	0	19.3691	0
LOC_Os01g19440	0.343658	0	0.0705267	0.150698	0	0.0631576
LOC_Os01g19450	72.9992	106.554	183.711	21.2035	71.1231	72.253
LOC_Os01g19460	0.231295	2.48441	0.751565	0.0570518	0.161553	0.0597763
LOC_Os01g19470	13.1212	54.6875	65.4144	3.79337	21.6728	15.2902
LOC_Os01g19480	1.69487	34.3711	43.0597	0.51634	18.3562	23.6367
LOC_Os01g19490	1.23066	22.0976	10.5147	1.31891	16.8913	5.66795
LOC_Os01g19500	0	0	0.448373	0.63548	0	0.535375
LOC_Os01g19529	0.0154723	0	0.0677394	0.0203543	0	0
LOC_Os01g19548	0.62601	4.70951	4.49878	0.238392	2.78203	1.67728
LOC_Os01g19570	0	0	0	0	0	0
LOC_Os01g19580	0	0	0	0	0	0
LOC_Os01g19590	0	0	0	0	0	0
LOC_Os01g19600	0	0	0	0	0	0
LOC_Os01g19610	5.76796	0.0316942	0.00725653	15.8038	0.0296367	0.0584848
LOC_Os01g19620	0.000760389	0	0.00104033	0	0	0
LOC_Os01g19630	1.4106	3.74131	13.0505	0.660198	0.677052	1.9817
LOC_Os01g19640	0	0	0	0	0	0
LOC_Os01g19650	0	0	0.000225375	0	0	0
LOC_Os01g19660	0	0	0	0	0	0
LOC_Os01g19670	0.346947	0.124394	0.118669	0.342315	0.775462	1.33945
LOC_Os01g19680	0	0	0	0	0	0
LOC_Os01g19694	0	3.31771	14.5858	0	9.625	16.2035
LOC_Os01g19710	0	0	0	0	0	0
LOC_Os01g19720	0	0	0	0	0	0
LOC_Os01g19730	0	0	0	0	0.106409	0
LOC_Os01g19740	511.31	2.06748	2.81204	2639.37	3.73255	25.8747
LOC_Os01g19750	0.0883579	0	0.126932	0	0	0.365365
LOC_Os01g19760	4.97493	10.3463	23.5353	1.19772	4.67552	7.01319
LOC_Os01g19770	0	1.56962	0.0136126	0	1.96439	0.164568
LOC_Os01g19780	0.0791144	4.85842e-08	0.116994	0.16212	0	0.32087
LOC_Os01g19790	0	0	0	0	0	0
LOC_Os01g19800	12.0426	17.0699	4.26964	7.13336	25.9517	5.06893
LOC_Os01g19820	5.20113	26.9289	15.4474	17.1056	83.9971	47.8669
LOC_Os01g19830	0	0	0	0	0	0
LOC_Os01g19840	173.233	439.992	355.713	468.051	1781.87	1454.13
LOC_Os01g19850	0.558947	1.22008	5.39927	0.138738	0.251432	0.703559
LOC_Os01g19860	0.15399	0.515307	1.3905	0	0.344183	0
LOC_Os01g19870	3.00688	9.60629	13.2991	0.956033	4.49765	4.98193
LOC_Os01g19880	0.903492	0.29449	0.0674247	0.891429	0.305969	0
LOC_Os01g19894	0.0222854	0.00956683	0.0128819	0.00111477	0.00494861	0.0127324
LOC_Os01g19910	0.0233788	0.104778	0.173324	0	0	0.0386692
LOC_Os01g19920	0	0	0	0	0	0
LOC_Os01g19930	0	0	0.00507317	0	0	0
LOC_Os01g19940	24.2742	5.29492	1.18526	24.3803	11.8077	1.07387
LOC_Os01g19950	0	0	0	0	0	0
LOC_Os01g19960	0	0	0	0	0	0
LOC_Os01g19970	11.6367	3.34585	6.36834	10.5662	3.54957	7.65944
LOC_Os01g19980	0	0	0	0	0	0
LOC_Os01g19990	0	1.49071	4.04639	0.0845814	3.59262	10.1205
LOC_Os01g20000	0	0	0	0	0	0
LOC_Os01g20010	0	0	0	0	0	0
LOC_Os01g20020	0	0	0	0	0	0
LOC_Os01g20030	0	0.30877	0.0235647	0	0.417048	0.0949614
LOC_Os01g20040	0	0	0	0	0	0
LOC_Os01g20050	0	0	0	0	0	0
LOC_Os01g20060	0	0	0	0	0	0
LOC_Os01g20070	0	0	0	0	0	0
LOC_Os01g20080	0	0	0	0	0	0
LOC_Os01g20090	0	0	0	0	0	0
LOC_Os01g20100	0	0.144418	0.206657	0	0.675214	1.5823
LOC_Os01g20110	32.8902	9.96519	20.1445	32.6825	14.6213	24.4738
LOC_Os01g20120	10.9421	7.18059	3.25942	12.0766	7.22354	2.53703
LOC_Os01g20130	0	0	0	0	0	0
LOC_Os01g20140	0	0	0	0	0	0
LOC_Os01g20150	0	0	0	0	0	0
LOC_Os01g20160	0.576545	0	0.231812	0.417929	0	0.155693
LOC_Os01g20170	0	0	0	0	0	0
LOC_Os01g20190	0	0	0.000211911	0	0	0
LOC_Os01g20200	0	0	0	0	0	0
LOC_Os01g20204	0	0	0	0	0	0
LOC_Os01g20206	0.191699	0.183285	0.157365	0.327843	0.142823	0
LOC_Os01g20208	0	0	0	0	0	0
LOC_Os01g20700	0	0.0398844	0	0	0	0
LOC_Os01g20710	0	0.0809793	0.0927029	0	0.157755	0.0233484
LOC_Os01g20720	0.0835077	1.57507	0.31575	0	0.311081	0.0376701
LOC_Os01g20730	1.19395	1.47449	2.00786	1.97971	3.484	6.78844
LOC_Os01g20740	0.0417361	0.0634558	0.0539351	0	0.0131718	0.0136436
LOC_Os01g20750	0	0	0.084464	0	0	0.297827
LOC_Os01g20760	0	0	0	0	0	0
LOC_Os01g20770	0	0	0	0.0159458	0	5.39571e-07
LOC_Os01g20780	0.708225	12.8041	26.2325	2.37158	37.1035	85.1411
LOC_Os01g20800	1.48285	0	0	0	0.29023	0.904635
LOC_Os01g20810	0	0	0.0278079	0	0	0
LOC_Os01g20820	13.3625	4.75701	7.23499	9.3504	4.66002	2.66476
LOC_Os01g20830	29.2892	0.527897	0.326142	67.4464	1.18836	0.318908
LOC_Os01g20840	14.9454	17.817	13.5906	6.20308	9.54887	5.07173
LOC_Os01g20850	0	0.156905	0.742049	0	0	0
LOC_Os01g20860	4.66879	6.37752	7.57636	0.328446	0.942467	0.835091
LOC_Os01g20870	0	0	0	0	0	0
LOC_Os01g20880	2.46217	5.8254	8.16466	0.236067	0.248732	0.151855
LOC_Os01g20890	14.7485	40.4072	27.8677	1.4742	4.75065	3.99129
LOC_Os01g20894	15.3809	7.6989	4.62956	44.0387	30.94	12.6703
LOC_Os01g20900	6.01389	12.2229	13.3473	1.72039	5.42174	4.23292
LOC_Os01g20910	0.838777	0.222767	0.306021	3.20814	1.01838	0.856394
LOC_Os01g20920	0.000124158	0	0	0	0	0
LOC_Os01g20930	0.730961	0.227054	0.426328	2.40169	0.906619	3.90629
LOC_Os01g20940	2.33565	29.2097	31.1551	1.13514	16.1208	9.35428
LOC_Os01g20950	0.498079	0.18316	0.125806	0.478828	0.713626	0.168992
LOC_Os01g20960	0	0	0	0	0	0
LOC_Os01g20970	0	0	0	0	0	0
LOC_Os01g20980	0.0232247	1.62654	0.619614	0	1.44482	0.345728
LOC_Os01g20990	0	0	0	0	0	0
LOC_Os01g21000	0	0	0	0	0	0
LOC_Os01g21010	0	0	0	0	0	0
LOC_Os01g21020	0	0	0	0	0	0
LOC_Os01g21034	3.84151	2.61989	18.5689	6.80385	2.33691	40.572
LOC_Os01g21050	0	0.480822	0.235959	0	0.24151	7.01235e-10
LOC_Os01g21060	0	0	0	0	0	0
LOC_Os01g21070	0.0364313	3.44839	4.31979	0.0878653	2.05379	2.26973
LOC_Os01g21080	0	0	0	0	0	0
LOC_Os01g21090	0	0	0.00396034	0	0	0
LOC_Os01g21100	0.223511	0.309532	0.664558	0.408382	0.934053	0.598464
LOC_Os01g21110	0	0.024089	0	0	0	0
LOC_Os01g21120	1.79974	225.19	4.05697	3.55142	581.454	11.0042
LOC_Os01g21130	0	0.156656	0	0	0	0
LOC_Os01g21135	0	4.70447	0.0362799	0	0.548787	0
LOC_Os01g21144	0.171945	1.47958	0.968229	0.0833364	1.43612	0.838234
LOC_Os01g21160	9.62397	25.7643	12.5096	6.00775	22.4422	6.1037
LOC_Os01g21170	3.74973	4.83891	2.28932	0.142569	0.177633	0.215103
LOC_Os01g21180	49.2931	112.222	116.757	104.124	232.116	214.896
LOC_Os01g21190	0	0	0	0	0	0
LOC_Os01g21200	0	0	0	0	0	0
LOC_Os01g21210	0	0	0	0	0	0
LOC_Os01g21220	0	0	0	0	0	0
LOC_Os01g21240	0.305266	3.04637	0.587324	0	1.13006	0.0631147
LOC_Os01g21250	426.974	256.201	6.15299	3005.52	1157.56	66.5637
LOC_Os01g21260	0	0	0	0	0	0
LOC_Os01g21270	0	0	0.101494	0	0	0
LOC_Os01g21290	0	0	0.00292586	0	0	0
LOC_Os01g21300	4.0207	0.0248549	22.5254	0.968956	0.0129119	9.4022
LOC_Os01g21310	6.91142	0.100122	30.832	2.70011	0	23.6716
LOC_Os01g21320	20.9305	41.6447	27.0213	10.5766	37.4595	16.3698
LOC_Os01g21340	0	0	0	0	0	0
[truncated: 53,988 more rows]
