# Supplementary material for: Analysis of Ribosome-Associated mRNAs in Rice Reveals the Importance of Transcript Size and GC Content in Translation
Source: G3 (Bethesda). 2016 Nov 14;7(1):203–19. doi: 10.1534/g3.116.036020 (PMC5217110; doi:10.1534/g3.116.036020)
Supplement: Supplementary file 16 [file 203TableS5.xlsx]

## Sheet: TableS5
Table S5. Genomic features of genes used to calculate the effect of length and GC content of different portions of transcripts on Translatome Enrichment Index (TEI).
Locus	5' UTR length	CDS length	3' UTR length	5' UTR GC%	CDS GC%	3' UTR GC%
LOC_Os01g01010	461	2109	447	55.1	43.1	40.04
LOC_Os01g01030	126	1782	556	56.35	59.37	41.55
LOC_Os01g01040	307	1575	626	49.19	50.16	41.37
LOC_Os01g01050	391	1068	580	65.47	49.72	40.52
LOC_Os01g01060	85	603	232	67.06	59.7	41.38
LOC_Os01g01070	122	1077	369	69.67	45.96	38.48
LOC_Os01g01080	162	1620	173	53.09	48.09	31.21
LOC_Os01g01120	45	930	231	51.11	63.87	38.1
LOC_Os01g01130	352	1224	426	77.27	53.43	40.85
LOC_Os01g01150	128	2937	1573	57.81	52.95	38.46
LOC_Os01g01160	79	573	438	53.16	68.76	40.18
LOC_Os01g01170	42	2031	261	52.38	50.02	40.23
LOC_Os01g01190	53	1644	172	37.74	66.48	34.3
LOC_Os01g01280	20	774	432	40	62.53	38.43
LOC_Os01g01295	148	999	646	53.38	62.56	41.8
LOC_Os01g01302	68	810	277	66.18	53.21	38.63
LOC_Os01g01307	102	618	259	49.02	53.4	37.45
LOC_Os01g01340	129	387	1129	41.09	64.08	39.68
LOC_Os01g01350	119	699	333	69.75	51.5	42.04
LOC_Os01g01360	332	1821	350	32.23	66.12	41.71
LOC_Os01g01369	615	660	270	65.85	52.73	37.78
LOC_Os01g01390	328	1530	324	55.79	49.02	43.83
LOC_Os01g01410	81	1668	740	54.32	49.76	49.86
LOC_Os01g01420	335	1137	441	37.31	48.72	40.59
LOC_Os01g01430	83	1023	319	27.71	60.61	33.54
LOC_Os01g01450	285	876	473	50.53	62.33	41.23
LOC_Os01g01484	437	1539	265	68.88	41.59	36.23
LOC_Os01g01510	58	1938	429	56.9	44.48	48.72
LOC_Os01g01520	127	1407	211	45.67	69.65	28.44
LOC_Os01g01570	1048	300	602	62.6	50.33	47.18
LOC_Os01g01600	226	1167	307	35.84	53.73	42.02
LOC_Os01g01610	165	417	255	53.33	53	40.39
LOC_Os01g01620	106	1140	363	72.64	55	35.81
LOC_Os01g01640	162	591	273	62.35	60.41	38.1
LOC_Os01g01650	102	957	254	44.12	66.88	37.8
LOC_Os01g01660	53	945	209	43.4	68.04	35.41
LOC_Os01g01670	65	645	407	61.54	55.35	40.05
LOC_Os01g01700	80	381	318	45	61.15	43.71
LOC_Os01g01710	228	1422	252	54.82	48.03	38.1
LOC_Os01g01720	153	1356	404	50.33	51.33	35.15
LOC_Os01g01740	620	1131	317	45.48	53.76	40.38
LOC_Os01g01780	96	1653	335	65.62	46.04	38.21
LOC_Os01g01790	95	1884	425	65.26	49.73	39.76
LOC_Os01g01800	72	2280	719	65.28	46.58	41.45
LOC_Os01g01830	860	2193	221	62.56	44.55	41.63
LOC_Os01g01870	228	675	444	45.61	64.3	40.99
LOC_Os01g01890	1205	753	416	62.24	61.89	38.94
LOC_Os01g01920	61	1743	520	37.7	47.96	41.92
LOC_Os01g01940	94	711	438	46.81	67.93	42.47
LOC_Os01g01970	153	414	522	60.13	45.17	37.93
LOC_Os01g02010	86	768	554	58.14	71.61	38.45
LOC_Os01g02020	147	1251	921	63.27	52.68	39.85
LOC_Os01g02050	136	3108	248	53.68	55.34	35.89
LOC_Os01g02060	291	1434	363	54.98	64.71	36.91
LOC_Os01g02080	63	915	256	57.14	69.73	36.72
LOC_Os01g02090	112	1863	479	66.07	51.21	42.59
LOC_Os01g02120	153	525	377	61.44	64	40.58
LOC_Os01g02139	48	336	143	50	66.67	35.66
LOC_Os01g02150	222	522	305	45.95	75.86	33.11
LOC_Os01g02160	103	480	238	60.19	69.38	31.51
LOC_Os01g02170	344	1131	2510	46.8	66.67	35.54
LOC_Os01g02180	156	1083	371	61.54	48.85	39.08
LOC_Os01g02190	26	861	158	23.08	68.18	43.67
LOC_Os01g02200	136	1071	400	58.09	55.56	38.75
LOC_Os01g02290	34	1854	213	50	43.47	35.68
LOC_Os01g02300	51	1980	436	37.25	44.95	35.78
LOC_Os01g02320	969	1512	335	54.49	44.44	34.93
LOC_Os01g02334	142	240	250	59.86	48.33	46.4
LOC_Os01g02360	130	1893	376	46.92	45.59	38.83
LOC_Os01g02370	47	1278	867	55.32	49.92	44.41
LOC_Os01g02390	66	1980	212	48.48	48.84	31.6
LOC_Os01g02400	110	1869	303	45.45	44.57	36.63
LOC_Os01g02490	762	438	215	43.7	36.76	28.84
LOC_Os01g02700	48	2034	279	47.92	48.77	41.94
LOC_Os01g02720	380	1968	224	72.89	44.56	41.52
LOC_Os01g02870	103	1125	275	40.78	54.22	36
LOC_Os01g02880	65	1167	299	64.62	55.7	42.81
LOC_Os01g02890	1372	1275	271	39.21	42.9	36.53
LOC_Os01g02900	126	1689	266	50.79	67.91	33.08
LOC_Os01g02910	153	1812	230	67.32	57.73	29.57
LOC_Os01g02920	244	1557	487	47.54	66.22	34.09
LOC_Os01g02930	238	1449	263	41.18	68.88	40.3
LOC_Os01g02940	177	2022	451	58.19	63.4	32.59
LOC_Os01g02960	90	1401	370	50	57.74	43.78
LOC_Os01g03030	244	795	413	42.21	51.7	31.48
LOC_Os01g03040	66	765	218	65.15	60.92	33.94
LOC_Os01g03050	134	816	544	57.46	61.03	38.42
LOC_Os01g03060	253	858	257	56.13	48.72	38.91
LOC_Os01g03090	110	1029	249	66.36	57.63	39.76
LOC_Os01g03100	129	810	869	43.41	52.59	42
LOC_Os01g03110	132	1623	301	75	48.86	41.86
LOC_Os01g03130	166	477	474	39.16	70.65	29.54
LOC_Os01g03144	125	2007	1452	66.4	48.53	48.07
LOC_Os01g03160	214	1209	477	65.42	56.66	43.82
LOC_Os01g03190	104	1014	276	45.19	71.99	35.51
LOC_Os01g03310	64	582	265	46.88	68.38	37.36
LOC_Os01g03320	96	561	302	42.71	65.24	37.75
LOC_Os01g03330	393	780	690	25.95	68.85	32.32
LOC_Os01g03340	89	756	375	43.82	67.86	42.13
LOC_Os01g03360	56	765	353	46.43	67.58	41.64
LOC_Os01g03380	21	573	194	57.14	65.79	42.27
LOC_Os01g03390	90	558	348	40	66.31	41.95
LOC_Os01g03490	806	1263	360	40.32	53.13	40
LOC_Os01g03500	160	948	150	73.75	47.26	32
LOC_Os01g03510	79	1833	389	58.23	51.06	41.13
LOC_Os01g03520	260	3192	508	64.62	43.58	37.6
LOC_Os01g03549	183	1797	324	38.25	70.06	44.14
LOC_Os01g03570	209	1683	386	67.46	48.6	41.45
LOC_Os01g03630	110	1605	325	30.91	64.86	44.62
LOC_Os01g03650	29	1449	261	72.41	58.66	33.72
LOC_Os01g03660	262	1083	438	74.81	51.06	47.03
LOC_Os01g03670	45	1014	187	48.89	69.72	31.55
LOC_Os01g03680	41	540	415	36.59	69.26	42.17
LOC_Os01g03710	84	1287	360	61.9	55.56	36.11
LOC_Os01g03730	28	927	349	71.43	55.02	32.38
LOC_Os01g03750	51	687	157	70.59	66.81	31.21
LOC_Os01g03760	221	1761	522	59.28	55.48	39.08
LOC_Os01g03810	250	333	442	45.2	56.76	46.38
LOC_Os01g03820	886	1956	345	50.45	43.05	37.97
LOC_Os01g03870	143	1902	347	42.66	62.41	38.9
LOC_Os01g03914	238	1176	827	57.14	55.19	40.39
LOC_Os01g03940	70	384	686	57.14	78.91	38.78
LOC_Os01g03950	235	2799	451	50.64	64.24	39.47
LOC_Os01g03980	96	525	397	67.71	72	44.84
LOC_Os01g04020	670	1017	445	55.07	62.05	38.88
LOC_Os01g04030	62	507	347	35.48	53.25	42.94
LOC_Os01g04050	153	303	348	43.79	55.45	35.92
LOC_Os01g04100	200	639	369	70	74.96	40.11
LOC_Os01g04110	63	447	315	69.84	57.94	38.41
LOC_Os01g04120	587	804	411	44.12	74.38	44.77
LOC_Os01g04160	111	2658	322	51.35	51.02	40.68
LOC_Os01g04170	88	585	352	60.23	68.38	44.03
LOC_Os01g04190	202	1680	435	48.51	50.89	40
LOC_Os01g04200	136	1581	285	63.24	50.98	36.14
LOC_Os01g04230	53	2094	237	52.83	70.01	40.51
LOC_Os01g04250	559	2286	146	47.23	45.32	36.3
LOC_Os01g04260	86	825	378	65.12	50.3	40.48
LOC_Os01g04280	162	1317	474	46.91	62.87	41.56
LOC_Os01g04300	70	1674	259	58.57	68.04	27.8
LOC_Os01g04330	83	546	282	48.19	70.88	39.36
LOC_Os01g04350	146	501	304	39.73	68.46	36.84
LOC_Os01g04360	113	450	226	45.13	65.11	50.88
LOC_Os01g04370	130	453	268	47.69	64.02	44.4
LOC_Os01g04380	119	453	272	48.74	64.9	43.38
LOC_Os01g04390	41	471	266	63.41	68.58	40.98
LOC_Os01g04409	126	2007	327	51.59	53.06	39.76
LOC_Os01g04450	139	2001	222	52.52	61.37	39.19
LOC_Os01g04500	165	234	144	64.85	57.69	29.17
LOC_Os01g04590	134	1008	339	47.01	57.74	37.17
LOC_Os01g04600	155	813	255	72.26	48.83	42.35
LOC_Os01g04630	63	1341	342	55.56	56.52	35.96
LOC_Os01g04650	133	2016	1292	50.38	64.48	38.78
LOC_Os01g04660	332	942	303	46.08	45.22	40.59
LOC_Os01g04670	72	303	424	52.78	65.35	41.27
LOC_Os01g04710	138	1515	333	50.72	72.81	48.65
LOC_Os01g04720	689	1917	543	48.77	57.54	42.17
LOC_Os01g04730	95	474	136	73.68	68.78	40.44
LOC_Os01g04800	140	1098	359	47.14	71.13	30.64
LOC_Os01g04814	249	1302	337	71.49	50.84	37.09
LOC_Os01g04860	45	972	755	62.22	49.28	41.59
LOC_Os01g04870	73	1752	284	61.64	47.95	37.68
LOC_Os01g04900	44	1641	369	70.45	47.78	39.02
LOC_Os01g04910	81	519	457	55.56	53.56	42.89
LOC_Os01g04920	52	1545	294	53.85	50.36	40.82
LOC_Os01g04930	564	885	1002	47.16	61.24	38.72
LOC_Os01g04950	598	1743	437	45.48	65.63	36.16
LOC_Os01g04990	113	969	417	61.06	50.46	40.53
LOC_Os01g05010	73	795	316	57.53	56.6	38.29
LOC_Os01g05060	58	828	292	58.62	57.73	39.73
LOC_Os01g05064	132	222	305	42.42	72.07	38.03
LOC_Os01g05070	344	777	398	66.86	48.01	42.21
LOC_Os01g05080	111	597	291	49.55	57.45	36.08
LOC_Os01g05090	91	657	322	61.54	45.05	34.78
LOC_Os01g05130	129	603	295	68.22	49.92	38.64
LOC_Os01g05140	120	276	261	60	62.68	35.63
LOC_Os01g05150	81	339	382	38.27	69.91	42.93
LOC_Os01g05180	49	426	647	57.14	64.55	42.5
LOC_Os01g05420	132	1602	487	59.85	53	40.86
LOC_Os01g05470	105	2103	359	73.33	52.07	41.23
LOC_Os01g05480	216	1665	346	64.35	55.98	37.86
LOC_Os01g05490	124	762	537	54.03	49.34	43.02
LOC_Os01g05510	244	1188	303	63.52	47.14	40.26
LOC_Os01g05530	83	1881	633	55.42	41.57	41.86
LOC_Os01g05540	58	1200	345	44.83	57	35.94
LOC_Os01g05560	51	1151	357	64.71	60.82	39.5
LOC_Os01g05610	79	462	433	63.29	64.72	39.26
LOC_Os01g05630	73	462	437	63.01	63.42	39.13
LOC_Os01g05650	113	249	395	48.67	64.66	40
LOC_Os01g05660	271	2229	413	47.97	42.44	34.38
LOC_Os01g05670	92	933	418	72.83	49.95	40.67
LOC_Os01g05744	351	678	235	37.89	46.17	36.6
LOC_Os01g05790	425	1644	484	54.82	52.07	37.19
LOC_Os01g05800	155	1383	905	68.39	53.51	38.9
LOC_Os01g05810	120	1905	445	60	70.71	41.12
LOC_Os01g05830	245	1077	519	62.45	46.33	37.76
LOC_Os01g05840	178	966	271	61.8	49.28	38.01
LOC_Os01g05860	56	1605	701	66.07	45.42	41.51
LOC_Os01g05900	73	462	199	61.64	64.29	38.19
LOC_Os01g05960	45	3156	229	44.44	46.61	37.99
LOC_Os01g05970	75	462	368	56	64.94	47.28
LOC_Os01g06010	78	468	333	52.56	64.96	40.54
LOC_Os01g06130	67	711	215	40.3	49.23	34.88
LOC_Os01g06140	128	717	514	56.25	48.95	35.8
LOC_Os01g06150	176	726	139	53.98	49.31	34.53
LOC_Os01g06220	34	1014	330	50	69.33	36.67
LOC_Os01g06270	36	1623	244	44.44	41.4	32.79
LOC_Os01g06280	423	2685	207	40.66	65.33	35.27
LOC_Os01g06290	123	975	234	75.61	58.15	40.17
LOC_Os01g06310	107	375	270	44.86	71.73	40.37
LOC_Os01g06340	60	573	227	55	67.54	41.41
LOC_Os01g06454	150	339	290	61.33	46.9	32.76
LOC_Os01g06460	151	708	372	60.93	61.16	41.67
LOC_Os01g06490	93	1416	256	64.52	53.32	34.77
LOC_Os01g06500	116	735	113	40.52	49.93	32.74
LOC_Os01g06510	121	1767	265	61.98	44.54	35.47
LOC_Os01g06550	80	2730	415	63.75	53.41	36.39
LOC_Os01g06560	235	810	621	43.4	71.6	40.1
LOC_Os01g06580	125	810	247	40	70.12	31.17
LOC_Os01g06590	288	1506	933	51.74	44.69	42.44
LOC_Os01g06600	148	1302	551	65.54	46.54	42.47
LOC_Os01g06630	125	282	456	47.2	69.86	42.54
LOC_Os01g06640	173	777	267	41.62	56.76	37.45
LOC_Os01g06660	119	1794	398	52.1	55.96	36.43
LOC_Os01g06740	76	849	649	47.37	67.84	36.52
LOC_Os01g07090	117	996	286	67.52	47.69	37.06
LOC_Os01g07120	90	846	221	35.56	47.4	36.65
LOC_Os01g07130	35	1509	166	34.29	49.04	29.52
LOC_Os01g07200	171	996	332	54.97	58.03	37.95
LOC_Os01g07240	119	741	468	61.34	70.99	35.47
LOC_Os01g07250	652	681	388	34.97	44.35	35.31
LOC_Os01g07260	158	1794	214	64.56	47.83	37.85
LOC_Os01g07310	308	1071	359	59.42	46.31	37.88
LOC_Os01g07330	1022	2463	199	54.21	39.91	41.21
LOC_Os01g07360	395	1299	336	43.04	46.65	38.1
LOC_Os01g07370	163	1782	322	49.08	47.64	39.75
LOC_Os01g07376	151	396	429	51.66	49.49	39.86
LOC_Os01g07382	86	1143	282	62.79	60.02	45.04
LOC_Os01g07390	291	1284	411	66.32	54.98	45.5
LOC_Os01g07400	256	1254	501	62.5	47.93	39.32
LOC_Os01g07410	158	1461	565	56.33	50.38	39.65
LOC_Os01g07420	160	1011	348	41.25	67.06	39.66
LOC_Os01g07480	252	756	280	40.48	69.18	41.43
LOC_Os01g07490	74	5529	209	63.51	45.69	34.93
LOC_Os01g07520	146	1743	360	68.49	56.86	40
LOC_Os01g07530	180	2523	234	34.44	67.9	36.75
LOC_Os01g07540	24	1104	433	41.67	44.75	38.34
LOC_Os01g07560	312	3354	360	44.87	69.11	49.17
LOC_Os01g07570	142	1284	537	50.7	66.28	35.2
LOC_Os01g07610	117	1047	749	75.21	49	50.33
LOC_Os01g07620	359	339	307	58.77	71.98	41.69
LOC_Os01g07630	314	1887	313	56.69	48.01	39.3
LOC_Os01g07700	415	1017	244	58.07	47.39	36.89
LOC_Os01g07720	64	1245	356	62.5	47.63	38.2
LOC_Os01g07730	223	1182	247	51.57	60.91	38.87
LOC_Os01g07750	231	561	285	62.34	53.65	37.54
LOC_Os01g07760	164	2439	669	56.1	51.17	40.06
LOC_Os01g07780	176	576	248	49.43	73.61	37.1
LOC_Os01g07800	55	585	2826	63.64	62.05	40.23
LOC_Os01g07810	152	459	255	64.47	57.73	39.22
LOC_Os01g07870	176	4518	777	69.32	54.49	40.28
LOC_Os01g07890	70	336	323	44.29	52.98	36.84
LOC_Os01g07900	197	300	219	72.59	61	40.18
LOC_Os01g07910	174	936	311	64.37	48.93	43.09
LOC_Os01g07920	59	912	218	61.02	44.08	28.9
LOC_Os01g07940	639	1482	422	37.72	68.22	56.87
LOC_Os01g07950	148	558	320	68.92	45.88	39.69
LOC_Os01g07960	191	774	456	61.26	51.94	41.89
LOC_Os01g07970	136	417	462	45.59	75.78	44.37
LOC_Os01g08000	51	561	710	68.63	49.73	37.32
LOC_Os01g08010	104	1437	406	64.42	57.34	35.96
LOC_Os01g08020	143	2019	268	65.03	46.01	42.16
LOC_Os01g08090	183	1497	153	45.36	56.45	32.03
LOC_Os01g08110	70	1494	458	45.71	53.15	33.19
LOC_Os01g08150	52	2499	258	65.38	55.54	34.11
LOC_Os01g08190	69	2634	444	72.46	47.95	37.39
LOC_Os01g08200	159	2385	400	67.3	45.53	44.25
LOC_Os01g08270	294	1185	401	44.56	48.27	33.67
LOC_Os01g08280	90	1275	302	61.11	52.24	37.09
LOC_Os01g08290	640	708	360	58.44	49.44	36.39
LOC_Os01g08310	152	507	246	51.32	52.07	37.8
LOC_Os01g08320	121	600	637	66.12	67.67	41.13
LOC_Os01g08340	330	1218	608	42.12	46.14	40.79
LOC_Os01g08400	162	1035	498	64.81	51.98	41.16
LOC_Os01g08410	331	996	394	67.37	56.02	41.88
LOC_Os01g08420	21	3069	301	28.57	43.7	39.53
LOC_Os01g08440	28	1464	325	64.29	73.7	35.08
LOC_Os01g08510	157	2301	259	68.79	47.28	31.27
LOC_Os01g08540	129	3675	255	65.89	46.61	37.65
LOC_Os01g08550	591	1080	297	57.36	45.74	45.12
LOC_Os01g08560	214	2538	432	61.21	48.82	44.21
LOC_Os01g08580	34	1794	113	58.82	60.48	35.4
LOC_Os01g08650	102	1368	285	57.84	57.97	34.74
LOC_Os01g08660	121	741	326	58.68	65.86	34.97
LOC_Os01g08670	49	516	242	53.06	74.22	48.76
LOC_Os01g08680	230	1404	265	53.04	45.51	35.09
LOC_Os01g08690	98	609	628	73.47	55.01	39.81
LOC_Os01g08700	446	3483	573	52.47	46.94	41.88
LOC_Os01g08770	236	1605	349	66.1	48.54	42.41
LOC_Os01g08780	277	1836	227	46.21	66.67	43.17
LOC_Os01g08814	494	330	299	47.77	47.88	42.14
LOC_Os01g08830	413	1098	276	62.95	48.91	31.52
LOC_Os01g08850	98	1140	554	66.33	49.91	38.81
LOC_Os01g08860	86	501	258	51.16	69.46	42.64
LOC_Os01g08890	1980	525	266	47.07	44.76	40.23
LOC_Os01g08960	88	756	270	60.23	54.89	37.78
LOC_Os01g08970	204	1926	407	67.65	43.77	43.98
LOC_Os01g09000	161	2391	306	60.87	44.58	35.62
LOC_Os01g09010	323	1260	290	50.46	67.94	34.48
LOC_Os01g09020	120	1539	983	64.17	50.62	42.22
LOC_Os01g09030	2124	561	348	46.09	48.31	37.64
LOC_Os01g09080	118	1524	240	44.07	69.75	33.33
LOC_Os01g09120	243	1188	332	61.73	60.1	38.55
LOC_Os01g09200	129	1635	614	56.59	46.67	45.93
LOC_Os01g09230	100	843	497	60	60.85	45.88
LOC_Os01g09246	181	4296	599	64.09	49.6	41.57
LOC_Os01g09252	1282	768	155	57.49	51.82	41.29
LOC_Os01g09280	118	1101	475	61.86	53.13	35.79
LOC_Os01g09300	232	1086	318	57.76	45.4	41.82
LOC_Os01g09320	210	1920	614	67.62	52.08	42.83
LOC_Os01g09384	66	1596	1358	71.21	44.61	40.06
LOC_Os01g09420	114	1497	279	61.4	58.38	37.63
LOC_Os01g09450	615	717	448	55.12	69.87	40.18
LOC_Os01g09460	281	1377	261	46.26	49.96	35.63
LOC_Os01g09470	113	1398	324	59.29	73.1	43.83
LOC_Os01g09510	71	378	437	43.66	50.53	36.84
LOC_Os01g09540	235	912	221	45.53	67	36.2
LOC_Os01g09550	77	1461	941	40.26	59.14	35.71
LOC_Os01g09560	131	1518	363	75.57	45.59	38.29
LOC_Os01g09570	289	1596	395	50.87	55.58	31.9
LOC_Os01g09580	435	888	328	57.47	47.97	42.38
LOC_Os01g09590	131	795	239	53.44	70.44	40.59
LOC_Os01g09620	114	1161	805	61.4	69.85	42.36
LOC_Os01g09640	322	933	514	45.96	59.81	37.16
LOC_Os01g09670	101	1044	375	62.38	50.19	37.6
LOC_Os01g09740	65	1362	326	52.31	56.83	38.34
LOC_Os01g09760	333	2619	362	66.97	42.73	39.23
LOC_Os01g09790	117	1329	397	53.85	61.4	42.07
LOC_Os01g09800	116	1749	465	79.31	55.4	41.94
LOC_Os01g09830	87	378	262	67.82	77.78	45.42
LOC_Os01g09850	525	1464	695	49.9	68.37	35.11
LOC_Os01g09880	45	867	536	75.56	70.13	38.99
LOC_Os01g09890	178	600	324	65.73	57	39.51
LOC_Os01g09990	227	1320	252	38.33	67.65	34.52
LOC_Os01g10010	79	606	189	72.15	72.11	33.86
LOC_Os01g10020	91	1440	326	50.55	57.99	37.42
LOC_Os01g10080	80	618	485	57.5	47.41	50.31
LOC_Os01g10110	156	1698	732	41.67	70.97	33.2
LOC_Os01g10140	44	1749	342	47.73	43.11	39.18
LOC_Os01g10150	204	1911	351	70.1	47.41	31.91
LOC_Os01g10180	199	714	331	64.82	74.93	44.11
LOC_Os01g10210	197	651	365	57.87	75.58	38.9
LOC_Os01g10250	64	1188	338	50	60.1	36.39
LOC_Os01g10280	171	1896	282	68.42	48.84	41.13
LOC_Os01g10290	207	951	263	56.04	49	39.54
LOC_Os01g10320	52	1911	195	76.92	56.57	35.38
LOC_Os01g10340	52	789	330	51.92	49.05	43.94
LOC_Os01g10350	84	984	414	72.62	60.77	38.41
LOC_Os01g10400	579	318	323	36.79	46.23	36.53
LOC_Os01g10430	203	1578	1078	71.92	51.33	44.53
LOC_Os01g10440	615	1443	314	42.6	71.45	34.39
LOC_Os01g10450	661	1692	226	47.5	48.35	38.94
LOC_Os01g10490	21	906	289	71.43	75.5	40.14
LOC_Os01g10504	145	864	178	47.59	53.47	31.46
LOC_Os01g10530	88	2568	504	70.45	52.18	42.26
LOC_Os01g10580	58	1074	394	67.24	72.25	35.53
LOC_Os01g10610	141	1098	300	68.79	57.65	40
LOC_Os01g10630	31	666	944	67.74	57.51	42.27
LOC_Os01g10640	105	327	376	44.76	69.11	27.13
LOC_Os01g10680	437	1563	212	60.64	70.12	53.77
LOC_Os01g10690	152	1539	538	58.55	44.38	44.61
LOC_Os01g10790	24	1146	521	75	45.81	39.54
LOC_Os01g10810	79	513	259	46.84	49.12	40.54
LOC_Os01g10840	141	1215	490	68.09	51.93	44.69
LOC_Os01g10850	218	984	466	62.84	70.02	42.06
LOC_Os01g10860	76	642	393	64.47	63.4	44.27
LOC_Os01g10890	434	1386	241	48.62	50.72	39.83
LOC_Os01g10900	474	2052	309	70.46	50.78	35.6
LOC_Os01g10930	68	1872	340	61.76	57.59	37.35
LOC_Os01g10950	284	1743	397	39.44	68.96	48.87
LOC_Os01g10990	77	1131	351	53.25	63.22	28.21
LOC_Os01g11040	320	4005	348	67.5	44.57	29.6
LOC_Os01g11054	164	3045	326	65.24	66.31	41.72
LOC_Os01g11070	184	1719	367	53.8	47.12	36.78
LOC_Os01g11110	132	612	595	69.7	47.71	43.36
LOC_Os01g11120	280	927	350	59.64	52.64	40.57
LOC_Os01g11130	357	2400	277	48.18	43.63	43.32
LOC_Os01g11150	105	1008	223	54.29	73.31	34.98
LOC_Os01g11160	103	1851	245	56.31	69.96	34.29
LOC_Os01g11230	77	657	321	74.03	68.8	38.63
LOC_Os01g11240	166	504	489	52.41	67.26	39.47
LOC_Os01g11260	555	909	320	61.26	42.02	32.19
LOC_Os01g11340	96	1527	401	69.79	68.76	44.64
LOC_Os01g11350	73	993	417	71.23	69.08	44.6
LOC_Os01g11414	37	1755	284	75.68	55.61	38.03
LOC_Os01g11430	660	1038	169	50.91	62.91	36.09
LOC_Os01g11460	229	558	678	57.21	72.94	56.64
LOC_Os01g11520	285	714	243	46.67	70.45	35.8
LOC_Os01g11550	540	1377	556	61.67	70.73	46.58
LOC_Os01g11570	195	717	215	46.67	57.32	38.6
LOC_Os01g11580	315	1068	499	74.29	49.72	41.28
LOC_Os01g11620	120	1101	375	58.33	62.31	40
LOC_Os01g11650	177	1119	405	56.5	66.93	39.01
LOC_Os01g11660	63	1095	138	47.62	57.99	33.33
LOC_Os01g11700	96	1131	315	40.62	64.54	47.62
LOC_Os01g11710	311	1137	410	57.23	66.67	44.15
LOC_Os01g11810	156	1188	309	41.03	67.26	34.3
LOC_Os01g11860	113	1188	201	59.29	65.91	32.34
LOC_Os01g11880	255	1287	616	63.92	55.63	38.8
LOC_Os01g11910	996	804	354	52.91	72.01	34.75
LOC_Os01g11940	81	831	328	64.2	66.79	35.06
LOC_Os01g11946	156	2316	433	63.46	45.81	40.65
LOC_Os01g11952	339	2976	344	64.01	50.1	38.66
LOC_Os01g11960	357	1218	472	68.07	55.91	37.5
LOC_Os01g11980	46	501	258	60.87	51.5	39.15
LOC_Os01g12000	175	573	481	54.29	67.19	49.9
LOC_Os01g12020	31	384	1554	64.52	71.09	59.52
LOC_Os01g12070	74	1923	356	51.35	66.93	38.76
LOC_Os01g12080	328	1104	409	60.98	45.02	41.81
LOC_Os01g12100	86	198	199	36.05	72.73	41.71
LOC_Os01g12110	154	294	479	46.1	60.2	32.36
LOC_Os01g12180	105	1485	315	69.52	52.86	35.56
LOC_Os01g12190	64	240	430	48.44	70	39.77
LOC_Os01g12200	132	855	231	43.94	56.61	34.2
LOC_Os01g12210	88	1575	262	39.77	45.97	35.5
LOC_Os01g12250	63	1050	366	36.51	54.29	47.27
LOC_Os01g12260	120	696	519	70.83	47.7	36.03
LOC_Os01g12320	100	1140	261	47	62.28	34.48
LOC_Os01g12390	199	1926	264	63.32	65.16	40.91
LOC_Os01g12400	972	1509	211	41.36	44.86	33.65
LOC_Os01g12420	61	2442	154	55.74	59.21	37.01
LOC_Os01g12430	26	2418	246	53.85	55.33	40.65
LOC_Os01g12440	356	1143	334	57.3	69.73	41.02
LOC_Os01g12464	229	213	314	63.76	61.97	35.03
LOC_Os01g12480	81	657	182	71.6	51.14	39.01
LOC_Os01g12530	108	1755	407	42.59	55.04	38.57
LOC_Os01g12540	672	1167	509	58.18	45.84	44.01
LOC_Os01g12550	29	1593	401	79.31	49.22	37.41
LOC_Os01g12560	33	1095	248	93.94	61.46	46.37
LOC_Os01g12640	94	1236	304	53.19	71.76	46.05
LOC_Os01g12650	80	840	381	61.25	54.52	42.52
LOC_Os01g12660	193	2523	251	67.88	46.14	38.25
LOC_Os01g12670	167	1308	440	76.05	49.01	38.41
LOC_Os01g12690	44	1185	244	63.64	71.39	33.2
LOC_Os01g12710	86	1515	553	59.3	50.96	41.23
LOC_Os01g12720	281	1794	231	56.94	55.3	39.39
LOC_Os01g12730	198	624	460	52.53	47.92	39.35
LOC_Os01g12770	58	1623	169	55.17	66.3	39.64
LOC_Os01g12800	77	669	298	63.64	52.47	41.61
LOC_Os01g12820	342	993	579	38.6	59.52	30.05
LOC_Os01g12830	256	951	204	55.47	57.41	36.27
LOC_Os01g12840	361	2064	693	48.48	46.75	36.51
LOC_Os01g12860	528	2919	339	63.64	43.78	36.87
LOC_Os01g12870	52	1566	326	67.31	52.23	38.65
LOC_Os01g12880	248	2136	303	67.74	49.77	36.96
LOC_Os01g12890	645	3174	481	61.71	44.2	42
LOC_Os01g12900	435	333	392	57.7	48.65	37.76
LOC_Os01g12910	64	504	227	75	70.44	36.56
LOC_Os01g12950	211	819	1122	66.82	48.6	43.32
LOC_Os01g13000	290	1221	350	38.97	58.23	39.14
LOC_Os01g13030	145	792	316	57.93	61.36	43.35
LOC_Os01g13040	58	582	246	50	71.99	37.8
LOC_Os01g13060	270	1293	1627	68.52	47.02	37.74
LOC_Os01g13080	78	360	301	74.36	66.67	37.21
LOC_Os01g13090	369	678	355	59.08	46.31	38.59
LOC_Os01g13100	101	1464	388	79.21	44.88	44.85
LOC_Os01g13120	109	756	352	62.39	73.94	34.94
LOC_Os01g13130	228	771	270	40.79	75.49	42.96
LOC_Os01g13150	495	2463	511	66.06	42.96	37.77
LOC_Os01g13160	289	2082	480	70.93	45.29	39.38
LOC_Os01g13170	79	1458	328	81.01	50.62	38.72
LOC_Os01g13190	117	1422	301	69.23	50.91	37.54
LOC_Os01g13200	43	1629	343	67.44	51.32	38.48
LOC_Os01g13210	142	615	504	42.25	60.16	34.72
LOC_Os01g13260	115	1527	462	67.83	50.56	44.37
LOC_Os01g13280	275	1125	321	62.55	45.78	39.25
LOC_Os01g13300	131	1488	603	60.31	49.13	40.8
LOC_Os01g13350	262	441	1940	61.07	41.95	56.34
LOC_Os01g13370	432	1044	307	65.97	59.29	42.35
LOC_Os01g13390	103	537	442	62.14	61.45	39.37
LOC_Os01g13404	258	1257	191	54.26	43.68	38.22
LOC_Os01g13420	102	645	295	58.82	59.69	40
LOC_Os01g13430	136	2952	580	52.94	54.27	45.69
LOC_Os01g13460	350	1854	429	72	52.16	44.99
LOC_Os01g13470	122	2118	472	62.3	44.43	36.44
LOC_Os01g13480	104	1176	252	50.96	72.36	30.56
LOC_Os01g13490	167	609	440	65.87	76.52	38.86
LOC_Os01g13520	196	2100	527	62.76	50.29	35.67
LOC_Os01g13530	552	954	232	55.43	48.32	35.78
LOC_Os01g13540	254	2817	289	62.2	46.93	38.41
LOC_Os01g13550	45	1701	116	55.56	58.32	38.79
LOC_Os01g13570	46	912	260	54.35	50.99	36.92
LOC_Os01g13660	399	369	321	47.12	71.54	37.69
LOC_Os01g13690	531	1014	369	57.25	68.24	39.84
LOC_Os01g13700	143	426	316	69.23	62.44	41.46
LOC_Os01g13720	23	288	342	56.52	72.22	37.72
LOC_Os01g13730	181	1359	408	70.72	45.84	40.93
LOC_Os01g13740	566	1620	413	43.99	70.49	45.04
LOC_Os01g13760	295	1050	3912	76.27	50.48	38.68
LOC_Os01g13770	263	1254	400	67.3	54.7	43.75
LOC_Os01g13800	158	3009	594	65.19	61.28	47.47
LOC_Os01g13930	115	1152	332	73.91	72.14	40.66
LOC_Os01g13940	114	1410	483	68.42	42.2	40.17
LOC_Os01g14010	129	1488	498	41.09	69.22	36.95
LOC_Os01g14020	146	513	416	59.59	49.12	36.54
LOC_Os01g14040	149	534	282	71.14	48.31	38.65
LOC_Os01g14050	225	2025	309	67.56	45.23	34.3
LOC_Os01g14070	40	471	239	60	62.85	35.15
LOC_Os01g14080	237	1080	223	69.62	51.94	41.7
LOC_Os01g14090	86	1338	424	44.19	44.32	42.92
LOC_Os01g14100	442	1509	293	52.49	44.8	38.23
LOC_Os01g14140	71	366	329	52.11	55.74	43.16
LOC_Os01g14370	121	3834	451	67.77	42.44	38.36
LOC_Os01g14410	149	609	200	44.3	75.53	35.5
LOC_Os01g14420	206	948	236	68.45	56.01	37.71
LOC_Os01g14510	454	1053	262	45.59	61.63	36.64
LOC_Os01g14514	219	423	202	68.04	57.68	32.67
LOC_Os01g14530	104	516	288	43.27	65.7	47.22
LOC_Os01g14540	96	408	552	65.62	69.12	35.14
LOC_Os01g14550	52	723	267	50	57.95	38.58
LOC_Os01g14580	196	1245	903	68.37	41.93	41.75
LOC_Os01g14590	218	723	583	48.17	59.06	38.42
LOC_Os01g14610	301	636	419	62.13	47.17	31.98
LOC_Os01g14650	77	756	208	40.26	71.3	37.98
LOC_Os01g14670	100	684	322	53	70.32	33.54
LOC_Os01g14690	365	381	331	61.1	48.56	39.58
LOC_Os01g14790	347	303	317	61.67	54.79	36.28
LOC_Os01g14810	71	1914	450	71.83	48.01	42.89
LOC_Os01g14820	99	1392	524	66.67	49.07	39.69
LOC_Os01g14830	58	960	425	72.41	56.25	39.53
LOC_Os01g14840	40	2214	397	72.5	52.44	39.04
LOC_Os01g14850	79	366	564	50.63	74.59	40.43
LOC_Os01g14860	1070	1227	519	44.86	45.56	46.63
LOC_Os01g14870	73	504	1146	58.9	61.51	47.64
LOC_Os01g14920	203	828	194	67.98	43.12	35.57
LOC_Os01g14932	315	2220	291	68.25	45.09	40.21
LOC_Os01g14950	187	1581	425	65.78	49.53	42.35
LOC_Os01g14980	146	321	350	63.01	53.27	41.43
LOC_Os01g15000	337	2124	277	58.75	59.51	40.07
LOC_Os01g15010	214	582	437	61.68	58.76	41.88
LOC_Os01g15020	275	3390	531	64	44.69	37.29
LOC_Os01g15029	213	189	274	61.5	50.26	37.96
LOC_Os01g15039	46	1836	301	63.04	70.75	36.21
LOC_Os01g15110	599	843	370	59.27	52.55	44.59
LOC_Os01g15120	183	969	200	59.56	59.34	39
LOC_Os01g15260	200	393	388	63	63.87	42.78
LOC_Os01g15270	442	339	117	74.21	61.95	28.21
LOC_Os01g15290	192	345	217	71.88	57.68	35.02
LOC_Os01g15310	251	444	298	66.93	55.86	41.95
LOC_Os01g15320	41	396	299	53.66	75.25	40.13
LOC_Os01g15340	95	330	468	41.05	66.36	37.61
LOC_Os01g15350	296	1401	626	65.54	52.03	42.33
LOC_Os01g15390	548	363	263	69.34	62.26	44.49
LOC_Os01g15448	95	285	334	61.05	48.42	36.53
LOC_Os01g15460	203	1431	622	57.14	53.04	40.84
LOC_Os01g15470	321	1368	483	44.24	48.46	39.34
LOC_Os01g15480	170	4041	573	60.59	43.55	43.8
LOC_Os01g15490	307	1509	468	70.36	44.86	39.96
LOC_Os01g15600	116	927	261	58.62	54.37	41.76
LOC_Os01g15630	511	1296	600	58.9	46.37	42.83
LOC_Os01g15640	256	1470	279	66.8	44.9	34.41
LOC_Os01g15770	213	708	218	65.73	64.55	33.03
LOC_Os01g15780	537	1449	255	72.63	53.62	35.69
LOC_Os01g15790	170	1296	350	64.12	43.83	35.14
LOC_Os01g15810	40	1044	265	45	48.66	37.36
LOC_Os01g15830	316	1008	177	50	57.74	34.46
LOC_Os01g15900	209	1656	363	55.02	51.87	36.36
LOC_Os01g15970	125	303	491	49.6	70.3	33.2
LOC_Os01g15979	127	417	305	68.5	54.2	36.39
LOC_Os01g16000	361	957	722	69.81	45.77	40.72
LOC_Os01g16010	67	771	434	77.61	55.38	40.32
LOC_Os01g16030	69	651	208	60.87	47	33.65
LOC_Os01g16040	171	1146	712	59.06	54.89	37.36
LOC_Os01g16080	142	726	377	64.08	54.68	37.4
LOC_Os01g16090	105	1473	317	71.43	63.75	35.33
LOC_Os01g16100	42	975	472	64.29	51.18	34.11
LOC_Os01g16110	360	2775	305	67.22	47.35	41.64
LOC_Os01g16120	66	615	343	75.76	74.63	40.52
LOC_Os01g16146	81	930	151	76.54	59.68	42.38
LOC_Os01g16152	111	597	490	66.67	55.44	37.96
LOC_Os01g16170	126	1263	658	43.65	45.05	41.03
LOC_Os01g16180	2419	2295	337	52.75	45.14	43.62
LOC_Os01g16190	101	924	314	69.31	52.49	39.81
LOC_Os01g16210	470	444	422	65.74	47.75	38.15
LOC_Os01g16220	110	1368	215	67.27	63.74	38.14
LOC_Os01g16240	104	450	256	75	52.67	38.28
LOC_Os01g16250	380	183	193	62.63	45.9	44.04
LOC_Os01g16260	226	1461	485	64.16	46.06	43.3
LOC_Os01g16290	118	2190	502	73.73	46.58	42.63
LOC_Os01g16330	290	879	487	71.72	49.83	37.99
LOC_Os01g16350	162	1380	239	61.73	52.46	38.91
LOC_Os01g16354	137	972	1155	66.42	63.89	41.04
LOC_Os01g16414	449	1290	341	63.7	46.9	39.59
LOC_Os01g16430	101	753	398	57.43	61.49	40.2
LOC_Os01g16450	378	975	326	56.08	68.1	39.57
LOC_Os01g16510	187	708	306	65.24	56.92	41.83
LOC_Os01g16520	157	2148	187	73.25	43.39	29.41
LOC_Os01g16540	91	1356	325	59.34	49.34	39.38
LOC_Os01g16600	78	1119	421	56.41	54.6	34.68
LOC_Os01g16620	101	657	794	68.32	69.25	45.84
LOC_Os01g16650	87	576	225	58.62	69.97	41.33
LOC_Os01g16670	90	1614	244	65.56	62.83	35.25
LOC_Os01g16714	34	1197	153	64.71	71.18	35.29
LOC_Os01g16810	119	1017	521	50.42	73.25	43.38
LOC_Os01g16870	152	2715	234	57.89	44.9	46.15
LOC_Os01g16890	90	336	402	74.44	50.6	43.28
LOC_Os01g16900	140	1089	419	70	50.6	42
LOC_Os01g16920	89	726	151	46.07	76.17	45.7
LOC_Os01g16940	63	921	248	69.84	53.75	37.9
LOC_Os01g16950	224	990	312	55.36	74.55	48.08
LOC_Os01g16960	213	1533	699	56.81	53.62	36.05
LOC_Os01g16970	145	1845	418	71.03	47.05	38.28
LOC_Os01g16980	104	369	239	51.92	73.98	37.24
LOC_Os01g17000	202	1473	581	71.78	48.34	38.38
LOC_Os01g17020	110	726	371	65.45	54.68	38.81
LOC_Os01g17050	38	708	277	60.53	75.56	41.88
LOC_Os01g17070	159	1413	301	67.92	47.7	43.19
LOC_Os01g17150	49	432	234	65.31	58.8	37.61
LOC_Os01g17170	97	1227	687	60.82	57.13	40.76
LOC_Os01g17190	107	450	365	65.42	49.78	33.42
LOC_Os01g17214	95	1494	202	48.42	48.86	40.59
LOC_Os01g17240	280	1590	509	73.93	53.77	38.51
LOC_Os01g17250	97	645	400	59.79	55.35	38.5
LOC_Os01g17260	533	990	403	65.67	48.38	40.45
LOC_Os01g17279	168	1236	497	63.1	46.76	40.44
LOC_Os01g17320	178	1836	251	69.66	44.06	38.65
LOC_Os01g17330	233	768	287	54.51	62.11	37.63
LOC_Os01g17390	718	1248	409	51.81	63.38	42.05
LOC_Os01g17396	197	939	568	48.22	59	47.18
LOC_Os01g17430	133	2853	433	72.93	53.31	37.18
LOC_Os01g17470	149	756	177	52.35	69.84	36.16
LOC_Os01g18050	168	1344	1401	66.07	59.3	55.32
LOC_Os01g18060	57	1830	1200	61.4	50.11	38.58
LOC_Os01g18070	180	792	282	70	49.49	40.78
LOC_Os01g18090	129	333	112	52.71	66.37	33.93
LOC_Os01g18100	84	1053	819	59.52	54.99	40.42
LOC_Os01g18120	91	987	389	52.75	56.84	35.73
LOC_Os01g18140	129	309	383	69.77	57.61	37.6
LOC_Os01g18170	390	651	263	51.79	69.43	38.78
LOC_Os01g18210	74	717	376	62.16	60.81	39.63
LOC_Os01g18220	314	894	533	42.99	71.59	41.65
LOC_Os01g18240	276	1287	672	47.1	49.65	37.35
LOC_Os01g18320	68	1611	334	69.12	58.04	35.93
LOC_Os01g18360	75	612	305	40	62.25	33.11
LOC_Os01g18400	31	873	152	58.06	70.1	37.5
LOC_Os01g18640	311	1449	555	66.24	61.21	45.95
LOC_Os01g18744	106	1320	233	64.15	71.44	40.77
LOC_Os01g18800	363	1386	208	57.85	47.84	42.31
LOC_Os01g18850	606	2589	327	57.76	45.77	37
LOC_Os01g18870	222	1140	267	47.75	69.74	35.21
LOC_Os01g18880	21	1251	3165	52.38	59.55	38.7
LOC_Os01g19020	88	1044	289	54.55	66	33.56
LOC_Os01g19130	290	1143	243	51.72	54.51	38.68
LOC_Os01g19140	142	453	129	68.31	51.88	39.53
LOC_Os01g19150	410	1314	633	63.41	42.85	37.76
LOC_Os01g19160	291	936	248	61.51	43.16	32.66
LOC_Os01g19220	99	2457	264	53.54	69.43	33.33
LOC_Os01g19260	76	1584	267	69.74	67.17	34.46
LOC_Os01g19290	198	1137	394	46.97	66.75	46.45
LOC_Os01g19330	93	882	123	46.24	68.03	25.2
LOC_Os01g19400	50	315	376	66	62.22	37.23
LOC_Os01g19410	527	723	218	51.04	48.27	38.99
LOC_Os01g19430	38	606	199	55.26	71.29	40.7
LOC_Os01g19450	186	1827	490	59.68	45.27	38.78
LOC_Os01g19470	38	3582	393	60.53	43.3	36.9
LOC_Os01g19480	650	1875	265	51.38	60.16	35.85
LOC_Os01g19490	65	1569	744	55.38	50.29	41.53
LOC_Os01g19548	41	1515	748	51.22	47.92	41.18
LOC_Os01g19630	166	453	1285	68.67	61.37	43.42
LOC_Os01g19694	296	906	417	54.73	64.13	37.65
LOC_Os01g19740	73	375	293	57.53	71.47	32.08
LOC_Os01g19760	253	2904	595	71.54	44.04	40.67
LOC_Os01g19800	98	663	154	52.04	58.37	34.42
LOC_Os01g19820	132	549	271	57.58	66.3	38.38
LOC_Os01g19840	77	183	291	71.43	54.64	36.77
LOC_Os01g19870	789	1818	597	62.74	47.52	40.2
LOC_Os01g19940	283	402	311	54.77	47.51	42.77
LOC_Os01g19970	103	954	240	67.96	65.93	42.92
LOC_Os01g20110	138	1338	334	65.94	45.44	39.22
LOC_Os01g20120	136	1074	492	61.03	54.38	35.57
LOC_Os01g20730	137	513	480	59.85	77.78	36.04
LOC_Os01g20780	59	579	281	62.71	72.19	31.32
LOC_Os01g20830	334	747	438	46.11	65.73	34.7
LOC_Os01g20840	165	1908	222	61.82	49.63	31.53
LOC_Os01g20890	2121	165	110	43.8	44.85	38.18
LOC_Os01g20940	341	2781	411	64.81	45.85	37.71
LOC_Os01g20980	131	1674	385	45.04	69.06	34.29
LOC_Os01g21070	200	1500	403	52	68.33	42.43
LOC_Os01g21120	130	624	256	52.31	73.72	35.16
LOC_Os01g21144	118	1593	1042	66.95	60.33	49.9
LOC_Os01g21160	223	1572	290	60.99	50.95	41.38
LOC_Os01g21180	127	546	311	62.2	42.31	37.3
LOC_Os01g21300	62	477	995	56.45	55.14	34.37
LOC_Os01g21320	150	1278	392	54.67	61.89	37.24
LOC_Os01g21410	68	741	270	72.06	68.42	38.15
LOC_Os01g21420	39	879	465	46.15	46.99	39.14
LOC_Os01g21440	105	240	389	63.81	52.08	37.02
LOC_Os01g21560	68	990	372	54.41	74.04	47.85
LOC_Os01g21610	298	756	293	35.57	43.65	36.18
LOC_Os01g21630	618	1257	465	40.13	64.76	40.86
LOC_Os01g21820	88	3048	360	68.18	46.62	38.06
LOC_Os01g21850	115	2598	391	68.7	52.81	40.15
LOC_Os01g21860	63	633	264	68.25	54.66	38.26
LOC_Os01g21940	88	1554	367	80.68	48.01	36.24
LOC_Os01g21960	435	1551	402	54.25	47.78	37.31
LOC_Os01g21970	359	1116	336	56.27	54.21	45.24
LOC_Os01g22000	328	420	862	70.73	67.38	51.16
LOC_Os01g22010	126	1185	577	60.32	66.33	43.5
LOC_Os01g22090	1048	462	1262	47.52	48.7	41.52
LOC_Os01g22230	73	1074	259	56.16	70.39	39.77
LOC_Os01g22249	31	1044	318	51.61	67.53	38.36
LOC_Os01g22352	73	1062	355	41.1	68.83	38.03
LOC_Os01g22370	41	1056	297	53.66	66.86	38.05
LOC_Os01g22380	83	342	303	49.4	75.44	38.61
LOC_Os01g22390	237	4860	340	64.14	41.83	36.47
LOC_Os01g22480	301	1281	1375	63.12	47.38	44.51
LOC_Os01g22490	110	468	317	73.64	62.61	39.12
LOC_Os01g22500	141	795	286	73.76	50.44	38.11
LOC_Os01g22510	73	702	358	53.42	51.71	37.71
LOC_Os01g22520	208	1512	347	52.88	53.44	36.6
LOC_Os01g22550	75	1800	263	61.33	54.22	39.92
LOC_Os01g22600	288	990	558	56.6	50	38.89
LOC_Os01g22630	292	2127	1063	69.52	43.11	45.44
LOC_Os01g22640	244	1311	371	56.97	66.67	43.13
LOC_Os01g22660	94	1155	739	56.38	53.33	50.2
LOC_Os01g22780	152	1254	174	50	65.07	32.18
LOC_Os01g22870	156	552	400	55.77	46.92	39.75
LOC_Os01g22900	200	1887	453	53	55.59	43.05
LOC_Os01g22954	201	1503	280	52.74	47.37	36.79
LOC_Os01g22980	110	1443	682	42.73	45.95	35.78
LOC_Os01g22990	76	669	382	42.11	62.33	41.88
LOC_Os01g23380	156	2478	254	63.46	52.62	38.19
LOC_Os01g23580	97	2322	301	63.92	65.59	40.53
LOC_Os01g23590	199	2685	595	66.33	41.3	39.83
LOC_Os01g23610	174	1686	472	66.67	50.95	42.58
LOC_Os01g23620	353	582	321	60.91	54.64	38.32
LOC_Os01g23640	143	1554	313	72.03	44.92	35.46
LOC_Os01g23680	375	852	284	60.27	50.47	40.14
LOC_Os01g23705	39	363	168	51.28	65.84	37.5
LOC_Os01g23740	112	1116	330	61.61	50.36	39.09
LOC_Os01g23870	103	1419	174	55.34	68.71	40.23
LOC_Os01g23990	59	276	231	47.46	71.38	44.59
LOC_Os01g24020	50	261	358	52	72.41	46.37
LOC_Os01g24060	122	1695	412	64.75	50.38	45.15
LOC_Os01g24070	219	396	666	52.05	57.58	38.59
LOC_Os01g24090	77	789	366	40.26	56.27	37.98
LOC_Os01g24440	93	531	591	58.06	77.4	42.81
LOC_Os01g24480	165	1488	1059	71.52	51.88	42.68
LOC_Os01g24490	221	1485	399	41.18	51.38	35.09
LOC_Os01g24680	213	2184	422	60.09	45.19	37.2
LOC_Os01g24690	89	459	288	75.28	47.49	39.24
LOC_Os01g24710	481	438	322	30.56	50	38.51
LOC_Os01g24750	126	978	585	67.46	48.26	42.74
LOC_Os01g24764	368	219	773	70.92	63.01	40.49
LOC_Os01g24880	216	1368	316	74.07	56.43	45.25
LOC_Os01g24940	141	1983	202	63.12	46.55	39.11
LOC_Os01g24950	97	2403	778	50.52	58.26	43.96
LOC_Os01g24980	263	1035	420	58.94	51.88	38.81
LOC_Os01g25010	47	1053	304	51.06	58.88	31.91
LOC_Os01g25189	342	1110	124	56.73	47.03	34.68
LOC_Os01g25300	57	399	838	56.14	65.16	39.38
LOC_Os01g25320	166	2847	461	63.25	49.63	34.71
LOC_Os01g25370	123	1494	696	65.85	56.22	42.96
LOC_Os01g25386	205	4584	491	66.83	64.81	38.9
LOC_Os01g25440	175	804	697	61.71	42.91	41.46
LOC_Os01g25484	517	1884	217	63.06	65.92	44.24
LOC_Os01g25500	62	270	242	45.16	58.15	44.21
LOC_Os01g25510	56	1050	342	51.79	61.33	32.16
LOC_Os01g25530	205	2415	1646	53.66	39.96	43.8
LOC_Os01g25540	166	354	315	59.64	76.27	42.86
LOC_Os01g25560	98	351	329	63.27	74.93	36.47
LOC_Os01g25600	56	1368	295	44.64	50.29	34.92
LOC_Os01g25610	98	798	346	69.39	51.75	36.71
LOC_Os01g25720	817	1419	3052	39.05	45.53	40.79
LOC_Os01g25800	56	414	124	57.14	52.42	33.06
LOC_Os01g25820	371	2718	325	49.06	50.22	32.92
LOC_Os01g25880	167	693	265	59.28	47.04	40.38
LOC_Os01g25990	1198	1395	152	50.33	43.08	30.26
LOC_Os01g26020	212	450	329	44.81	53.33	33.74
LOC_Os01g26039	83	2097	364	65.06	50.02	35.71
LOC_Os01g26070	241	258	114	67.63	64.73	30.7
LOC_Os01g26120	174	648	294	60.34	72.84	34.69
LOC_Os01g26160	287	3597	348	67.6	44.2	38.79
LOC_Os01g26390	22	2073	507	59.09	51.33	40.83
LOC_Os01g26920	92	1023	289	68.48	50.64	37.37
LOC_Os01g26970	36	1068	184	58.33	52.06	30.43
LOC_Os01g27140	181	312	275	41.99	67.95	41.45
LOC_Os01g27150	337	2235	643	65.88	42.01	40.28
LOC_Os01g27160	111	2241	528	68.47	44.71	40.15
LOC_Os01g27210	60	723	223	43.33	63.49	45.29
LOC_Os01g27240	77	1239	296	46.75	60.37	43.92
LOC_Os01g27340	61	663	178	59.02	56.41	38.2
LOC_Os01g27360	120	660	232	55.83	58.94	42.24
LOC_Os01g27390	68	651	206	41.18	55.76	33.01
LOC_Os01g27520	152	1680	289	59.87	51.49	35.99
LOC_Os01g27720	110	942	472	52.73	52.87	39.41
LOC_Os01g27740	331	3027	405	59.52	43.87	42.96
LOC_Os01g27750	190	1530	482	65.26	48.3	38.59
LOC_Os01g27880	147	1272	331	68.71	43.95	37.16
LOC_Os01g27940	363	1284	267	67.49	48.99	37.45
LOC_Os01g27990	201	1248	315	62.19	64.74	40.32
LOC_Os01g28030	332	810	251	59.64	66.05	37.05
LOC_Os01g28134	178	162	484	54.49	64.2	36.16
LOC_Os01g28150	230	1302	688	55.65	44.62	42.01
LOC_Os01g28450	85	495	249	38.82	65.86	35.34
LOC_Os01g28500	41	504	221	36.59	66.67	37.56
LOC_Os01g28680	383	1422	372	62.14	42.33	40.05
LOC_Os01g28690	232	1854	179	61.64	47.2	37.43
LOC_Os01g28790	87	354	492	44.83	72.32	42.68
LOC_Os01g28840	184	1878	275	49.46	65.81	42.55
LOC_Os01g28989	298	249	1106	64.43	61.04	40.69
LOC_Os01g29104	236	228	270	64.83	60.96	39.63
LOC_Os01g29180	228	432	1167	53.51	65.28	42.93
LOC_Os01g29330	67	723	200	41.79	59.2	26
LOC_Os01g29390	855	558	361	59.18	41.04	36.57
LOC_Os01g29409	86	1761	720	46.51	52.07	34.31
LOC_Os01g29469	100	600	293	61	49.17	40.96
LOC_Os01g29740	83	366	346	67.47	60.93	39.02
LOC_Os01g29804	459	309	305	41.18	46.93	36.07
LOC_Os01g29820	125	342	2215	74.4	63.45	39.55
LOC_Os01g29830	469	339	578	68.66	42.48	42.04
LOC_Os01g31110	169	2106	195	57.4	49.1	37.44
LOC_Os01g31220	37	1482	333	59.46	52.5	34.83
LOC_Os01g31370	192	1611	235	51.56	66.48	36.6
LOC_Os01g31470	450	1557	293	63.78	43.55	38.91
LOC_Os01g31580	251	2394	236	64.54	52.42	37.71
LOC_Os01g31610	100	1494	163	60	54.62	28.22
LOC_Os01g31629	300	459	330	64.33	48.15	39.39
LOC_Os01g31680	207	1080	144	58.94	52.31	31.94
LOC_Os01g31690	100	1002	287	62	65.97	42.51
LOC_Os01g31770	193	1209	453	59.59	48.64	36.64
LOC_Os01g31800	99	480	170	50.51	70.21	41.18
LOC_Os01g31810	427	306	420	53.86	45.42	41.43
LOC_Os01g31870	344	1653	376	56.1	45.19	35.37
LOC_Os01g31940	74	1140	155	52.7	70.26	30.97
LOC_Os01g31980	116	1509	305	62.07	50.1	35.41
LOC_Os01g32080	192	1734	338	68.75	59.75	37.28
LOC_Os01g32120	136	636	249	67.65	68.08	38.96
LOC_Os01g32130	118	678	482	69.49	47.2	37.34
LOC_Os01g32170	36	1626	654	66.67	58.98	37.31
LOC_Os01g32184	348	1296	473	65.52	46.22	41.01
LOC_Os01g32280	143	876	483	62.24	54.34	40.79
LOC_Os01g32300	123	966	441	69.11	50.52	35.83
LOC_Os01g32330	233	456	476	41.63	63.38	42.44
LOC_Os01g32350	76	945	260	57.89	52.28	36.92
LOC_Os01g32364	222	1551	324	60.81	51.39	35.49
LOC_Os01g32439	281	168	407	65.84	64.88	43.73
LOC_Os01g32460	24	516	232	45.83	66.67	38.79
LOC_Os01g32640	178	1641	195	71.35	57.83	34.87
LOC_Os01g32660	301	1068	392	66.11	44.85	42.86
LOC_Os01g32670	39	345	244	53.85	69.28	48.77
LOC_Os01g32730	78	975	404	47.44	49.23	38.37
LOC_Os01g32750	332	1626	302	61.45	47.54	35.1
LOC_Os01g32770	168	993	351	49.4	71.3	38.75
LOC_Os01g32780	256	504	302	50.39	60.12	34.77
LOC_Os01g32790	355	801	445	69.3	52.43	40.9
LOC_Os01g32800	52	1191	392	50	49.37	43.11
LOC_Os01g32830	81	747	1890	53.09	64.26	44.55
LOC_Os01g32870	351	1212	335	59.54	44.39	39.1
LOC_Os01g32880	96	2838	489	66.67	54.37	36.81
LOC_Os01g32964	276	1005	348	67.39	47.36	39.37
LOC_Os01g32980	254	951	509	78.35	49	40.08
LOC_Os01g33000	217	1110	620	61.29	56.31	41.94
LOC_Os01g33020	119	543	266	68.07	55.99	35.71
LOC_Os01g33030	165	933	324	67.88	47.7	36.73
LOC_Os01g33040	351	2865	608	63.53	45.03	41.45
LOC_Os01g33050	143	495	385	63.64	45.25	38.44
LOC_Os01g33060	163	3552	312	71.78	45.16	34.94
LOC_Os01g33080	156	2088	292	64.1	50.24	38.7
LOC_Os01g33090	58	2118	447	60.34	60.1	39.6
LOC_Os01g33230	85	1116	1966	70.59	66.67	36.01
LOC_Os01g33420	96	1950	254	64.58	43.9	39.76
LOC_Os01g33490	31	1011	261	54.84	69.83	35.63
LOC_Os01g33514	187	363	1323	67.38	63.36	35.75
LOC_Os01g33684	468	2604	1022	50	40.86	39.73
LOC_Os01g33710	374	411	188	66.84	55.72	36.17
LOC_Os01g33800	109	1812	357	51.38	52.32	40.06
LOC_Os01g34060	134	921	457	67.16	75.03	44.2
LOC_Os01g34080	62	2547	932	62.9	45.94	41.95
LOC_Os01g34100	140	381	272	72.14	68.77	36.03
LOC_Os01g34190	189	1107	235	66.67	63.14	38.72
LOC_Os01g34200	114	1260	401	69.3	48.02	34.16
LOC_Os01g34330	43	1935	441	60.47	53.02	47.17
LOC_Os01g34350	135	3657	254	48.15	55.56	40.55
LOC_Os01g34390	91	1308	248	62.64	52.45	33.47
LOC_Os01g34430	38	1152	213	26.32	42.45	32.39
LOC_Os01g34480	173	1011	187	65.32	48.37	40.11
LOC_Os01g34560	78	1437	433	58.97	70.15	34.64
LOC_Os01g34590	138	327	379	65.94	74.62	53.83
LOC_Os01g34610	53	1278	527	50.94	45.77	40.99
LOC_Os01g34614	160	159	236	74.38	52.83	40.68
LOC_Os01g34620	112	558	826	73.21	46.24	36.32
LOC_Os01g34700	84	846	199	61.9	54.37	38.69
LOC_Os01g34780	63	1341	973	46.03	42.13	41.21
LOC_Os01g34790	60	753	411	48.33	64.67	38.93
LOC_Os01g34970	312	2532	1099	53.85	42.97	50.41
LOC_Os01g35040	191	1710	301	65.45	48.71	41.2
LOC_Os01g35050	157	2307	153	52.23	42.61	37.25
LOC_Os01g35160	1367	927	1240	54.72	44.34	42.58
LOC_Os01g35170	103	861	654	66.99	54.7	40.98
LOC_Os01g35184	171	1341	410	67.25	44.07	39.02
LOC_Os01g35330	202	540	327	57.43	68.15	44.34
LOC_Os01g35580	583	705	191	61.58	47.38	31.41
LOC_Os01g35789	507	309	1142	74.56	71.2	37.57
LOC_Os01g35830	276	699	248	73.91	47.35	37.5
LOC_Os01g35990	122	1182	184	76.23	49.66	34.78
LOC_Os01g36070	150	732	383	59.33	52.73	36.29
LOC_Os01g36080	132	1974	780	71.97	48.07	35.77
LOC_Os01g36220	741	549	214	45.88	75.96	36.92
LOC_Os01g36229	490	189	651	63.27	55.56	38.71
LOC_Os01g36240	67	1023	376	44.78	64.13	32.98
LOC_Os01g36350	20	1083	823	55	51.99	45.08
LOC_Os01g36390	25	2589	264	68	53.19	33.71
LOC_Os01g36460	30	1074	394	80	68.62	40.1
LOC_Os01g36600	38	1029	169	68.42	62.88	37.28
LOC_Os01g36620	248	1095	174	59.27	72.97	30.46
LOC_Os01g36640	345	2718	1869	58.84	43.16	38.74
LOC_Os01g36660	154	1275	360	56.49	70.51	33.89
LOC_Os01g36670	298	2454	1631	53.02	43.44	43.16
LOC_Os01g36840	72	2049	587	55.56	48.85	37.65
LOC_Os01g36870	59	2037	187	66.1	48.65	33.69
LOC_Os01g36930	129	1425	306	64.34	42.95	35.62
LOC_Os01g36940	168	882	255	67.26	60.66	37.65
LOC_Os01g36950	70	1062	639	58.57	62.15	41.63
LOC_Os01g37000	48	1221	290	52.08	51.35	35.52
LOC_Os01g37050	181	771	528	51.38	60.18	40.72
LOC_Os01g37090	112	276	193	67.86	77.54	39.38
LOC_Os01g37110	206	972	147	44.17	51.23	34.69
LOC_Os01g37120	223	1668	658	38.12	43.65	37.23
LOC_Os01g37130	74	1170	194	31.08	57.35	37.11
LOC_Os01g37210	402	978	397	52.49	54.6	40.81
LOC_Os01g37280	346	423	2519	58.67	54.61	40.97
LOC_Os01g37460	231	420	290	44.16	66.19	36.21
LOC_Os01g37470	251	990	1105	41.04	43.23	41.63
LOC_Os01g37480	71	729	370	56.34	51.71	34.05
LOC_Os01g37490	271	642	263	42.44	52.02	38.78
LOC_Os01g37560	466	1143	523	61.8	59.14	39.39
LOC_Os01g37590	60	1758	259	48.33	69.91	37.84
LOC_Os01g37630	67	798	421	53.73	72.81	34.44
LOC_Os01g37670	76	1314	321	56.58	64.38	36.14
LOC_Os01g37690	201	1356	541	59.2	65.41	40.11
LOC_Os01g37750	101	753	201	49.5	74.5	38.81
LOC_Os01g37760	384	1923	366	70.57	49.92	39.07
LOC_Os01g37770	206	744	323	65.53	48.66	37.46
LOC_Os01g37790	270	2325	242	66.67	47.4	42.15
LOC_Os01g37820	205	846	695	67.32	54.37	38.99
LOC_Os01g37825	37	3084	623	81.08	48.12	41.89
LOC_Os01g37832	158	615	300	56.96	49.27	42.33
LOC_Os01g37837	247	1338	370	64.37	47.23	35.68
LOC_Os01g37842	219	831	596	69.86	53.19	39.43
LOC_Os01g37850	62	588	162	48.39	55.61	34.57
LOC_Os01g37870	34	1953	651	82.35	47.62	37.63
LOC_Os01g37910	109	1506	343	60.55	54.45	37.9
LOC_Os01g37960	100	1329	378	51	57.41	42.59
LOC_Os01g37980	107	666	231	58.88	50.9	35.93
LOC_Os01g38180	355	1554	127	61.41	48.33	32.28
LOC_Os01g38190	54	1308	181	38.89	61.93	30.94
LOC_Os01g38359	193	1269	208	54.92	48.78	37.98
LOC_Os01g38480	183	531	389	63.39	54.8	43.19
LOC_Os01g38490	112	480	253	58.04	76.04	37.94
LOC_Os01g38500	154	513	208	45.45	57.12	43.27
LOC_Os01g38520	141	966	376	65.96	72.36	44.15
LOC_Os01g38530	239	2229	364	65.27	48.23	33.24
LOC_Os01g38580	351	1659	245	61.82	66.55	37.14
LOC_Os01g38610	621	1401	398	48.47	70.31	41.96
LOC_Os01g38620	183	924	218	62.3	44.7	42.66
LOC_Os01g38950	278	1419	588	65.11	45.88	42.35
LOC_Os01g38980	179	1887	318	54.75	58.24	38.05
LOC_Os01g38990	919	1023	387	54.41	49.46	33.85
LOC_Os01g39000	223	798	297	42.6	48.62	33.33
LOC_Os01g39010	72	441	355	58.33	63.49	45.92
LOC_Os01g39060	1530	276	1006	48.89	42.75	41.25
LOC_Os01g39110	695	1614	474	48.06	69.76	39.66
LOC_Os01g39134	75	1191	544	68	56.17	44.49
LOC_Os01g39250	143	2130	402	60.14	49.25	40.55
LOC_Os01g39260	285	2148	645	69.12	47.49	38.45
LOC_Os01g39270	70	1026	160	65.71	57.6	35.62
LOC_Os01g39290	110	876	354	57.27	71.69	36.44
LOC_Os01g39310	167	2421	453	68.26	44.24	41.5
LOC_Os01g39330	122	1365	595	41.8	68.64	38.99
LOC_Os01g39630	80	1050	533	61.25	47.52	42.78
LOC_Os01g39680	84	654	456	71.43	57.03	44.52
LOC_Os01g39770	57	873	505	59.65	52.23	41.58
LOC_Os01g39780	69	435	206	82.61	56.55	41.26
LOC_Os01g39790	178	828	231	61.24	44.32	35.06
LOC_Os01g39800	48	975	377	47.92	48.41	37.93
LOC_Os01g39810	189	1662	1258	63.49	46.51	40.38
LOC_Os01g39830	167	2484	606	53.89	49.28	41.58
LOC_Os01g39860	122	939	638	44.26	69.33	39.81
LOC_Os01g39960	101	1623	249	65.35	52.37	38.96
LOC_Os01g40000	299	969	1673	59.2	48.4	39.51
LOC_Os01g40050	108	1500	343	75	48	37.03
LOC_Os01g40070	194	1656	440	64.43	71.32	41.14
LOC_Os01g40094	207	1404	423	72.46	61.89	41.61
LOC_Os01g40110	128	915	298	69.53	46.78	39.93
LOC_Os01g40200	238	2301	358	48.74	55.32	36.87
LOC_Os01g40280	86	1116	271	58.14	50.9	39.85
LOC_Os01g40310	126	564	195	45.24	70.74	42.05
LOC_Os01g40330	915	2058	418	50.05	47.91	36.36
LOC_Os01g40340	152	2013	565	40.13	43.62	40
LOC_Os01g40420	250	1353	261	68.8	47.15	38.7
LOC_Os01g40470	152	1056	440	75	46.02	39.09
LOC_Os01g40550	206	810	199	50.49	70	30.65
LOC_Os01g40570	145	828	365	67.59	48.55	38.36
LOC_Os01g40580	103	936	156	41.75	70.3	45.51
LOC_Os01g40590	318	1485	826	74.21	53.8	49.76
LOC_Os01g40610	257	993	475	72.37	46.73	42.11
LOC_Os01g40620	28	1515	602	75	53.4	40.03
LOC_Os01g40630	199	729	501	59.3	60.91	44.71
LOC_Os01g40640	41	1317	574	68.29	58.54	40.42
LOC_Os01g40650	88	234	205	71.59	57.69	38.54
LOC_Os01g40670	332	903	1028	67.77	49.39	39.2
LOC_Os01g40690	317	603	379	52.68	53.4	38.52
LOC_Os01g40700	417	615	476	60.91	48.62	40.13
LOC_Os01g40710	94	573	172	51.06	63.87	34.88
LOC_Os01g40750	167	1185	437	67.66	46.92	36.84
LOC_Os01g40820	264	1881	649	62.88	44.02	43.14
LOC_Os01g40840	66	1167	557	51.52	48.24	43.81
LOC_Os01g40860	152	1509	231	47.37	63.49	31.6
LOC_Os01g40870	164	1524	285	43.9	60.83	40.7
LOC_Os01g41010	170	783	435	53.53	49.55	38.85
LOC_Os01g41030	59	816	581	71.19	60.91	40.96
LOC_Os01g41140	45	579	308	60	64.42	43.18
LOC_Os01g41190	92	2073	479	52.17	54.27	34.45
LOC_Os01g41220	88	483	706	65.91	73.29	43.48
LOC_Os01g41240	59	909	264	49.15	70.08	39.77
LOC_Os01g41310	50	1425	278	68	59.3	38.49
LOC_Os01g41430	81	1494	389	53.09	68.61	33.16
LOC_Os01g41510	258	657	215	53.1	40.49	38.6
LOC_Os01g41550	33	1503	357	57.58	73.85	40.06
LOC_Os01g41610	348	369	298	66.38	55.01	39.6
LOC_Os01g41630	333	1524	446	71.47	44.95	41.7
LOC_Os01g41640	140	1575	410	67.14	57.65	41.22
LOC_Os01g41650	74	2478	410	59.46	50.12	41.46
LOC_Os01g41660	595	855	191	52.27	59.18	37.17
LOC_Os01g41710	85	786	365	60	70.99	45.75
LOC_Os01g41730	301	738	164	45.51	51.76	36.59
LOC_Os01g41770	33	2862	332	36.36	41.96	35.54
LOC_Os01g41870	91	2250	350	51.65	48.09	39.43
LOC_Os01g41880	251	1137	254	61.75	56.02	41.34
LOC_Os01g41890	20	1650	1294	80	48.91	62.83
LOC_Os01g41900	224	906	472	58.04	65.23	42.58
LOC_Os01g41950	2257	810	134	65.44	52.35	30.6
LOC_Os01g42010	126	1065	643	66.67	49.11	39.19
LOC_Os01g42024	43	243	455	60.47	62.96	50.77
LOC_Os01g42030	141	1461	396	56.03	54.28	33.84
LOC_Os01g42040	203	1671	301	61.58	42.43	42.86
LOC_Os01g42090	65	765	269	47.69	59.61	32.34
LOC_Os01g42120	83	369	173	66.27	45.8	42.2
LOC_Os01g42140	35	999	346	48.57	76.58	34.68
LOC_Os01g42150	43	288	133	39.53	61.81	40.6
LOC_Os01g42190	209	594	471	58.85	67.17	47.35
LOC_Os01g42200	38	504	206	34.21	69.64	47.09
LOC_Os01g42234	81	1599	327	56.79	62.48	41.28
LOC_Os01g42260	296	2631	267	71.62	45.99	39.33
LOC_Os01g42294	294	2055	428	61.9	73.28	39.25
LOC_Os01g42380	195	4374	347	61.54	52.19	31.7
LOC_Os01g42430	298	531	282	67.79	52.73	36.17
LOC_Os01g42460	183	1506	519	65.03	42.43	42.39
LOC_Os01g42470	167	540	309	62.28	52.22	43.37
LOC_Os01g42480	122	879	318	71.31	55.97	39.94
LOC_Os01g42490	81	2712	299	80.25	46.94	39.8
LOC_Os01g42500	88	930	460	62.5	51.94	42.39
LOC_Os01g42520	116	1122	641	57.76	71.03	40.87
LOC_Os01g42620	21	2403	271	57.14	51.77	32.47
LOC_Os01g42650	158	510	373	70.25	63.53	42.9
LOC_Os01g42690	125	765	277	53.6	55.56	37.55
LOC_Os01g42700	302	981	592	58.61	56.07	42.4
LOC_Os01g42720	56	348	371	76.79	71.26	36.66
LOC_Os01g42730	220	1227	637	62.73	53.3	38.62
LOC_Os01g42800	55	1428	202	61.82	47.76	34.65
LOC_Os01g42820	115	1344	721	70.43	66.74	36.62
LOC_Os01g42830	245	933	185	66.12	50.7	38.38
LOC_Os01g42850	114	3129	240	50.88	45.99	35.83
LOC_Os01g42860	133	219	134	39.1	56.16	27.61
LOC_Os01g42870	64	1341	236	67.19	74.42	42.8
LOC_Os01g42880	127	1275	296	62.2	60.31	37.16
LOC_Os01g42950	102	2439	746	78.43	46.58	42.36
LOC_Os01g42970	95	1389	292	70.53	49.89	36.64
LOC_Os01g42980	167	837	331	69.46	54.24	39.27
LOC_Os01g43020	187	1818	497	71.12	46.26	42.45
LOC_Os01g43030	111	2730	716	72.07	42.16	41.76
LOC_Os01g43050	54	2514	329	83.33	46.82	42.86
LOC_Os01g43060	149	549	361	71.81	49.73	41.27
LOC_Os01g43070	84	948	919	63.1	53.69	51.47
LOC_Os01g43080	89	915	553	59.55	72.35	35.26
LOC_Os01g43090	104	1035	214	60.58	58.36	35.98
LOC_Os01g43160	217	1338	167	53.46	64.65	38.92
LOC_Os01g43170	242	1665	225	61.98	51.05	40.44
LOC_Os01g43220	647	783	1009	58.73	40.74	35.08
LOC_Os01g43230	267	312	973	44.94	33.97	36.59
LOC_Os01g43250	130	975	154	66.92	52	41.56
LOC_Os01g43320	281	1365	165	53.74	63.88	29.7
LOC_Os01g43330	242	2424	737	68.18	47.19	42.88
LOC_Os01g43360	34	669	202	61.76	54.11	34.16
LOC_Os01g43370	619	1941	389	48.79	50.23	41.39
LOC_Os01g43380	25	2139	294	40	44.51	43.88
LOC_Os01g43390	86	1209	271	60.47	53.93	37.64
LOC_Os01g43410	114	1557	524	64.04	54.21	43.13
LOC_Os01g43420	522	921	331	62.84	51.47	32.33
LOC_Os01g43430	128	399	331	37.5	74.19	58.91
LOC_Os01g43460	89	2028	270	49.44	66.17	33.33
LOC_Os01g43480	295	2439	742	68.47	48.13	45.69
LOC_Os01g43510	92	819	541	61.96	73.14	48.24
LOC_Os01g43520	493	2358	363	62.07	43.34	38.29
LOC_Os01g43540	84	1104	330	69.05	47.83	41.82
LOC_Os01g43580	79	2124	450	68.35	47.08	44
LOC_Os01g43590	61	1047	439	62.3	68.48	37.36
LOC_Os01g43610	69	1101	324	44.93	69.12	43.83
LOC_Os01g43650	93	1140	323	53.76	65.88	38.39
LOC_Os01g43680	835	738	494	47.31	47.15	38.87
LOC_Os01g43700	112	1665	338	41.96	59.34	40.83
LOC_Os01g43710	140	1572	735	66.43	49.43	39.05
LOC_Os01g43720	215	1143	643	46.05	57.74	46.97
LOC_Os01g43740	80	1605	324	53.75	59.75	36.11
LOC_Os01g43750	82	1587	128	46.34	55.14	25.78
LOC_Os01g43844	164	1596	300	56.71	64.66	40
LOC_Os01g43870	195	1389	281	57.44	41.54	40.93
LOC_Os01g43890	46	1359	661	71.74	70.13	22.84
LOC_Os01g43895	284	342	112	66.55	69.88	36.61
LOC_Os01g43910	442	1836	520	64.93	45.53	45.77
LOC_Os01g43950	185	525	401	65.41	70.1	45.39
LOC_Os01g44040	597	1620	383	61.98	39.88	39.95
LOC_Os01g44050	241	1155	560	64.73	59.57	39.82
LOC_Os01g44069	251	1635	195	51	69.48	40.51
LOC_Os01g44090	231	840	368	53.25	69.05	47.55
LOC_Os01g44110	568	1530	510	50.88	48.37	41.57
LOC_Os01g44120	181	309	383	55.8	70.55	38.9
LOC_Os01g44210	98	408	323	58.16	66.91	48.61
LOC_Os01g44220	594	1557	325	39.73	43.74	42.15
LOC_Os01g44230	310	1890	488	70	42.59	43.85
LOC_Os01g44390	57	327	1228	45.61	65.14	34.53
LOC_Os01g44394	97	1035	319	63.92	49.66	40.13
LOC_Os01g44960	94	1014	256	48.94	64.3	36.72
LOC_Os01g44970	225	1617	336	45.33	48.48	37.8
LOC_Os01g44980	337	486	235	68.25	41.15	35.32
LOC_Os01g45070	54	810	341	66.67	53.83	32.84
LOC_Os01g45110	101	1476	351	42.57	67.07	28.49
LOC_Os01g45250	122	747	638	56.56	71.75	42.16
LOC_Os01g45274	107	819	310	71.03	64.96	40
LOC_Os01g45370	46	1218	320	58.7	49.67	38.12
LOC_Os01g45380	247	1167	312	66.8	56.64	41.03
LOC_Os01g45390	97	798	396	63.92	56.77	41.67
LOC_Os01g45439	360	810	276	50.56	44.07	35.14
LOC_Os01g45460	123	1017	377	73.17	50.15	36.34
LOC_Os01g45470	79	177	202	48.1	63.84	47.52
LOC_Os01g45530	56	675	354	60.71	63.41	34.75
LOC_Os01g45570	69	690	396	60.87	69.42	53.28
LOC_Os01g45620	157	1506	331	75.16	49.87	36.56
LOC_Os01g45640	211	393	169	48.82	51.15	35.5
LOC_Os01g45670	772	375	125	62.69	70.67	47.2
LOC_Os01g45700	119	408	319	56.3	72.3	44.2
LOC_Os01g45720	129	531	332	52.71	71.37	42.47
LOC_Os01g45750	341	1260	371	69.5	48.41	36.93
LOC_Os01g45760	62	1221	192	54.84	63.47	32.29
LOC_Os01g45830	175	1392	219	45.71	67.89	37.44
LOC_Os01g45840	212	759	626	53.3	56.92	38.82
LOC_Os01g45900	54	1257	633	61.11	73.35	49.45
LOC_Os01g45910	81	1929	248	75.31	54.07	39.52
LOC_Os01g45914	143	165	456	53.15	67.27	42.76
LOC_Os01g45960	333	1953	368	60.06	50.08	39.67
LOC_Os01g45970	826	354	195	50.97	47.18	32.82
LOC_Os01g46020	163	531	360	58.9	47.65	38.61
LOC_Os01g46040	45	717	397	60	71.69	37.78
LOC_Os01g46060	107	1824	378	69.16	42.98	40.48
LOC_Os01g46070	132	1023	328	56.82	55.82	37.8
LOC_Os01g46080	54	1221	455	55.56	55.04	36.26
LOC_Os01g46120	79	1203	146	60.76	54.2	25.34
LOC_Os01g46130	59	441	652	49.15	68.71	39.26
LOC_Os01g46169	21	888	779	52.38	59.68	38.9
LOC_Os01g46260	196	537	268	53.57	62.01	32.84
LOC_Os01g46290	164	1263	223	46.95	68.96	34.53
LOC_Os01g46340	287	1833	1177	65.51	63.83	50.55
LOC_Os01g46350	65	1179	1414	63.08	67.43	40.88
LOC_Os01g46380	49	1746	468	59.18	50.4	36.97
LOC_Os01g46400	268	1215	287	53.73	65.19	41.81
LOC_Os01g46430	69	1512	138	52.17	69.71	26.81
LOC_Os01g46510	159	4134	246	69.81	48.26	40.65
LOC_Os01g46570	187	1809	453	52.41	45.44	40.4
LOC_Os01g46580	234	963	934	57.69	46.31	54.5
LOC_Os01g46590	953	996	386	43.55	42.37	35.75
LOC_Os01g46610	169	1239	417	66.27	46.57	38.13
LOC_Os01g46700	268	3048	237	66.42	48.23	36.29
LOC_Os01g46720	129	1953	1353	75.97	50.54	47.08
LOC_Os01g46750	138	1971	240	57.25	45.05	41.67
LOC_Os01g46760	50	1212	295	54	67.24	47.8
LOC_Os01g46840	53	2334	498	58.49	52.4	41.77
LOC_Os01g46870	391	900	212	57.03	69.56	44.81
LOC_Os01g46926	303	444	282	47.19	50.68	44.68
LOC_Os01g46932	275	540	295	74.91	42.96	41.36
LOC_Os01g46950	680	945	274	63.24	51.53	41.97
LOC_Os01g46970	164	1083	374	63.41	48.85	44.92
LOC_Os01g46980	222	693	449	71.62	47.47	39.2
LOC_Os01g46984	515	183	844	44.27	37.16	35.55
LOC_Os01g47040	129	891	334	64.34	69.7	35.93
LOC_Os01g47050	325	1236	421	68	42.39	38
LOC_Os01g47070	78	906	287	43.59	68.65	39.72
LOC_Os01g47080	124	1752	370	60.48	48.74	38.92
LOC_Os01g47180	152	819	320	28.29	69.23	44.69
LOC_Os01g47256	130	720	461	74.62	47.92	39.91
LOC_Os01g47262	488	537	304	48.77	46.55	40.13
LOC_Os01g47290	171	456	314	29.82	54.82	58.6
LOC_Os01g47330	84	558	237	64.29	74.01	37.13
LOC_Os01g47340	111	516	447	55.86	61.82	39.6
LOC_Os01g47350	79	552	879	72.15	60.69	43.57
LOC_Os01g47400	115	1299	362	52.17	65.82	40.88
LOC_Os01g47410	118	1569	259	53.39	52.26	40.54
LOC_Os01g47420	115	573	281	74.78	47.82	41.28
LOC_Os01g47430	176	2652	409	77.84	47.47	47.92
LOC_Os01g47460	335	1677	321	66.57	47.88	35.51
LOC_Os01g47470	475	1479	447	48.84	46.79	39.37
LOC_Os01g47490	321	429	335	60.75	46.62	43.28
LOC_Os01g47530	778	1773	750	66.07	43.77	39.33
LOC_Os01g47540	331	1320	243	67.37	41.89	34.98
LOC_Os01g47550	61	1104	349	57.38	63.59	48.42
LOC_Os01g47560	42	1743	397	61.9	70.22	41.31
LOC_Os01g47600	111	402	255	67.57	54.73	39.61
LOC_Os01g47620	85	864	218	76.47	56.71	34.86
LOC_Os01g47630	67	564	296	52.24	61.7	34.46
LOC_Os01g47650	67	2655	325	76.12	52.5	41.85
LOC_Os01g47660	103	537	257	68.93	55.87	37.74
LOC_Os01g47680	91	642	382	38.46	63.08	31.68
LOC_Os01g47690	385	918	256	65.45	52.07	42.58
LOC_Os01g47710	244	1602	457	52.46	70.54	35.89
LOC_Os01g47730	288	675	238	65.97	69.78	40.76
LOC_Os01g47740	473	1575	465	61.52	42.03	38.71
LOC_Os01g47760	147	444	390	65.99	73.65	41.79
LOC_Os01g47770	333	477	343	63.06	50.94	41.69
LOC_Os01g47780	53	744	255	47.17	70.03	35.69
LOC_Os01g47800	84	2760	783	39.29	41.34	39.85
LOC_Os01g48000	72	2445	285	41.67	65.19	35.79
LOC_Os01g48060	72	2169	440	73.61	52.28	44.55
LOC_Os01g48130	182	1008	349	60.44	64.78	34.1
LOC_Os01g48190	380	741	381	57.37	54.12	42.26
LOC_Os01g48200	59	1410	460	49.15	42.55	40
LOC_Os01g48210	82	1893	251	71.95	51.24	40.64
LOC_Os01g48220	133	1623	308	67.67	52.99	38.31
LOC_Os01g48250	265	1176	377	60	69.22	38.99
LOC_Os01g48270	153	1233	320	73.2	49.96	37.19
LOC_Os01g48280	188	462	474	69.68	51.08	42.83
LOC_Os01g48300	85	1095	729	63.53	57.53	36.76
LOC_Os01g48310	296	1368	490	69.59	51.97	40.41
LOC_Os01g48320	376	999	424	69.68	67.77	37.26
LOC_Os01g48330	857	2406	710	63.36	43.93	41.69
LOC_Os01g48370	112	1071	340	62.5	54.44	38.24
LOC_Os01g48390	194	1944	352	62.37	46.45	38.07
LOC_Os01g48420	141	489	410	52.48	55.62	38.54
LOC_Os01g48440	572	1341	409	53.5	47.95	38.88
LOC_Os01g48446	106	873	340	68.87	67.12	39.41
LOC_Os01g48500	70	726	289	57.14	72.04	41.87
LOC_Os01g48530	131	492	348	49.62	56.3	40.8
LOC_Os01g48680	173	2274	467	53.18	43.18	34.9
LOC_Os01g48690	120	591	321	60.83	62.1	36.76
LOC_Os01g48710	87	438	311	40.23	58.22	44.05
LOC_Os01g48720	93	1521	302	69.89	44.97	37.42
LOC_Os01g48770	87	249	517	78.16	46.99	41.59
LOC_Os01g48790	330	1830	700	75.76	42.51	40.14
LOC_Os01g48800	230	1164	361	44.35	70.88	38.78
LOC_Os01g48810	31	636	389	67.74	58.18	41.39
LOC_Os01g48820	346	906	362	40.75	65.67	41.44
LOC_Os01g48850	553	1119	321	47.74	60.86	36.14
LOC_Os01g48874	157	1596	438	59.24	63.47	34.7
LOC_Os01g48900	1349	1188	154	46.63	42.59	37.66
LOC_Os01g48910	172	1998	273	55.81	48.45	44.32
LOC_Os01g48920	208	1503	443	56.73	44.98	32.28
LOC_Os01g48960	277	6504	280	67.51	47.36	32.5
LOC_Os01g48980	830	1761	342	59.88	43.33	39.47
LOC_Os01g48990	69	1257	217	69.57	55.85	40.09
LOC_Os01g49000	125	1560	354	68.8	47.56	45.2
LOC_Os01g49010	49	1413	176	61.22	47.42	38.07
LOC_Os01g49020	327	246	123	39.76	40.24	32.52
LOC_Os01g49026	95	342	374	54.74	48.54	41.44
LOC_Os01g49030	39	759	129	69.23	69.17	41.86
LOC_Os01g49060	608	1227	126	62.01	47.6	39.68
LOC_Os01g49120	178	1476	713	76.4	52.3	43.76
LOC_Os01g49150	197	915	831	71.07	52.68	45.73
LOC_Os01g49160	230	957	224	69.57	69.7	42.86
LOC_Os01g49190	110	1674	346	73.64	55.97	43.06
LOC_Os01g49200	277	2070	206	61.37	46.71	39.81
LOC_Os01g49210	118	567	216	56.78	75.49	33.8
LOC_Os01g49250	135	1272	280	68.89	50.71	41.43
LOC_Os01g49280	379	948	291	54.35	48.95	36.43
LOC_Os01g49290	97	1005	329	71.13	63.88	40.43
LOC_Os01g49310	719	2295	309	58.97	41.96	37.86
LOC_Os01g49320	61	909	369	42.62	68.32	35.5
LOC_Os01g49330	25	1089	710	56	54.82	39.58
LOC_Os01g49340	42	1050	304	66.67	60	39.14
LOC_Os01g49350	75	960	263	66.67	48.75	41.06
LOC_Os01g49370	401	393	187	58.1	66.16	35.83
LOC_Os01g49470	230	3711	272	68.26	45.46	38.6
LOC_Os01g49510	149	1095	1255	66.44	53.7	48.61
LOC_Os01g49529	131	2106	1191	48.85	58.12	42.57
LOC_Os01g49614	91	2001	919	56.04	48.63	43.31
LOC_Os01g49640	64	312	369	56.25	69.23	39.02
LOC_Os01g49650	382	339	210	53.93	65.49	43.81
LOC_Os01g49670	42	1152	472	59.52	47.31	36.86
LOC_Os01g49690	257	912	481	69.26	48.36	34.72
LOC_Os01g49710	39	720	164	51.28	67.5	40.24
LOC_Os01g49720	26	714	255	57.69	66.67	41.18
LOC_Os01g49740	123	1830	375	38.21	66.12	45.07
LOC_Os01g49760	89	1845	1182	66.29	50.84	40.69
LOC_Os01g49770	104	606	468	74.04	54.79	39.96
LOC_Os01g49820	305	969	788	49.18	45.41	44.04
LOC_Os01g49830	135	1182	318	50.37	70.98	38.05
LOC_Os01g49890	71	1578	337	67.61	62.42	36.5
LOC_Os01g49900	76	753	443	73.68	52.72	38.37
LOC_Os01g49930	96	1383	745	62.5	58.79	43.36
LOC_Os01g50010	290	1707	398	51.72	50.32	38.94
LOC_Os01g50030	249	1500	288	64.66	45.27	39.93
LOC_Os01g50040	200	1179	425	65.5	53.52	37.65
LOC_Os01g50050	188	1071	269	76.06	45.28	37.55
LOC_Os01g50060	51	909	521	60.78	55.12	36.28
LOC_Os01g50120	37	915	682	62.16	48.52	34.02
LOC_Os01g50160	33	3825	224	42.42	46.56	35.27
LOC_Os01g50170	52	1362	229	40.38	66.89	39.74
LOC_Os01g50200	165	1455	248	58.18	70.45	44.76
LOC_Os01g50310	95	1044	423	55.79	68.39	39.48
LOC_Os01g50320	145	2634	231	58.62	48.29	46.32
LOC_Os01g50440	127	471	383	46.46	64.12	41.25
LOC_Os01g50450	117	783	518	66.67	64.88	41.89
LOC_Os01g50460	53	693	426	50.94	52.53	37.32
LOC_Os01g50610	271	1140	197	56.09	64.04	37.06
LOC_Os01g50622	119	996	259	47.06	50.2	39
LOC_Os01g50690	460	2706	243	64.13	44.86	41.56
LOC_Os01g50720	310	906	342	60.65	64.68	36.26
LOC_Os01g50750	140	915	513	59.29	67.43	46
LOC_Os01g50760	127	1062	357	55.12	45.39	40.06
LOC_Os01g50770	242	1290	409	74.38	47.36	35.94
LOC_Os01g50820	222	1551	343	61.71	67.38	50.44
LOC_Os01g50860	1080	1275	440	54.54	42.98	39.09
LOC_Os01g50910	129	648	241	49.61	69.91	41.91
LOC_Os01g50930	38	552	575	57.89	52.54	42.96
LOC_Os01g50934	47	162	311	68.09	58.02	41.8
LOC_Os01g50940	299	1422	392	59.2	71.8	36.73
LOC_Os01g50960	100	555	489	71	61.08	42.74
LOC_Os01g50970	185	1515	401	60.54	47.19	37.16
LOC_Os01g51010	265	3306	398	65.66	45.19	34.67
LOC_Os01g51020	54	438	300	62.96	51.83	35.33
LOC_Os01g51040	141	1998	300	55.32	45.3	38
LOC_Os01g51060	82	1371	1221	67.07	72.14	53.97
LOC_Os01g51120	277	666	366	64.26	51.5	40.44
LOC_Os01g51140	539	1182	373	56.96	67.94	43.7
LOC_Os01g51154	100	921	299	62	48.97	37.79
LOC_Os01g51170	92	1314	371	71.74	61.64	38.01
LOC_Os01g51190	326	1032	481	65.03	51.65	37.63
LOC_Os01g51200	282	1419	443	66.31	46.16	40.18
LOC_Os01g51210	134	672	358	60.45	55.95	39.11
LOC_Os01g51220	114	585	233	74.56	47.18	33.05
LOC_Os01g51230	125	1326	225	64.8	59.95	38.67
LOC_Os01g51250	293	1014	441	68.94	46.84	34.92
LOC_Os01g51260	98	924	306	53.06	61.9	31.05
LOC_Os01g51280	166	1257	579	57.83	55.45	40.07
LOC_Os01g51290	640	2958	428	63.44	45.47	42.99
LOC_Os01g51300	169	1389	315	71.6	48.16	41.27
LOC_Os01g51330	315	375	802	57.46	48.53	31.8
LOC_Os01g51360	190	1398	452	60.53	66.31	38.5
LOC_Os01g51370	308	324	260	61.69	57.72	35
LOC_Os01g51380	139	1467	329	56.12	45.4	37.99
LOC_Os01g51390	107	1518	228	71.96	53.89	34.65
LOC_Os01g51410	102	3102	697	61.76	57.19	38.59
LOC_Os01g51430	335	726	128	62.99	45.87	33.59
LOC_Os01g51530	27	924	245	81.48	53.46	35.1
LOC_Os01g51540	178	939	328	48.88	71.99	39.63
LOC_Os01g51610	47	1209	243	70.21	58.48	38.27
LOC_Os01g51670	63	507	452	50.79	57	48.45
LOC_Os01g51700	168	624	293	57.74	48.56	40.27
LOC_Os01g51754	2327	1686	395	45.85	43.83	40.51
LOC_Os01g51770	116	954	299	68.1	54.3	44.15
LOC_Os01g51800	65	618	568	56.92	64.08	37.5
LOC_Os01g51840	302	1725	300	59.6	45.16	43.33
LOC_Os01g51860	39	1596	249	66.67	48.68	41.77
LOC_Os01g51870	69	792	428	55.07	67.93	32.71
LOC_Os01g51890	199	2031	457	56.28	45.69	40.48
LOC_Os01g51920	251	1107	645	41.04	54.74	45.89
LOC_Os01g51980	52	1458	341	53.85	64.81	41.35
LOC_Os01g52010	59	1455	324	62.71	65.36	39.2
LOC_Os01g52030	132	447	175	62.88	72.04	42.29
LOC_Os01g52050	155	3366	424	54.19	57.49	44.1
LOC_Os01g52090	45	969	278	68.89	68.01	36.69
LOC_Os01g52100	347	789	301	62.25	56.53	43.85
LOC_Os01g52110	1864	909	828	42.86	44.77	41.06
LOC_Os01g52130	369	2001	502	58.81	59.47	40.44
LOC_Os01g52140	160	1215	1186	58.75	53.83	40.22
LOC_Os01g52160	235	429	257	48.51	55.48	47.47
LOC_Os01g52170	124	1596	323	72.58	51.82	34.67
LOC_Os01g52214	96	600	323	68.75	64.17	43.03
LOC_Os01g52230	84	825	308	45.24	69.33	38.96
LOC_Os01g52240	83	798	176	53.01	70.55	50
LOC_Os01g52250	318	2928	1847	70.13	42.28	54.95
LOC_Os01g52260	70	912	430	70	71.82	40.93
LOC_Os01g52270	118	1299	279	50	46.73	41.94
LOC_Os01g52340	114	1524	214	49.12	45.21	40.19
LOC_Os01g52370	126	546	535	73.81	73.08	50.65
LOC_Os01g52390	238	1143	233	68.07	57.83	38.63
LOC_Os01g52400	235	984	510	61.7	48.48	40.39
LOC_Os01g52450	88	1509	345	61.36	49.04	31.59
LOC_Os01g52460	298	507	145	62.08	51.08	33.79
LOC_Os01g52470	67	2562	307	65.67	63.35	38.44
LOC_Os01g52490	93	417	355	68.82	57.07	38.87
LOC_Os01g52500	508	1932	164	64.96	49.33	36.59
LOC_Os01g52530	126	1230	280	74.6	53.41	34.29
LOC_Os01g52550	248	3705	302	47.58	48.66	33.44
LOC_Os01g52610	117	615	189	44.44	54.31	43.92
LOC_Os01g52630	87	1674	189	66.67	51.43	30.16
LOC_Os01g52640	538	1887	1625	61.52	52.89	47.45
LOC_Os01g52710	475	1611	408	60.42	64.68	38.97
LOC_Os01g52720	137	690	268	69.34	44.78	40.3
LOC_Os01g52750	103	2349	235	44.66	66.67	40
LOC_Os01g52770	204	1092	416	56.37	66.39	43.03
LOC_Os01g52780	147	3066	1236	66.67	47.29	54.94
LOC_Os01g52790	101	1560	441	66.34	50.58	29.48
LOC_Os01g52810	892	219	235	47.87	38.36	35.74
LOC_Os01g52851	196	219	545	64.29	60.73	41.65
LOC_Os01g52864	95	960	653	62.11	56.25	44.1
LOC_Os01g52880	23	1365	131	73.91	66.89	39.69
LOC_Os01g52900	117	1851	150	48.72	68.18	42
LOC_Os01g52920	558	1467	1056	62.9	55.76	39.58
LOC_Os01g53000	142	2637	472	57.75	52.52	36.02
LOC_Os01g53020	105	1029	290	61.9	52.38	35.52
LOC_Os01g53030	190	456	142	61.58	67.98	33.1
LOC_Os01g53040	412	960	523	52.91	71.98	39.2
LOC_Os01g53060	84	720	484	73.81	56.25	40.7
LOC_Os01g53079	163	342	275	63.8	44.15	36.73
LOC_Os01g53130	251	471	2511	70.12	60.3	35.13
LOC_Os01g53150	93	951	505	72.04	57.83	37.82
LOC_Os01g53160	114	972	305	57.89	72.33	46.23
LOC_Os01g53200	331	1329	367	44.11	53.95	49.05
LOC_Os01g53220	151	753	246	58.28	70.39	43.09
LOC_Os01g53240	74	1290	400	54.05	69.07	42.75
LOC_Os01g53250	75	1881	577	57.33	46.2	36.92
LOC_Os01g53260	50	765	340	70	65.62	39.71
LOC_Os01g53280	182	369	382	62.64	46.88	35.34
LOC_Os01g53294	54	2184	544	72.22	45.15	37.68
LOC_Os01g53330	117	1440	279	72.65	64.86	39.07
LOC_Os01g53350	125	1437	344	51.2	65.41	35.17
LOC_Os01g53370	68	1476	449	57.35	61.38	35.41
LOC_Os01g53430	88	1425	289	60.23	65.05	37.72
LOC_Os01g53450	85	1353	263	72.94	49.89	32.32
LOC_Os01g53460	83	1416	189	50.6	68.43	46.56
LOC_Os01g53520	136	762	438	50.74	52.36	40.18
LOC_Os01g53560	290	1377	267	70.69	48.58	39.7
LOC_Os01g53610	153	2391	310	67.32	43.25	38.06
LOC_Os01g53620	96	309	249	54.17	71.2	39.36
LOC_Os01g53630	81	1632	247	70.37	45.34	42.11
LOC_Os01g53670	213	1911	334	64.79	45.11	38.92
LOC_Os01g53680	115	1683	245	55.65	49.32	42.04
LOC_Os01g53700	160	1500	442	73.75	45.53	38.69
LOC_Os01g53710	281	1026	284	66.9	51.75	40.49
LOC_Os01g53720	92	1782	1330	71.74	49.27	42.18
LOC_Os01g53730	119	528	774	40.34	46.4	39.53
LOC_Os01g53779	1399	318	329	48.82	50.63	41.64
LOC_Os01g53790	54	1341	251	72.22	75.02	37.85
LOC_Os01g53880	361	1032	898	49.58	47	39.31
LOC_Os01g53890	585	1554	135	48.89	55.02	32.59
LOC_Os01g53910	288	1035	147	41.32	71.98	43.54
LOC_Os01g53930	232	1521	1069	66.38	52.6	51.82
LOC_Os01g53990	81	1155	136	70.37	67.1	42.65
LOC_Os01g54010	118	2187	401	62.71	57.89	36.91
LOC_Os01g54020	103	1200	273	72.82	47.25	36.26
LOC_Os01g54030	111	1758	312	70.27	49.43	38.46
LOC_Os01g54040	119	1608	150	69.75	45.52	36
LOC_Os01g54050	1103	456	260	36.36	45.83	43.85
LOC_Os01g54080	226	2916	214	72.12	42.39	42.99
LOC_Os01g54100	25	2016	348	64	48.26	42.82
LOC_Os01g54190	416	273	918	63.22	48.35	37.25
LOC_Os01g54210	278	1164	309	62.95	68.21	36.25
LOC_Os01g54240	124	2202	340	62.1	48.32	36.76
LOC_Os01g54340	66	810	342	53.03	68.4	41.23
LOC_Os01g54350	637	1914	374	57.46	53.45	38.77
LOC_Os01g54370	211	1221	892	55.92	51.11	50.56
LOC_Os01g54390	74	918	402	71.62	49.89	37.81
LOC_Os01g54400	125	696	497	55.2	69.97	46.08
LOC_Os01g54420	29	2469	292	72.41	51.32	35.96
LOC_Os01g54480	209	1407	668	64.59	48.9	49.4
LOC_Os01g54510	249	1662	363	67.07	48.98	34.71
LOC_Os01g54530	37	1410	404	64.86	50.28	37.38
LOC_Os01g54540	137	702	248	64.23	55.41	35.08
LOC_Os01g54550	368	1323	262	64.4	47.62	33.21
LOC_Os01g54560	243	2742	487	57.2	52.7	41.68
LOC_Os01g54580	279	1416	617	61.29	49.93	34.36
LOC_Os01g54590	123	666	267	66.67	51.8	37.45
LOC_Os01g54600	508	951	272	53.74	71.4	44.85
LOC_Os01g54620	131	2970	378	68.7	52.76	41.8
LOC_Os01g54670	234	648	270	52.99	56.94	53.33
LOC_Os01g54784	260	1086	432	71.92	46.41	38.66
LOC_Os01g54810	210	1236	286	70.48	53.48	33.92
LOC_Os01g54850	92	1335	282	66.3	60.15	39.01
LOC_Os01g54860	158	1170	598	62.66	48.29	41.97
LOC_Os01g54870	116	537	280	68.1	52.33	40.36
LOC_Os01g54880	37	666	435	72.97	50.45	40.23
LOC_Os01g54900	139	1428	1080	68.35	47.9	43.7
LOC_Os01g54910	51	2022	599	80.39	50.2	40.73
LOC_Os01g54920	285	501	706	66.32	45.91	38.81
LOC_Os01g54930	1039	1290	459	66.7	46.67	41.39
LOC_Os01g54940	147	1098	224	72.79	52.91	37.5
LOC_Os01g54960	66	729	322	46.97	51.44	36.02
LOC_Os01g54990	296	2196	473	67.23	52.23	43.55
LOC_Os01g55000	179	1041	273	55.31	68.68	44.32
LOC_Os01g55020	33	300	596	78.79	69.67	37.92
LOC_Os01g55030	174	423	393	51.15	59.81	40.71
LOC_Os01g55040	618	5373	537	49.19	48.39	43.02
LOC_Os01g55050	175	1788	262	62.29	52.91	41.98
LOC_Os01g55070	212	1992	366	75	47.39	36.07
LOC_Os01g55094	182	2208	305	64.29	41.39	40.66
LOC_Os01g55100	720	813	512	64.31	68.76	39.06
LOC_Os01g55110	177	717	421	53.11	74.34	38.95
LOC_Os01g55150	83	798	259	61.45	69.05	37.07
LOC_Os01g55160	98	552	326	51.02	66.3	46.01
LOC_Os01g55170	125	1218	294	80	49.84	36.05
LOC_Os01g55190	289	1200	292	58.48	54.17	38.36
LOC_Os01g55240	150	984	617	57.33	66.26	40.52
LOC_Os01g55260	336	1161	823	66.67	49.18	44.35
LOC_Os01g55270	82	681	208	54.88	54.19	45.19
LOC_Os01g55290	297	888	496	57.91	41.89	43.35
LOC_Os01g55300	104	1929	589	59.62	44.74	39.05
LOC_Os01g55340	110	636	337	63.64	72.17	45.99
LOC_Os01g55350	76	2775	207	64.47	46.2	38.16
LOC_Os01g55360	240	1278	374	66.67	40.85	41.44
LOC_Os01g55370	479	588	656	53.86	69.22	39.18
LOC_Os01g55410	201	2049	466	63.18	57.1	40.99
LOC_Os01g55420	72	807	227	75	72	40.53
LOC_Os01g55450	89	1623	1278	59.55	57.61	47.42
LOC_Os01g55490	110	1332	274	61.82	53.45	36.13
LOC_Os01g55500	427	1575	161	61.36	55.37	45.34
LOC_Os01g55510	72	282	364	50	60.99	45.88
LOC_Os01g55530	556	3009	110	63.67	46.06	31.82
LOC_Os01g55540	283	1383	448	72.08	51.77	43.53
LOC_Os01g55560	295	765	343	63.39	52.03	40.23
LOC_Os01g55570	162	456	244	58.02	51.32	38.93
LOC_Os01g55580	337	1860	251	67.36	51.94	36.25
LOC_Os01g55590	83	1677	264	55.42	43.77	34.47
LOC_Os01g55650	195	3135	1153	69.74	49.03	57.5
LOC_Os01g55670	22	444	134	72.73	68.47	36.57
LOC_Os01g55700	142	1086	281	64.79	52.49	38.08
LOC_Os01g55720	212	336	246	59.91	71.43	63.01
LOC_Os01g55730	119	576	288	72.27	54.51	39.24
LOC_Os01g55750	504	924	412	48.61	69.59	37.38
LOC_Os01g55770	135	414	302	63.7	70.77	38.08
LOC_Os01g55780	203	1176	267	61.58	42.86	34.08
LOC_Os01g55799	369	1809	123	57.99	41.24	29.27
LOC_Os01g55820	376	624	248	59.04	65.87	44.76
LOC_Os01g55830	264	648	347	67.05	56.94	39.77
LOC_Os01g55860	79	1149	508	69.62	51.09	41.93
LOC_Os01g55870	237	942	330	67.51	49.15	37.88
LOC_Os01g55890	59	1008	222	69.49	52.88	38.29
LOC_Os01g55900	251	537	646	65.34	43.39	44.58
LOC_Os01g55940	95	1845	430	47.37	68.51	45.12
LOC_Os01g55974	39	747	266	74.36	52.48	37.22
LOC_Os01g56000	95	3441	881	60	47.54	58.23
LOC_Os01g56020	118	2127	350	61.86	54.44	41.43
LOC_Os01g56030	76	663	374	44.74	73.45	57.49
LOC_Os01g56070	332	675	381	65.06	65.93	38.06
LOC_Os01g56090	40	459	506	70	66.01	43.08
LOC_Os01g56100	130	1194	334	63.08	55.86	43.11
LOC_Os01g56150	116	1554	281	69.83	53.22	51.6
LOC_Os01g56180	79	1269	246	56.96	62.41	39.43
LOC_Os01g56200	536	1908	462	58.21	53.67	38.53
LOC_Os01g56230	283	828	362	68.2	42.15	37.85
LOC_Os01g56240	73	270	132	60.27	67.04	35.61
LOC_Os01g56290	191	936	1060	41.36	40.71	41.51
LOC_Os01g56300	208	2430	1008	57.21	47.08	40.77
LOC_Os01g56320	348	2550	316	59.48	49.57	41.14
LOC_Os01g56330	228	2691	270	59.21	55.74	37.04
LOC_Os01g56350	135	1656	660	62.96	49.76	39.24
LOC_Os01g56360	148	1557	289	55.41	60.44	35.29
LOC_Os01g56390	146	1191	500	70.55	64.65	43
LOC_Os01g56400	48	822	168	60.42	54.26	35.71
LOC_Os01g56420	34	486	336	41.18	72.84	42.86
LOC_Os01g56430	39	453	161	58.97	72.19	36.02
LOC_Os01g56450	180	684	304	53.89	73.68	40.79
LOC_Os01g56460	27	732	507	59.26	62.7	40.63
LOC_Os01g56470	133	597	251	63.16	55.95	38.25
LOC_Os01g56490	179	3333	734	65.36	40.98	41.55
LOC_Os01g56510	332	1995	124	55.72	44.66	38.71
LOC_Os01g56520	255	1326	370	52.55	52.34	39.46
LOC_Os01g56530	42	738	129	83.33	72.09	38.76
LOC_Os01g56550	132	834	330	56.82	50.24	39.39
LOC_Os01g56580	194	2097	705	67.01	45.11	46.67
LOC_Os01g56600	299	1491	316	57.19	48.16	39.87
LOC_Os01g56610	224	987	228	51.34	70.31	42.98
LOC_Os01g56630	178	2145	1144	52.25	44.52	41.78
LOC_Os01g56640	32	1656	1092	65.62	46.98	41.67
LOC_Os01g56670	39	2055	1147	51.28	45.64	52.4
LOC_Os01g56680	169	390	898	66.27	65.38	42.32
LOC_Os01g56780	458	2688	435	59.17	41.74	43.68
LOC_Os01g56790	462	2691	320	61.69	44.07	33.12
LOC_Os01g56800	112	3834	171	53.57	44.37	40.35
LOC_Os01g56820	160	651	380	65.62	43.16	43.68
LOC_Os01g56850	1048	900	334	68.99	68.89	41.92
LOC_Os01g56860	84	1437	298	77.38	49.69	35.91
LOC_Os01g56870	1247	1110	194	41.94	42.34	39.18
LOC_Os01g56880	343	1398	386	55.69	50.86	51.04
LOC_Os01g56890	96	489	457	65.62	68.71	42.45
LOC_Os01g56900	52	1464	200	53.85	56.01	34.5
LOC_Os01g56930	260	1515	389	58.85	52.67	41.13
LOC_Os01g56940	56	2511	555	57.14	45.2	42.34
LOC_Os01g57004	79	204	301	45.57	62.75	40.86
LOC_Os01g57040	90	207	185	60	74.88	40.54
LOC_Os01g57050	175	423	413	64.57	64.54	54.96
LOC_Os01g57066	408	1317	499	68.87	45.41	40.08
LOC_Os01g57073	186	2922	805	52.15	43.16	56.89
LOC_Os01g57100	86	2091	326	55.81	69.39	34.97
LOC_Os01g57150	202	837	340	59.41	72.88	45.88
LOC_Os01g57210	390	2517	302	60.77	43.74	42.38
LOC_Os01g57220	155	861	337	64.52	46.34	38.28
LOC_Os01g57240	831	708	347	54.15	58.9	45.53
LOC_Os01g57260	205	642	284	63.9	66.51	37.32
LOC_Os01g57280	25	3984	163	32	43.83	31.29
LOC_Os01g57350	162	1566	311	64.81	54.6	39.55
LOC_Os01g57360	293	1200	122	51.54	43.67	36.07
LOC_Os01g57410	119	2055	842	79.83	53.09	37.77
LOC_Os01g57420	235	1464	1498	65.96	44.19	40.25
LOC_Os01g57460	93	597	1242	72.04	53.77	50
LOC_Os01g57480	846	2484	137	43.5	43	34.31
LOC_Os01g57540	1067	537	264	46.2	45.62	37.88
LOC_Os01g57550	398	1077	329	52.76	42.71	34.04
LOC_Os01g57570	213	612	422	45.54	54.74	43.36
LOC_Os01g57610	144	1833	715	53.47	67.48	29.93
LOC_Os01g57630	49	1305	438	71.43	55.17	35.39
LOC_Os01g57650	179	1458	273	65.92	70.85	45.05
LOC_Os01g57690	237	744	199	49.37	63.71	36.18
LOC_Os01g57710	45	1386	192	57.78	59.52	35.94
LOC_Os01g57720	773	2613	596	55.11	43.74	39.09
LOC_Os01g57730	303	1011	425	54.79	63.4	46.82
LOC_Os01g57740	355	438	650	67.32	62.79	42
LOC_Os01g57770	60	792	238	60	66.79	42.44
LOC_Os01g57840	177	573	169	60.45	63	39.64
LOC_Os01g57854	59	1641	169	49.15	70.26	42.6
LOC_Os01g57870	479	2730	451	49.69	53.41	39.02
LOC_Os01g57890	90	2130	410	45.56	53.19	40.49
LOC_Os01g57920	126	1416	179	54.76	44.63	44.69
LOC_Os01g57930	58	990	582	75.86	56.97	40.89
LOC_Os01g57968	258	366	1142	52.33	47.54	54.03
LOC_Os01g58080	71	1173	476	54.93	58.74	42.02
LOC_Os01g58114	76	1638	465	59.21	49.69	37.63
LOC_Os01g58130	168	339	307	44.64	68.14	36.16
LOC_Os01g58140	140	321	313	47.86	65.73	39.3
LOC_Os01g58194	133	1185	287	54.89	64.56	44.95
LOC_Os01g58220	166	360	312	54.22	43.61	34.94
LOC_Os01g58290	20	2217	535	40	45.74	51.59
LOC_Os01g58380	107	909	344	53.27	51.93	40.7
LOC_Os01g58400	203	1503	326	67	50.03	34.05
LOC_Os01g58420	95	708	304	58.95	64.41	38.49
LOC_Os01g58444	1186	282	916	53.2	40.78	34.06
LOC_Os01g58459	2062	648	345	45.49	56.64	47.25
LOC_Os01g58470	38	879	209	60.53	54.38	35.41
LOC_Os01g58550	105	1176	983	49.52	66.58	49.64
LOC_Os01g58580	165	1254	231	55.76	53.27	33.77
LOC_Os01g58620	402	990	238	67.41	64.85	34.03
LOC_Os01g58630	124	1323	730	72.58	53.67	36.44
LOC_Os01g58680	122	1500	390	78.69	43.73	42.31
LOC_Os01g58690	102	999	289	61.76	43.94	40.14
LOC_Os01g58700	352	1026	306	69.03	47.47	37.91
LOC_Os01g58740	548	1404	236	60.77	54.63	38.14
LOC_Os01g58750	27	1038	465	51.85	60.79	40.43
LOC_Os01g58754	221	204	323	61.99	62.75	36.22
LOC_Os01g58780	255	990	267	69.02	48.99	45.32
LOC_Os01g58790	125	1206	1038	60	48.51	58.77
LOC_Os01g58890	131	423	526	61.07	58.39	32.89
LOC_Os01g58910	152	1197	350	48.68	63.66	44.57
LOC_Os01g59020	100	1536	124	52	63.87	43.55
LOC_Os01g59060	36	504	216	63.89	59.92	38.43
LOC_Os01g59070	66	1365	352	63.64	62.34	35.8
LOC_Os01g59080	124	630	230	60.48	59.84	35.65
LOC_Os01g59090	61	819	315	75.41	62.52	37.78
LOC_Os01g59100	444	1413	215	41.67	69.71	37.21
LOC_Os01g59110	48	1449	113	68.75	56.8	27.43
LOC_Os01g59120	309	1350	290	65.05	55.78	37.59
LOC_Os01g59130	563	1482	437	61.63	45.48	39.13
LOC_Os01g59140	117	633	462	63.25	49.61	33.77
LOC_Os01g59150	87	1344	445	64.37	52.53	40.67
LOC_Os01g59160	91	870	290	75.82	46.78	35.52
LOC_Os01g59180	801	1284	1152	58.93	69.16	48.78
LOC_Os01g59320	546	504	324	54.95	42.46	38.89
LOC_Os01g59340	838	1620	186	52.51	49.75	39.78
LOC_Os01g59350	451	1419	316	57.43	47.99	32.91
LOC_Os01g59440	131	642	320	63.36	54.21	37.81
LOC_Os01g59490	22	1251	330	77.27	51.08	40.61
LOC_Os01g59500	169	690	687	62.13	44.64	37.12
LOC_Os01g59510	95	1602	468	55.79	58.86	41.45
LOC_Os01g59520	144	681	685	69.44	59.47	38.39
LOC_Os01g59530	104	564	286	57.69	60.99	43.71
LOC_Os01g59600	295	750	234	54.92	47.73	41.88
LOC_Os01g59610	152	387	379	71.71	75.45	43.8
LOC_Os01g59620	319	2211	415	64.89	46.68	43.13
LOC_Os01g59660	304	1662	249	60.86	50.48	36.95
LOC_Os01g59690	446	1062	255	57.4	51.32	33.33
LOC_Os01g59730	62	339	303	70.97	48.97	38.61
LOC_Os01g59740	137	1047	545	65.69	70.11	42.02
LOC_Os01g59750	42	498	216	61.9	52.61	40.28
LOC_Os01g59790	169	546	1040	53.25	50.92	41.25
LOC_Os01g59800	91	1344	749	59.34	59.67	40.99
LOC_Os01g59819	73	1503	181	41.1	48.04	44.75
LOC_Os01g59850	325	2406	556	55.69	46.47	41.73
LOC_Os01g59860	38	1602	282	73.68	54.74	42.2
LOC_Os01g59870	154	564	1508	54.55	70.92	50.33
LOC_Os01g59880	597	813	1965	53.1	43.3	38.78
LOC_Os01g59890	182	1815	479	70.88	53	40.71
LOC_Os01g59900	973	1125	438	61.05	48.09	38.58
LOC_Os01g59910	158	732	617	70.25	57.1	42.79
LOC_Os01g59920	105	1179	497	63.81	49.02	42.25
LOC_Os01g59930	157	840	343	68.79	48.21	42.86
LOC_Os01g59970	180	294	358	53.89	57.82	40.5
LOC_Os01g59980	115	2853	278	64.35	49.46	37.05
LOC_Os01g59990	91	489	380	62.64	50.51	38.42
LOC_Os01g60000	193	3096	245	48.19	46.19	36.33
LOC_Os01g60020	120	957	287	57.5	66.46	33.45
LOC_Os01g60040	1226	762	4635	53.18	43.18	42.5
LOC_Os01g60110	200	918	594	59	61.55	39.9
LOC_Os01g60120	305	783	416	58.36	44.32	37.98
LOC_Os01g60170	160	642	314	49.38	73.68	32.8
LOC_Os01g60190	337	1680	333	45.99	48.81	41.14
LOC_Os01g60200	188	1365	308	69.68	45.27	46.43
LOC_Os01g60230	165	1299	552	62.42	44.8	42.03
LOC_Os01g60250	98	1839	1573	74.49	60.36	42.98
LOC_Os01g60260	267	852	395	48.69	50.82	40.51
LOC_Os01g60270	751	804	470	61.38	52.11	36.38
LOC_Os01g60410	191	447	404	64.92	49.89	45.3
LOC_Os01g60420	385	1404	153	55.06	71.08	29.41
LOC_Os01g60440	231	2478	243	67.97	46.45	33.74
LOC_Os01g60640	65	843	1085	60	69.51	41.66
LOC_Os01g60650	161	987	1158	72.67	55.72	46.2
LOC_Os01g60660	50	1230	261	62	44.47	36.4
LOC_Os01g60700	222	1629	283	65.32	46.78	37.81
LOC_Os01g60730	374	627	348	48.13	75.12	50.86
LOC_Os01g60740	102	369	589	47.06	69.92	40.75
LOC_Os01g60770	96	756	503	45.83	68.25	41.55
LOC_Os01g60790	83	402	370	68.67	63.68	40.54
LOC_Os01g60800	27	1092	426	70.37	62.64	39.2
LOC_Os01g60810	186	1140	370	60.22	68.16	39.19
LOC_Os01g60830	54	513	834	50	54.19	38.73
LOC_Os01g60850	1917	1314	254	51.07	48.1	35.04
LOC_Os01g60860	170	2043	281	48.82	69.36	40.21
LOC_Os01g60900	95	417	523	62.11	67.15	59.66
LOC_Os01g60910	667	1509	215	53.07	43.01	36.28
LOC_Os01g60920	267	1047	874	59.55	46.23	39.24
LOC_Os01g60930	140	1203	416	45.71	65.84	42.07
LOC_Os01g60940	119	675	257	57.98	72	40.08
LOC_Os01g60960	169	756	587	44.97	67.33	35.95
LOC_Os01g61010	33	1623	1254	57.58	64.39	40.67
LOC_Os01g61030	83	1794	359	55.42	46.21	39
LOC_Os01g61044	122	1380	415	58.2	67.1	38.07
LOC_Os01g61060	457	1578	269	46.61	60.84	40.52
LOC_Os01g61070	51	210	259	43.14	48.1	39
LOC_Os01g61080	138	1668	355	63.04	67.81	36.06
LOC_Os01g61120	73	2172	385	73.97	51.01	40.26
LOC_Os01g61160	111	1704	218	59.46	64.55	35.32
LOC_Os01g61180	198	1959	301	72.73	59.47	31.56
LOC_Os01g61190	143	1662	1025	34.27	45.49	46.34
LOC_Os01g61230	126	981	128	67.46	57.9	38.28
LOC_Os01g61250	183	2025	314	59.02	50.77	34.71
LOC_Os01g61330	63	1281	222	55.56	73.77	34.68
LOC_Os01g61370	168	1188	348	52.98	68.6	37.93
LOC_Os01g61380	312	1191	259	65.71	46.52	37.45
LOC_Os01g61400	68	1635	362	69.12	56.51	35.64
LOC_Os01g61410	184	1500	169	58.7	53.4	33.14
LOC_Os01g61420	278	1686	2065	62.59	57.24	37.63
LOC_Os01g61430	167	522	405	71.26	43.1	38.52
LOC_Os01g61440	106	1185	198	62.26	68.61	39.9
LOC_Os01g61460	254	1569	351	57.09	66.16	41.03
LOC_Os01g61500	318	789	220	63.52	55.51	42.73
LOC_Os01g61550	50	1506	193	58	67.8	36.79
LOC_Os01g61560	43	915	220	48.84	53.99	31.36
LOC_Os01g61570	44	1095	387	54.55	65.66	36.43
LOC_Os01g61580	92	699	298	66.3	54.22	35.57
LOC_Os01g61590	180	1656	303	56.11	53.93	46.2
LOC_Os01g61620	202	2190	401	61.39	47.9	38.4
LOC_Os01g61630	50	1998	246	66	67.42	37.8
LOC_Os01g61640	192	939	332	72.4	51.65	38.86
LOC_Os01g61670	32	735	327	68.75	64.9	37.61
LOC_Os01g61680	193	474	536	55.44	65.61	39.74
LOC_Os01g61690	645	1365	254	58.91	52.67	29.92
LOC_Os01g61710	141	1566	135	55.32	42.66	32.59
LOC_Os01g61720	289	1503	362	49.83	51.3	37.02
LOC_Os01g61760	304	1593	365	48.03	67.67	44.93
LOC_Os01g61780	191	2457	538	62.83	43.43	38.48
LOC_Os01g61810	62	381	633	58.06	59.06	40.92
LOC_Os01g61830	205	1101	328	59.51	47.59	39.63
LOC_Os01g61860	476	2475	357	58.82	45.86	33.89
LOC_Os01g61880	150	2532	218	61.33	58.41	36.24
LOC_Os01g61890	397	852	200	67.51	44.37	37
LOC_Os01g61900	55	1008	388	41.82	67.26	58.25
LOC_Os01g61920	108	312	388	61.11	68.91	44.33
LOC_Os01g61930	938	2745	927	63.01	43.79	41.86
LOC_Os01g61970	89	1350	716	67.42	59.93	38.41
LOC_Os01g61980	75	1095	219	41.33	52.6	31.51
LOC_Os01g62020	550	768	338	71.64	47.53	33.14
LOC_Os01g62040	101	1368	267	75.25	47.81	41.2
LOC_Os01g62060	203	309	323	57.14	57.61	44.27
LOC_Os01g62070	196	1248	332	69.39	53.29	42.47
LOC_Os01g62080	328	1305	1728	57.32	46.97	38.43
LOC_Os01g62110	79	276	234	54.43	71.38	47.86
LOC_Os01g62130	100	654	244	43	72.78	31.56
LOC_Os01g62200	140	1236	428	60	69.34	43.22
LOC_Os01g62210	116	486	302	72.41	54.73	37.42
LOC_Os01g62230	105	420	341	52.38	60.24	37.54
LOC_Os01g62244	242	510	461	57.02	48.04	42.95
LOC_Os01g62260	132	744	309	55.3	71.1	47.25
LOC_Os01g62290	139	1947	540	45.32	61.84	44.07
LOC_Os01g62300	555	1566	362	63.6	55.94	39.78
LOC_Os01g62310	67	942	244	64.18	71.66	44.67
LOC_Os01g62350	73	333	214	65.75	54.05	37.38
LOC_Os01g62370	310	807	517	65.48	66.67	42.17
LOC_Os01g62380	85	1284	2484	67.06	68.3	37.96
LOC_Os01g62390	142	1005	531	40.14	41.99	39.17
LOC_Os01g62410	345	1764	514	60.29	44.78	38.72
LOC_Os01g62420	228	768	424	61.4	52.47	37.97
LOC_Os01g62430	135	570	239	51.11	59.82	35.98
LOC_Os01g62440	105	2340	630	63.81	45.94	38.41
LOC_Os01g62460	175	2463	426	60.57	54.41	39.2
LOC_Os01g62480	109	1740	227	44.95	64.89	35.24
LOC_Os01g62490	80	1734	399	51.25	64.88	41.6
LOC_Os01g62500	190	2409	300	65.79	45.29	39.67
LOC_Os01g62605	155	231	291	56.13	67.53	44.67
LOC_Os01g62610	480	558	289	51.88	46.24	32.87
LOC_Os01g62620	204	855	537	73.53	51.58	36.31
LOC_Os01g62630	167	1347	161	64.07	71.94	50.31
LOC_Os01g62650	360	3183	436	62.78	47.09	39.68
LOC_Os01g62660	321	762	1633	66.67	71.26	36.8
LOC_Os01g62740	69	360	484	52.17	46.94	40.7
LOC_Os01g62760	344	1245	233	63.08	68.35	32.62
LOC_Os01g62790	204	804	1138	65.69	39.93	44.2
LOC_Os01g62800	128	2064	283	72.66	53.78	41.7
LOC_Os01g62810	171	1533	441	71.35	53.69	46.71
LOC_Os01g62820	104	1632	443	81.73	53.68	40.18
LOC_Os01g62840	308	1086	528	58.77	47.42	36.93
LOC_Os01g62850	213	462	183	67.61	55.19	37.16
LOC_Os01g62860	203	936	241	73.4	48.5	39.83
LOC_Os01g62870	348	936	228	64.08	50.64	41.67
LOC_Os01g62880	163	915	502	51.53	56.5	38.84
LOC_Os01g62890	208	630	388	66.35	49.84	39.69
LOC_Os01g62900	189	2208	1044	59.79	46.69	41.38
LOC_Os01g62910	123	1983	1606	70.73	56.48	39.48
LOC_Os01g62920	449	1839	591	62.81	64.44	40.44
LOC_Os01g62950	181	651	302	65.75	51.46	36.42
LOC_Os01g62970	375	471	510	65.07	53.29	42.94
LOC_Os01g62980	75	357	732	60	71.15	40.16
LOC_Os01g63010	120	489	1088	60	63.19	45.5
LOC_Os01g63050	431	1092	659	60.32	68.5	33.69
LOC_Os01g63060	389	981	454	68.89	44.75	44.49
LOC_Os01g63160	42	1242	110	59.52	55.72	28.18
LOC_Os01g63190	73	1680	298	45.21	62.74	38.26
LOC_Os01g63210	107	651	201	55.14	66.67	38.81
LOC_Os01g63220	32	1596	730	65.62	57.71	43.84
LOC_Os01g63230	336	1725	533	65.77	49.62	36.02
LOC_Os01g63240	1178	612	228	41.85	52.61	36.84
LOC_Os01g63250	91	1011	415	56.04	53.81	37.83
LOC_Os01g63270	114	2526	379	64.91	47.27	37.99
LOC_Os01g63280	111	1362	313	40.54	53.89	38.98
LOC_Os01g63290	105	1560	801	60	51.79	38.58
LOC_Os01g63354	136	1212	505	71.32	53.38	36.63
LOC_Os01g63400	34	2112	951	70.59	50.76	47.74
LOC_Os01g63410	307	783	288	43.65	48.02	32.99
LOC_Os01g63460	80	900	1020	66.25	65.78	50.88
LOC_Os01g63470	111	984	355	61.26	65.96	35.77
LOC_Os01g63500	268	417	331	47.01	66.91	36.86
LOC_Os01g63510	232	603	356	45.26	65.67	44.94
LOC_Os01g63540	120	1638	296	51.67	66.18	42.91
LOC_Os01g63580	88	1494	133	63.64	64.52	42.11
LOC_Os01g63620	452	1539	780	54.87	69.01	45.38
LOC_Os01g63690	124	1425	449	47.58	68.91	34.08
LOC_Os01g63770	530	1479	680	58.68	63.96	49.41
LOC_Os01g63790	99	1290	251	51.52	65.74	64.14
LOC_Os01g63800	132	477	412	50	68.97	37.38
LOC_Os01g63810	125	1140	865	64.8	58.16	39.31
LOC_Os01g63820	220	2271	1155	69.09	48.48	41.82
LOC_Os01g63830	330	927	300	38.79	64.51	35
LOC_Os01g63840	23	1374	251	69.57	50.66	39.44
LOC_Os01g63854	215	1374	218	54.88	64.7	22.02
LOC_Os01g63870	45	1305	353	40	44.21	40.79
LOC_Os01g63880	333	1644	525	69.37	53.77	36.57
LOC_Os01g63890	221	438	278	66.06	45.66	39.21
LOC_Os01g63940	157	906	231	46.5	45.81	37.23
LOC_Os01g63950	83	1212	897	48.19	49.26	42.25
LOC_Os01g63970	282	1182	372	65.6	71.15	40.59
LOC_Os01g63980	215	1131	478	44.65	63.13	40.38
LOC_Os01g63990	183	1098	302	65.03	63.3	39.74
LOC_Os01g64000	43	1167	441	23.26	55.87	42.86
LOC_Os01g64010	186	780	2819	56.45	46.41	39.91
LOC_Os01g64020	420	1620	438	47.14	61.17	42.24
LOC_Os01g64030	593	1254	526	54.3	44.58	41.25
LOC_Os01g64100	71	894	532	53.52	69.57	35.71
LOC_Os01g64110	710	918	250	44.65	66.12	45.2
LOC_Os01g64120	297	498	154	52.53	67.27	38.96
LOC_Os01g64170	439	1197	2626	53.08	64.75	43.11
LOC_Os01g64180	266	747	383	43.98	70.68	54.05
LOC_Os01g64190	53	387	1061	60.38	72.87	39.3
LOC_Os01g64250	107	1221	262	67.29	63.31	38.17
LOC_Os01g64262	98	561	706	61.22	64.53	39.94
LOC_Os01g64270	94	561	559	52.13	64.71	41.86
LOC_Os01g64280	193	1200	1187	61.66	43.75	52.74
LOC_Os01g64300	105	660	260	72.38	69.39	36.15
LOC_Os01g64310	296	771	379	56.76	66.93	31.93
LOC_Os01g64350	539	330	1330	67.9	63.33	40.15
LOC_Os01g64360	190	522	431	63.68	70.31	47.33
LOC_Os01g64370	76	897	228	69.74	47.27	39.47
LOC_Os01g64430	309	687	433	52.1	70.01	44.8
LOC_Os01g64470	71	717	224	39.44	67.64	40.62
LOC_Os01g64490	440	2832	272	62.5	44.77	33.46
LOC_Os01g64520	175	924	471	65.14	52.27	32.91
LOC_Os01g64540	72	1422	113	50	67.44	35.4
LOC_Os01g64560	292	2715	467	63.7	46.48	44.75
LOC_Os01g64630	150	1131	542	63.33	49.16	44.65
LOC_Os01g64640	151	411	257	54.97	70.07	44.36
LOC_Os01g64650	165	651	584	64.85	53.76	39.38
LOC_Os01g64660	172	1041	640	62.79	50.82	41.56
LOC_Os01g64690	64	315	227	67.19	54.92	35.68
LOC_Os01g64700	377	1347	319	56.23	48.7	40.75
LOC_Os01g64720	86	1086	308	72.09	50.37	37.99
LOC_Os01g64730	373	801	497	56.03	65.92	40.64
LOC_Os01g64750	290	1863	241	70.34	47.07	30.29
LOC_Os01g64770	282	1332	677	63.48	45.72	42.84
LOC_Os01g64780	124	870	1098	70.97	43.68	45.36
LOC_Os01g64810	234	1275	462	54.27	46.04	40.69
LOC_Os01g64860	50	2283	217	54	69.82	40.09
LOC_Os01g64870	186	2493	203	63.44	47.09	33.5
LOC_Os01g64890	149	1257	334	62.42	60.78	41.92
LOC_Os01g64920	142	996	753	68.31	48.19	45.68
LOC_Os01g64960	331	807	342	68.28	67.16	37.72
LOC_Os01g64970	196	1083	656	77.04	51.89	45.27
LOC_Os01g64980	58	2898	1186	53.45	49.83	47.47
LOC_Os01g65080	381	1569	399	58.01	48.06	39.1
LOC_Os01g65090	70	1377	249	55.71	51.34	37.75
LOC_Os01g65094	183	297	576	52.46	52.86	39.76
LOC_Os01g65100	180	1638	233	63.33	67.34	32.62
LOC_Os01g65200	59	1647	366	49.15	51.61	41.26
LOC_Os01g65220	171	3207	463	71.93	46.37	34.99
LOC_Os01g65230	417	1497	344	65.71	49.9	41.57
LOC_Os01g65310	191	1092	584	70.68	51.28	41.61
LOC_Os01g65320	87	4167	309	70.11	43.41	34.63
LOC_Os01g65350	202	1530	268	66.83	50.26	41.04
LOC_Os01g65380	263	1842	429	60.08	63.84	36.6
LOC_Os01g65400	30	1071	237	70	55.65	30.8
LOC_Os01g65410	330	1803	275	60	56.13	37.09
LOC_Os01g65420	51	957	220	54.9	72.31	46.82
LOC_Os01g65440	76	726	281	63.16	66.8	43.06
LOC_Os01g65450	56	1053	279	51.79	48.43	35.48
LOC_Os01g65460	61	2760	843	67.21	50.14	43.06
LOC_Os01g65480	186	984	550	54.84	61.38	41.27
LOC_Os01g65510	193	1089	175	47.67	69.24	44
LOC_Os01g65520	418	1878	832	65.79	46.06	40.5
LOC_Os01g65550	202	903	1114	43.07	53.49	43
LOC_Os01g65560	62	567	273	69.35	58.91	38.83
LOC_Os01g65580	104	2163	540	69.23	44.24	40
LOC_Os01g65600	156	2151	732	64.1	54.16	38.39
LOC_Os01g65620	146	435	111	57.53	63.91	36.94
LOC_Os01g65630	350	477	179	50.57	73.38	45.25
LOC_Os01g65650	151	2895	1064	54.97	44.97	47.09
LOC_Os01g65660	74	1398	997	68.92	61.59	42.63
LOC_Os01g65670	73	1401	324	50.68	67.38	39.81
LOC_Os01g65680	102	969	399	58.82	70.59	48.37
LOC_Os01g65690	165	843	211	69.09	67.38	41.23
LOC_Os01g65692	254	597	148	42.52	69.85	34.46
LOC_Os01g65700	52	588	340	40.38	65.48	37.94
LOC_Os01g65780	300	1908	457	55	46.44	42.01
LOC_Os01g65790	161	1623	239	50.93	70.24	43.1
LOC_Os01g65800	471	1281	299	65.18	52.54	37.46
LOC_Os01g65830	99	1146	282	53.54	69.11	34.04
LOC_Os01g65880	155	822	326	50.32	61.68	46.63
LOC_Os01g65890	68	2097	331	57.35	48.45	31.72
LOC_Os01g65900	259	1662	302	51.74	45.43	36.75
LOC_Os01g65920	883	1140	200	45.75	56.84	39.5
LOC_Os01g65986	354	1083	384	69.49	47.83	39.58
LOC_Os01g65992	36	684	191	50	66.52	38.22
LOC_Os01g66000	26	636	600	53.85	69.03	58.33
LOC_Os01g66010	160	1467	235	46.25	66.19	38.3
LOC_Os01g66030	257	630	908	57.59	53.17	47.36
LOC_Os01g66050	68	1152	138	33.82	45.57	41.3
LOC_Os01g66100	84	1170	296	53.57	72.39	52.03
LOC_Os01g66110	266	2421	425	62.41	49.15	36
LOC_Os01g66120	161	912	984	57.76	69.85	47.26
LOC_Os01g66130	168	2391	215	67.26	43.12	39.07
LOC_Os01g66140	261	2679	315	63.98	43.15	37.14
LOC_Os01g66150	178	756	356	63.48	69.58	39.89
LOC_Os01g66170	147	1023	472	74.83	56.89	51.06
LOC_Os01g66180	72	336	299	61.11	55.65	39.46
LOC_Os01g66190	898	1194	707	54.79	46.57	40.03
LOC_Os01g66200	520	1722	440	56.54	45.64	42.5
LOC_Os01g66230	22	1155	708	59.09	51.08	39.69
LOC_Os01g66240	80	1203	375	63.75	50.54	39.73
LOC_Os01g66280	37	1065	260	75.68	55.02	39.23
LOC_Os01g66300	502	873	624	46.61	49.37	42.15
LOC_Os01g66320	137	408	550	66.42	55.39	41.45
LOC_Os01g66330	87	1875	387	60.92	52.8	36.18
LOC_Os01g66350	159	1527	691	69.81	51.8	44.72
LOC_Os01g66379	52	741	622	84.62	58.57	41.32
LOC_Os01g66420	224	819	255	61.16	53.97	39.61
LOC_Os01g66490	346	1359	339	53.18	65.42	40.71
LOC_Os01g66510	259	1509	899	64.48	50.23	44.61
LOC_Os01g66520	246	1476	825	73.17	45.26	46.18
LOC_Os01g66530	193	444	267	44.56	67.12	37.45
LOC_Os01g66560	56	2010	339	57.14	49.35	40.41
LOC_Os01g66590	470	810	422	35.32	70.62	40.52
LOC_Os01g66600	51	1086	388	56.86	58.38	36.86
LOC_Os01g66610	84	2481	260	57.14	67.59	37.31
LOC_Os01g66650	68	798	429	52.94	51.13	45.22
LOC_Os01g66700	221	1581	190	44.34	43.9	33.16
LOC_Os01g66720	70	1080	115	60	53.24	33.04
LOC_Os01g66730	296	720	262	70.61	46.81	42.37
[truncated: 14,359 more rows]
