# Supplementary material for: Analysis of Ribosome-Associated mRNAs in Rice Reveals the Importance of Transcript Size and GC Content in Translation
Source: G3 (Bethesda). 2016 Nov 14;7(1):203–19. doi: 10.1534/g3.116.036020 (PMC5217110; doi:10.1534/g3.116.036020)
Supplement: Supplementary file 19 [file 203TableS7.xlsx]

## Sheet: TableS7
Table S7. Genomic features of genes used to calculate the correlation between CDS length and TEI, CDS GC content and TEI, CDS GC3 and TEI, CDS GC content and CDS GC3, and CDS length and GC content.
Locus	mRNA-seq	TRAP-seq	TEI	CDS length	CDS GC%	CDS GC3
LOC_Os01g01010	11.3503	3.13413	0.276	2109	43.1	40.26
LOC_Os01g01040	14.5362	6.43353	0.443	1575	50.16	57.52
LOC_Os01g01050	12.1647	9.20007	0.756	1068	49.72	47.19
LOC_Os01g01070	14.6855	2.38989	0.163	1077	45.96	38.16
LOC_Os01g01060	61.8191	84.4968	1.367	603	59.7	83.08
LOC_Os01g01080	32.9618	8.52347	0.259	1620	48.09	46.67
LOC_Os01g01150	18.4252	3.77584	0.205	2937	52.95	51.28
LOC_Os01g01120	59.3291	88.8413	1.497	930	63.87	78.71
LOC_Os01g01130	3.53341	2.40759	0.681	1224	53.43	54.66
LOC_Os01g01160	12.9451	39.0349	3.015	573	68.76	84.29
LOC_Os01g01280	10.6851	8.36278	0.783	774	62.53	74.42
LOC_Os01g01295	4.45446	4.23752	0.951	999	62.56	72.67
LOC_Os01g01307	24.7457	42.2848	1.709	618	53.4	55.83
LOC_Os01g01302	145.228	118.63	0.817	810	53.21	60
LOC_Os01g01350	2.04318	2.55988	1.253	699	51.5	60.94
LOC_Os01g01360	1.88618	1.49144	0.791	1821	66.12	91.76
LOC_Os01g01369	18.2887	12.6176	0.69	660	52.73	63.64
LOC_Os01g01390	7.4153	9.90845	1.336	1530	49.02	40.39
LOC_Os01g01410	7.28563	4.85516	0.666	1668	49.76	49.46
LOC_Os01g01420	41.3264	51.7881	1.253	1137	48.72	49.6
LOC_Os01g01340	463.532	1123.75	2.424	387	64.08	74.42
LOC_Os01g01484	19.1265	7.11951	0.372	1539	41.59	41.52
LOC_Os01g01520	1.84519	2.06001	1.116	1407	69.65	92.32
LOC_Os01g01510	11.2468	4.06434	0.361	1938	44.48	43.81
LOC_Os01g01570	5.4702	1.52479	0.279	300	50.33	60
LOC_Os01g01610	9.63221	19.9636	2.073	417	53	60.43
LOC_Os01g01620	34.11	22.1558	0.65	1140	55	59.74
LOC_Os01g01640	17.76	15.8278	0.891	591	60.41	80.2
LOC_Os01g01650	54.8109	46.3438	0.846	957	66.88	90.6
LOC_Os01g01670	3.75886	5.16062	1.373	645	55.35	68.37
LOC_Os01g01660	46.7868	89.9071	1.922	945	68.04	94.29
LOC_Os01g01450	109.168	518.83	4.753	876	62.33	77.05
LOC_Os01g01700	36.7605	81.0905	2.206	381	61.15	79.53
LOC_Os01g01740	1.91758	1.0823	0.564	1131	53.76	61.01
LOC_Os01g01720	17.8771	9.23557	0.517	1356	51.33	43.36
LOC_Os01g01710	157.037	99.9366	0.636	1422	48.03	43.46
LOC_Os01g01790	43.4174	23.5704	0.543	1884	49.73	48.41
LOC_Os01g01800	9.26176	4.05433	0.438	2280	46.58	40.92
LOC_Os01g01830	21.0846	7.91393	0.375	2193	44.55	41.72
LOC_Os01g01840	25.0677	22.3264	0.891	1089	62.26	73.55
LOC_Os01g01870	26.37	46.7581	1.773	675	64.3	88
LOC_Os01g01920	12.2499	3.29172	0.269	1743	47.96	49.74
LOC_Os01g01960	36.3898	3.93544	0.108	3978	43.77	38.91
LOC_Os01g01970	10.3834	14.5497	1.401	414	45.17	45.65
LOC_Os01g02010	6.35936	13.0243	2.048	768	71.61	68.75
LOC_Os01g02060	1.41988	1.32846	0.936	1434	64.71	85.77
LOC_Os01g02020	8.41852	9.31749	1.107	1251	52.68	50.12
LOC_Os01g02080	19.6612	54.5106	2.772	915	69.73	87.54
LOC_Os01g02090	32.8345	33.33	1.015	1863	51.21	42.83
LOC_Os01g02139	28.7547	211.275	7.347	336	66.67	78.57
LOC_Os01g02180	6.98439	5.39213	0.772	1083	48.85	39.06
LOC_Os01g02150	36.4634	104.022	2.853	522	75.86	95.4
LOC_Os01g02200	16.6603	14.2548	0.856	1071	55.56	57.98
LOC_Os01g02310	1.66069	1.31804	0.794	1884	53.77	60.51
LOC_Os01g02370	3.66582	1.38113	0.377	1278	49.92	56.57
LOC_Os01g02390	5.52434	1.41804	0.257	1980	48.84	53.79
LOC_Os01g02400	5.78247	1.35058	0.234	1869	44.57	45.1
LOC_Os01g02570	2.42668	1.23683	0.51	2019	46.81	48.29
LOC_Os01g02600	3.07125	1.24247	0.405	1803	43.65	44.93
LOC_Os01g02700	2.75873	1.16754	0.423	2034	48.77	52.51
LOC_Os01g02710	8.86255	5.18597	0.585	603	45.44	43.78
LOC_Os01g02750	2.56492	1.17585	0.458	1212	43.23	43.32
LOC_Os01g02720	12.2247	5.15137	0.421	1968	44.56	40.09
LOC_Os01g02870	127.948	68.7776	0.538	1125	54.22	65.6
LOC_Os01g02880	23.536	33.6701	1.431	1167	55.7	60.67
LOC_Os01g02900	4.54579	2.56984	0.565	1689	67.91	91.83
LOC_Os01g02920	4.18327	1.5214	0.364	1557	66.22	90.17
LOC_Os01g02940	5.90347	1.78647	0.303	2022	63.4	80.27
LOC_Os01g02960	13.0662	11.02	0.843	1401	57.74	71.09
LOC_Os01g03020	28.9411	4.02099	0.139	2841	46.64	42.45
LOC_Os01g03030	5.17085	12.6452	2.445	795	51.7	55.47
LOC_Os01g03050	2.26912	1.70409	0.751	816	61.03	70.59
LOC_Os01g03060	32.2106	15.1317	0.47	858	48.72	48.25
LOC_Os01g03040	55.3764	157.745	2.849	765	60.92	72.16
LOC_Os01g03110	4.71915	1.3432	0.285	1623	48.86	48.61
LOC_Os01g03130	4.31386	9.9064	2.296	477	70.65	89.31
LOC_Os01g03090	13.924	20.92	1.502	1029	57.63	67.06
LOC_Os01g03100	1.96376	1.36108	0.693	810	52.59	60.37
LOC_Os01g03144	15.7208	5.68889	0.362	2007	48.53	45.29
LOC_Os01g03160	4.67682	4.22091	0.903	1209	56.66	65.51
LOC_Os01g03310	150.177	638.278	4.25	582	68.38	91.24
LOC_Os01g03320	105.897	240.996	2.276	561	65.24	88.24
LOC_Os01g03360	1.49613	5.37353	3.592	765	67.58	90.59
LOC_Os01g03340	20.2717	66.1779	3.265	756	67.86	92.06
LOC_Os01g03490	4.79956	3.38882	0.706	1263	53.13	66.98
LOC_Os01g03500	2.71057	3.32141	1.225	948	47.26	44.3
LOC_Os01g03390	27.8208	125.076	4.496	558	66.31	90.32
LOC_Os01g03510	8.99663	5.78746	0.643	1833	51.06	52.37
LOC_Os01g03520	13.6421	4.47319	0.328	3192	43.58	35.43
LOC_Os01g03570	3.10253	1.8213	0.587	1683	48.6	56.51
LOC_Os01g03549	5.82079	8.42319	1.447	1797	70.06	96.16
LOC_Os01g03660	4.24901	2.17058	0.511	1083	51.06	46.26
LOC_Os01g03650	23.3551	21.1416	0.905	1449	58.66	68.94
LOC_Os01g03680	2.38381	22.1813	9.305	540	69.26	93.33
LOC_Os01g03750	2.76445	1.81836	0.658	687	66.81	82.1
LOC_Os01g03730	6.78468	4.40794	0.65	927	55.02	71.2
LOC_Os01g03760	15.8852	11.5899	0.73	1761	55.48	62.69
LOC_Os01g03810	1.7125	1.81039	1.057	333	56.76	63.06
LOC_Os01g03820	20.8582	2.98041	0.143	1956	43.05	37.73
LOC_Os01g03870	1.14901	2.17026	1.889	1902	62.41	80.91
LOC_Os01g03914	8.64996	11.5953	1.341	1176	55.19	73.72
LOC_Os01g03940	6.20142	26.9996	4.354	384	78.91	96.88
LOC_Os01g03950	2.13774	1.72529	0.807	2799	64.24	90.03
LOC_Os01g03980	3.62077	7.21928	1.994	525	72	92.57
LOC_Os01g04010	34.8245	398.395	11.44	528	70.08	88.64
LOC_Os01g04040	1.93493	2.12374	1.098	306	57.84	85.29
LOC_Os01g04030	8.01716	11.0572	1.379	507	53.25	69.82
LOC_Os01g04020	91.2767	37.537	0.411	1017	62.05	72.86
LOC_Os01g04100	2.13395	4.2411	1.987	639	74.96	86.38
LOC_Os01g04110	3.40841	4.5326	1.33	447	57.94	67.79
LOC_Os01g04120	1.32738	1.01546	0.765	804	74.38	92.16
LOC_Os01g04130	12.3357	23.6607	1.918	447	63.76	77.85
LOC_Os01g04190	16.7001	4.98982	0.299	1680	50.89	43.39
LOC_Os01g04200	14.3171	8.32624	0.582	1581	50.98	49.91
LOC_Os01g04280	2.59724	1.50892	0.581	1317	62.87	86.79
LOC_Os01g04260	19.7708	17.6141	0.891	825	50.3	64.36
LOC_Os01g04300	5.62709	3.40621	0.605	1674	68.04	96.24
LOC_Os01g04330	28.0951	74.8837	2.665	546	70.88	95.6
LOC_Os01g04050	246.334	759.41	3.083	303	55.45	80.2
LOC_Os01g04360	2.72615	13.7358	5.039	450	65.11	96
LOC_Os01g04370	8.93845	52.8725	5.915	453	64.02	94.7
LOC_Os01g04390	2.36413	8.30235	3.512	471	68.58	85.99
LOC_Os01g04409	5.2551	2.78413	0.53	2007	53.06	63.53
LOC_Os01g04500	5.21056	1.46886	0.282	234	57.69	64.1
LOC_Os01g04590	5.03557	2.4812	0.493	1008	57.74	65.77
LOC_Os01g04380	12.703	53.1966	4.188	453	64.9	97.35
LOC_Os01g04640	10.4946	2.35279	0.224	642	54.83	70.09
LOC_Os01g04350	270.296	740.538	2.74	501	68.46	94.01
LOC_Os01g04630	63.0645	36.3383	0.576	1341	56.52	57.27
LOC_Os01g04710	3.46795	3.51527	1.014	1515	72.81	96.04
LOC_Os01g04650	12.9223	16.4793	1.275	2016	64.48	70.54
LOC_Os01g04800	1.32384	3.30896	2.5	1098	71.13	92.9
LOC_Os01g04730	19.9133	126.959	6.376	474	68.78	97.47
LOC_Os01g04860	16.7867	2.621	0.156	972	49.28	41.67
LOC_Os01g04870	3.22008	1.53679	0.477	1752	47.95	50
LOC_Os01g04814	47.1695	45.3374	0.961	1302	50.84	55.53
LOC_Os01g04900	50.6333	19.3168	0.382	1641	47.78	42.96
LOC_Os01g04910	13.3096	23.4226	1.76	519	53.56	61.27
LOC_Os01g04920	7.74967	6.05943	0.782	1545	50.36	53.2
LOC_Os01g04930	8.63273	16.3868	1.898	885	61.24	79.66
LOC_Os01g04950	8.31664	6.74369	0.811	1743	65.63	93.98
LOC_Os01g04990	6.9057	3.58236	0.519	969	50.46	48.61
LOC_Os01g05010	6.20568	12.7868	2.06	795	56.6	66.79
LOC_Os01g05060	56.4782	124.812	2.21	828	57.73	72.46
LOC_Os01g05064	15.8569	88.8225	5.602	222	72.07	95.95
LOC_Os01g05070	18.2992	15.3916	0.841	777	48.01	48.26
LOC_Os01g05140	3.29691	4.6041	1.396	276	62.68	72.83
LOC_Os01g05090	27.03	25.5383	0.945	657	45.05	43.38
LOC_Os01g05130	16.5075	12.2751	0.744	603	49.92	49.25
LOC_Os01g05080	70.2026	184.781	2.632	597	57.45	64.82
LOC_Os01g05289	5.0272	3.0849	0.614	339	66.08	69.91
LOC_Os01g05450	1.23471	1.42126	1.151	501	57.68	63.47
LOC_Os01g05420	33.9821	28.0381	0.825	1602	53	56.37
LOC_Os01g05470	14.2419	9.67602	0.679	2103	52.07	58.92
LOC_Os01g05510	11.2939	1.50556	0.133	1188	47.14	49.49
LOC_Os01g05500	24.0859	2.01864	0.084	6171	43.8	38.21
LOC_Os01g05530	13.3598	5.66188	0.424	1881	41.57	40.51
LOC_Os01g05540	10.3312	8.62714	0.835	1200	57	69.5
LOC_Os01g05560	9.43197	18.14	1.923	1151	60.82	74.8
LOC_Os01g05585	11.8315	91.0396	7.695	195	62.56	75.38
LOC_Os01g05610	18.0605	60.1316	3.329	462	64.72	96.75
LOC_Os01g05630	10.5839	32.9815	3.116	462	63.42	94.16
LOC_Os01g05490	379.844	604.14	1.59	762	49.34	48.43
LOC_Os01g05660	9.26503	3.24876	0.351	2229	42.44	37.01
LOC_Os01g05680	8.49693	3.2085	0.378	642	47.82	49.07
LOC_Os01g05694	36.1608	16.533	0.457	555	46.67	52.43
LOC_Os01g05760	23.2723	5.95498	0.256	231	50.22	68.83
LOC_Os01g05744	8.28141	2.31138	0.279	678	46.17	59.29
LOC_Os01g05670	115.402	58.0808	0.503	933	49.95	62.06
LOC_Os01g05790	10.8604	10.8381	0.998	1644	52.07	51.64
LOC_Os01g05810	6.34142	6.1329	0.967	1905	70.71	91.81
LOC_Os01g05820	2.29297	1.98722	0.867	1692	70.51	92.91
LOC_Os01g05830	9.31003	4.49327	0.483	1077	46.33	47.91
LOC_Os01g05800	129.768	59.3371	0.457	1383	53.51	53.36
LOC_Os01g05840	51.4586	50.3335	0.978	966	49.28	57.45
LOC_Os01g05900	18.7745	71.5721	3.812	462	64.29	97.4
LOC_Os01g05970	54.5668	223.286	4.092	462	64.94	97.4
LOC_Os01g06020	31.1066	8.54396	0.275	1149	42.12	34.73
LOC_Os01g06150	4.20933	1.82774	0.434	726	49.31	57.85
LOC_Os01g06270	23.1936	3.57966	0.154	1623	41.4	39.93
LOC_Os01g06280	2.69944	1.4878	0.551	2685	65.33	86.26
LOC_Os01g06454	4.36006	11.4979	2.637	339	46.9	34.51
LOC_Os01g06290	29.9068	46.559	1.557	975	58.15	52.92
LOC_Os01g06010	50.8724	260.456	5.12	468	64.96	97.44
LOC_Os01g06460	14.1552	35.3249	2.496	708	61.16	65.25
LOC_Os01g06470	12.2718	5.6203	0.458	1515	48.51	43.96
LOC_Os01g06490	8.80265	7.93708	0.902	1416	53.32	59.75
LOC_Os01g06500	5.2707	10.321	1.958	735	49.93	57.96
LOC_Os01g06580	19.8563	38.0514	1.916	810	70.12	93.7
LOC_Os01g06590	15.8446	8.85846	0.559	1506	44.69	37.25
LOC_Os01g06640	1.68293	4.5326	2.693	777	56.76	67.57
LOC_Os01g06600	25.9981	10.2975	0.396	1302	46.54	41.47
LOC_Os01g06660	3.32764	2.26801	0.682	1794	55.96	63.21
LOC_Os01g06910	10.5798	3.47953	0.329	171	49.12	59.65
LOC_Os01g07100	9.19368	5.84098	0.635	987	44.28	44.38
LOC_Os01g07120	5.68014	5.32608	0.938	846	47.4	45.74
LOC_Os01g07140	2.47791	1.00688	0.406	2115	43.97	39.15
LOC_Os01g07090	82.0379	33.3233	0.406	996	47.69	39.46
LOC_Os01g07170	6.51186	1.14638	0.176	1659	44.79	47.56
LOC_Os01g07200	14.4877	10.911	0.753	996	58.03	67.47
LOC_Os01g07240	5.67869	12.0014	2.113	741	70.99	96.76
LOC_Os01g07250	29.2751	23.5612	0.805	681	44.35	45.81
LOC_Os01g07310	66.7895	21.7979	0.326	1071	46.31	53.78
LOC_Os01g07370	43.7338	21.4058	0.489	1782	47.64	50.84
LOC_Os01g05650	865.147	7144.47	8.258	249	64.66	77.11
LOC_Os01g07382	6.91294	6.29866	0.911	1143	60.02	70.08
LOC_Os01g07376	13.9268	37.3877	2.685	396	49.49	59.09
LOC_Os01g07390	8.48871	5.35377	0.631	1284	54.98	63.79
LOC_Os01g07400	9.82619	6.95018	0.707	1254	47.93	50.96
LOC_Os01g07410	9.30636	2.96494	0.319	1461	50.38	52.98
LOC_Os01g07420	6.27501	4.63478	0.739	1011	67.06	86.94
LOC_Os01g07500	2.86532	3.25915	1.137	1524	67.59	88.58
LOC_Os01g07520	9.32665	11.587	1.242	1743	56.86	53.87
LOC_Os01g07530	9.01491	7.45099	0.827	2523	67.9	94.29
LOC_Os01g07590	9.78366	47.9421	4.9	1377	52.94	55.99
LOC_Os01g07630	14.3387	5.98992	0.418	1887	48.01	50.08
LOC_Os01g07700	22.1606	10.0851	0.455	1017	47.39	53.39
LOC_Os01g07720	11.9973	3.26934	0.273	1245	47.63	58.55
LOC_Os01g07730	11.3672	9.97973	0.878	1182	60.91	77.16
LOC_Os01g07750	20.2864	19.816	0.977	561	53.65	57.22
LOC_Os01g07770	9.01355	16.7849	1.862	960	56.88	65.31
LOC_Os01g07760	71.3263	39.1948	0.55	2439	51.17	58.55
LOC_Os01g07780	7.43377	40.5634	5.457	576	73.61	94.27
LOC_Os01g07800	2.94029	6.76919	2.302	585	62.05	77.44
LOC_Os01g07810	39.1755	66.0557	1.686	459	57.73	68.63
LOC_Os01g07880	12.1055	12.5913	1.04	612	71.41	93.14
LOC_Os01g07890	19.4885	54.5594	2.8	336	52.98	50
LOC_Os01g07920	6.79792	2.82542	0.416	912	44.08	37.17
LOC_Os01g07910	7.06346	13.4152	1.899	936	48.93	49.68
LOC_Os01g07950	14.9588	16.6569	1.114	558	45.88	42.47
LOC_Os01g07970	9.19888	28.0499	3.049	417	75.78	91.37
LOC_Os01g08010	1.20386	1.59242	1.323	1437	57.34	69.73
LOC_Os01g07960	42.2103	58.3316	1.382	774	51.94	50.39
LOC_Os01g08020	16.765	4.80493	0.287	2019	46.01	46.21
LOC_Os01g08200	19.9371	5.52691	0.277	2385	45.53	43.4
LOC_Os01g08270	16.0825	7.91803	0.492	1185	48.27	48.1
LOC_Os01g08290	5.33432	1.0385	0.195	708	49.44	49.58
LOC_Os01g08280	11.5187	7.4004	0.642	1275	52.24	51.06
LOC_Os01g08300	76.608	206.811	2.7	162	58.64	85.19
LOC_Os01g08310	6.4681	4.29769	0.664	507	52.07	65.09
LOC_Os01g08340	2.24474	1.33663	0.595	1218	46.14	43.1
LOC_Os01g08320	16.2546	45.2493	2.784	600	67.67	89
LOC_Os01g08400	9.80287	16.6489	1.698	1035	51.98	57.39
LOC_Os01g08410	27.1728	40.4949	1.49	996	56.02	60.24
LOC_Os01g08430	9.00411	4.54319	0.505	4605	45.23	41.17
LOC_Os01g08440	4.23104	12.1382	2.869	1464	73.7	97.75
LOC_Os01g08450	31.0773	38.7572	1.247	759	50.46	56.52
LOC_Os01g08460	48.9339	19.1368	0.391	1362	59.32	77.31
LOC_Os01g08510	21.663	5.16232	0.238	2301	47.28	43.81
LOC_Os01g08580	6.59763	3.19583	0.484	1794	60.48	67.22
LOC_Os01g08600	1.72918	2.42314	1.401	459	51.2	52.29
LOC_Os01g08560	42.4561	13.3876	0.315	2538	48.82	49.41
LOC_Os01g08650	2.37834	2.57147	1.081	1368	57.97	70.61
LOC_Os01g08670	1.03004	9.28465	9.014	516	74.22	97.67
LOC_Os01g08660	19.4311	16.3691	0.842	741	65.86	85.43
LOC_Os01g08680	3.08798	3.40019	1.101	1404	45.51	36.75
LOC_Os01g08690	2.99499	2.17102	0.725	609	55.01	58.13
LOC_Os01g08760	3.98724	3.67531	0.922	1053	56.89	70.09
LOC_Os01g08780	1.4145	1.02984	0.728	1836	66.67	89.05
LOC_Os01g08770	6.41002	4.04317	0.631	1605	48.54	54.95
LOC_Os01g08814	9.64923	7.35256	0.762	330	47.88	47.27
LOC_Os01g08700	151.217	27.7224	0.183	3483	46.94	39.45
LOC_Os01g08830	12.1323	5.02954	0.415	1098	48.91	54.37
LOC_Os01g08850	2.68597	1.02185	0.38	1140	49.91	49.47
LOC_Os01g08860	11.5226	36.2666	3.147	501	69.46	97.01
LOC_Os01g08890	23.598	9.35694	0.397	525	44.76	33.14
LOC_Os01g08960	6.75139	17.9084	2.653	756	54.89	64.29
LOC_Os01g08970	33.3581	11.5107	0.345	1926	43.77	38.63
LOC_Os01g09000	43.6772	15.5339	0.356	2391	44.58	42.28
LOC_Os01g09020	9.03561	2.46446	0.273	1539	50.62	49.12
LOC_Os01g09010	23.0712	20.8367	0.903	1260	67.94	98.1
LOC_Os01g09120	10.1597	6.32278	0.622	1188	60.1	68.18
LOC_Os01g09200	23.5524	11.7655	0.5	1635	46.67	49.36
LOC_Os01g09246	18.8062	1.99151	0.106	4296	49.6	43.37
LOC_Os01g09270	3.53735	5.98307	1.691	228	69.3	82.89
LOC_Os01g09252	9.19727	3.12338	0.34	768	51.82	57.81
LOC_Os01g09280	5.07492	7.77535	1.532	1101	53.13	53.13
LOC_Os01g09305	19.8522	2.14981	0.108	762	45.67	48.82
LOC_Os01g09300	22.2314	12.23	0.55	1086	45.4	45.03
LOC_Os01g09420	7.24825	6.93559	0.957	1497	58.38	70.94
LOC_Os01g09430	20.9634	24.3554	1.162	999	65.07	82.88
LOC_Os01g09450	11.0743	14.5301	1.312	717	69.87	87.03
LOC_Os01g09320	87.4277	43.9814	0.503	1920	52.08	54.22
LOC_Os01g09510	64.0476	155.018	2.42	378	50.53	46.83
LOC_Os01g09550	10.2096	6.02863	0.59	1461	59.14	74.13
LOC_Os01g09540	72.0234	129.779	1.802	912	67	94.74
LOC_Os01g09560	39.8825	28.4314	0.713	1518	45.59	34.39
LOC_Os01g09590	5.41723	7.80451	1.441	795	70.44	95.47
LOC_Os01g09570	39.2164	40.6878	1.038	1596	55.58	67.67
LOC_Os01g09620	21.6593	29.0757	1.342	1161	69.85	89.15
LOC_Os01g09670	14.8174	3.32944	0.225	1044	50.19	55.46
LOC_Os01g09740	2.54522	1.58605	0.623	1362	56.83	64.32
LOC_Os01g09750	5.53923	1.11747	0.202	1674	53.46	59.68
LOC_Os01g09640	17.1331	51.4157	3.001	933	59.81	71.06
LOC_Os01g09760	3.47182	1.17598	0.339	2619	42.73	35.62
LOC_Os01g09770	10.2998	4.13613	0.402	1716	65.38	87.59
LOC_Os01g09800	1.63812	2.02655	1.237	1749	55.4	60.21
LOC_Os01g09830	3.29708	14.3713	4.359	378	77.78	98.41
LOC_Os01g09850	2.35322	3.39553	1.443	1464	68.37	91.19
LOC_Os01g09880	24.4922	27.0411	1.104	867	70.13	94.81
LOC_Os01g10010	1.78605	2.53035	1.417	606	72.11	95.54
LOC_Os01g10020	4.21248	3.52317	0.836	1440	57.99	68.75
LOC_Os01g10040	2.92412	1.68446	0.576	1473	64.02	87.78
LOC_Os01g09890	26.5453	72.4573	2.73	600	57	66
LOC_Os01g10070	6.86808	12.3345	1.796	501	66.67	79.64
LOC_Os01g10100	4.17179	1.07149	0.257	864	56.48	65.28
LOC_Os01g10080	6.84732	8.234	1.203	618	47.41	55.34
LOC_Os01g10150	34.863	12.6966	0.364	1911	47.41	43.17
LOC_Os01g10250	17.3466	5.90011	0.34	1188	60.1	68.43
LOC_Os01g10280	12.5517	3.75555	0.299	1896	48.84	47.15
LOC_Os01g10210	43.6552	102.259	2.342	651	75.58	97.24
LOC_Os01g10340	7.38472	5.26481	0.713	789	49.05	53.23
LOC_Os01g10290	25.1671	23.4796	0.933	951	49	51.1
LOC_Os01g10350	3.9135	11.0796	2.831	984	60.77	67.07
LOC_Os01g10430	9.94857	4.76071	0.479	1578	51.33	48.1
LOC_Os01g10490	1.43417	1.6022	1.117	906	75.5	91.06
LOC_Os01g10450	16.3649	14.2779	0.872	1692	48.35	51.06
LOC_Os01g10580	3.17322	4.15154	1.308	1074	72.25	93.58
LOC_Os01g10640	1.48539	1.1524	0.776	327	69.11	83.49
LOC_Os01g10610	15.6255	14.0711	0.901	1098	57.65	56.83
LOC_Os01g10680	4.23807	5.17492	1.221	1563	70.12	91.75
LOC_Os01g10690	2.17529	1.85783	0.854	1539	44.38	36.84
LOC_Os01g10790	6.57347	3.66096	0.557	1146	45.81	41.36
LOC_Os01g10810	25.9618	30.2937	1.167	513	49.12	53.8
LOC_Os01g10820	91.0388	177.27	1.947	549	56.65	76.5
LOC_Os01g10860	1.29508	2.35514	1.819	642	63.4	64.95
LOC_Os01g10880	20.0434	32.1687	1.605	198	73.23	92.42
LOC_Os01g10840	15.3478	5.94511	0.387	1215	51.93	55.31
LOC_Os01g10890	29.9028	47.1795	1.578	1386	50.72	62.55
LOC_Os01g10990	2.00734	1.04062	0.518	1131	63.22	85.15
LOC_Os01g10950	8.16619	9.51278	1.165	1743	68.96	93.63
LOC_Os01g11040	20.608	5.50565	0.267	4005	44.57	34.31
LOC_Os01g11070	10.4376	3.47313	0.333	1719	47.12	48.87
LOC_Os01g11054	24.0074	15.0168	0.626	3045	66.31	92.12
LOC_Os01g11110	8.83154	11.2042	1.269	612	47.71	57.35
LOC_Os01g11160	1.31784	1.69565	1.287	1851	69.96	96.27
LOC_Os01g11120	18.8253	35.086	1.864	927	52.64	55.34
LOC_Os01g11230	34.6375	103.86	2.998	657	68.8	94.98
LOC_Os01g11340	2.7241	3.67532	1.349	1527	68.76	94.89
LOC_Os01g11520	1.5315	1.28476	0.839	714	70.45	84.45
LOC_Os01g11414	12.4296	6.54708	0.527	1755	55.61	69.91
LOC_Os01g11550	1.5858	2.04606	1.29	1377	70.73	87.58
LOC_Os01g11570	3.56855	3.16474	0.887	717	57.32	67.78
LOC_Os01g11580	9.92105	6.16419	0.621	1068	49.72	54.49
LOC_Os01g11600	8.84536	22.9665	2.596	234	65.81	93.59
LOC_Os01g11590	12.2326	5.10977	0.418	1131	59.77	63.93
LOC_Os01g11620	18.7127	19.7482	1.055	1101	62.31	87.19
LOC_Os01g11240	81.7679	320.277	3.917	504	67.26	97.02
LOC_Os01g11660	1.77242	1.7904	1.01	1095	57.99	75.89
LOC_Os01g11700	1.98112	1.01983	0.515	1131	64.54	86.47
LOC_Os01g11710	2.41165	1.30817	0.542	1137	66.67	94.46
LOC_Os01g11810	2.94325	1.82086	0.619	1188	67.26	93.69
LOC_Os01g11650	22.2223	33.9343	1.527	1119	66.93	94.91
LOC_Os01g11880	4.92157	3.06645	0.623	1287	55.63	57.58
LOC_Os01g11910	1.00525	2.38818	2.376	804	72.01	88.43
LOC_Os01g11900	22.6193	2.78679	0.123	5859	42.02	32.05
LOC_Os01g11946	25.7421	4.33139	0.168	2316	45.81	42.1
LOC_Os01g11952	8.4545	1.61649	0.191	2976	50.1	53.33
LOC_Os01g11980	6.12421	4.53183	0.74	501	51.5	57.49
LOC_Os01g11960	10.4686	10.263	0.98	1218	55.91	66.01
LOC_Os01g12000	1.61831	4.22832	2.613	573	67.19	85.34
LOC_Os01g12060	1.97866	8.66153	4.377	447	70.47	75.84
LOC_Os01g12090	7.82105	18.3678	2.349	621	52.66	69.08
LOC_Os01g12080	58.2311	20.4189	0.351	1104	45.02	39.13
LOC_Os01g12100	11.9059	34.6737	2.912	198	72.73	90.91
LOC_Os01g12130	8.88911	8.43705	0.949	759	44.8	48.62
LOC_Os01g12160	3.01996	1.75378	0.581	1776	69.14	97.13
LOC_Os01g12180	4.35132	7.02609	1.615	1485	52.86	51.11
LOC_Os01g12190	29.9342	48.0543	1.605	240	70	96.25
LOC_Os01g12200	35.3976	32.9075	0.93	855	56.61	67.37
LOC_Os01g12210	11.2277	16.198	1.443	1575	45.97	48.38
LOC_Os01g12230	2.01406	1.03038	0.512	924	67.64	90.91
LOC_Os01g12220	21.2696	10.5435	0.496	801	54.93	56.55
LOC_Os01g12260	4.46192	11.3108	2.535	696	47.7	49.14
LOC_Os01g12280	5.88888	2.17256	0.369	2166	46.35	50.97
LOC_Os01g12270	50.0639	471.01	9.408	264	72.73	90.91
LOC_Os01g12304	2.96951	1.43441	0.483	597	51.42	61.81
LOC_Os01g12320	21.1828	22.6417	1.069	1140	62.28	82.89
LOC_Os01g12390	4.77123	3.33971	0.7	1926	65.16	83.33
LOC_Os01g12400	6.37872	1.47582	0.231	1509	44.86	42.74
LOC_Os01g12464	1.45812	1.94561	1.334	213	61.97	78.87
LOC_Os01g12470	3.28408	2.10992	0.642	1017	49.36	43.95
LOC_Os01g12480	12.7624	15.0343	1.178	657	51.14	54.34
LOC_Os01g12540	5.6154	2.56855	0.457	1167	45.84	43.44
LOC_Os01g12530	24.8492	12.0372	0.484	1755	55.04	59.83
LOC_Os01g12550	9.52058	3.1937	0.335	1593	49.22	50.47
LOC_Os01g12560	3.20501	3.24629	1.013	1095	61.46	67.4
LOC_Os01g12610	1.34863	2.74189	2.033	390	71.79	78.46
LOC_Os01g12640	3.82056	3.20226	0.838	1236	71.76	88.11
LOC_Os01g12650	13.9468	13.1666	0.944	840	54.52	65
LOC_Os01g12670	4.1642	1.40056	0.336	1308	49.01	44.27
LOC_Os01g12710	16.7345	9.15986	0.547	1515	50.96	49.11
LOC_Os01g12720	13.035	4.91487	0.377	1794	55.3	55.69
LOC_Os01g12740	2.70159	3.79826	1.406	1677	70.54	91.06
LOC_Os01g12750	2.58475	3.93107	1.521	1686	70.58	89.86
LOC_Os01g12770	3.79613	2.31269	0.609	1623	66.3	83.55
LOC_Os01g12730	59.1197	58.3164	0.986	624	47.92	50.96
LOC_Os01g12800	12.5556	17.455	1.39	669	52.47	60.09
LOC_Os01g12840	4.06143	2.44755	0.603	2064	46.75	47.53
LOC_Os01g12830	11.7425	21.6895	1.847	951	57.41	63.41
LOC_Os01g12870	10.0583	3.67847	0.366	1566	52.23	70.88
LOC_Os01g12910	3.34726	2.73934	0.818	504	70.44	91.67
LOC_Os01g12880	27.5636	14.6351	0.531	2136	49.77	46.91
LOC_Os01g12900	7.75865	6.52977	0.842	333	48.65	45.05
LOC_Os01g12920	21.9763	20.9863	0.955	525	72	94.86
LOC_Os01g13000	2.75517	3.31332	1.203	1221	58.23	65.85
LOC_Os01g13060	19.2281	4.67551	0.243	1293	47.02	47.33
LOC_Os01g13030	43.6193	143.413	3.288	792	61.36	73.86
LOC_Os01g13080	17.9653	86.0827	4.792	360	66.67	75.83
LOC_Os01g13090	15.0046	24.1803	1.612	678	46.31	47.35
LOC_Os01g13120	2.25148	4.20352	1.867	756	73.94	93.25
LOC_Os01g13100	22.7159	10.9353	0.481	1464	44.88	43.24
LOC_Os01g13150	12.4323	4.06708	0.327	2463	42.96	35.93
LOC_Os01g13160	20.698	20.1092	0.972	2082	45.29	39.91
LOC_Os01g13170	10.4111	5.69762	0.547	1458	50.62	54.12
LOC_Os01g13190	31.9121	31.5401	0.988	1422	50.91	49.37
LOC_Os01g13200	28.6496	9.70712	0.339	1629	51.32	56.35
LOC_Os01g13250	2.67167	2.60267	0.974	549	54.28	55.74
LOC_Os01g13280	1.09426	1.02463	0.936	1125	45.78	46.67
LOC_Os01g13285	4.25185	2.00589	0.472	189	62.96	68.25
LOC_Os01g13300	2.87996	1.15765	0.402	1488	49.13	58.67
LOC_Os01g13350	4.0951	2.35148	0.574	441	41.95	49.66
LOC_Os01g13370	10.0604	9.37381	0.932	1044	59.29	69.83
LOC_Os01g13210	247.282	436.044	1.763	615	60.16	77.07
LOC_Os01g13404	4.31303	1.23171	0.286	1257	43.68	41.05
LOC_Os01g13420	8.24376	9.74237	1.182	645	59.69	75.35
LOC_Os01g13430	3.47693	1.66487	0.479	2952	54.27	60.87
LOC_Os01g13460	18.8978	12.4491	0.659	1854	52.16	48.54
LOC_Os01g13390	127.506	195.482	1.533	537	61.45	70.95
LOC_Os01g13470	14.4493	8.90534	0.616	2118	44.43	35.55
LOC_Os01g13490	1.75288	2.27602	1.298	609	76.52	94.58
LOC_Os01g13480	81.1944	122.243	1.506	1176	72.36	94.64
LOC_Os01g13520	6.63245	2.21317	0.334	2100	50.29	52.14
LOC_Os01g13550	8.88632	5.79024	0.652	1701	58.32	64.02
LOC_Os01g13540	101.921	37.0688	0.364	2817	46.93	44.73
LOC_Os01g13670	3.03193	1.13441	0.374	345	66.96	78.26
LOC_Os01g13660	3.07077	5.51178	1.795	369	71.54	99.19
LOC_Os01g13570	62.5705	61.8846	0.989	912	50.99	51.64
LOC_Os01g13720	1.791	6.79908	3.796	288	72.22	80.21
LOC_Os01g13700	13.5853	57.9723	4.267	426	62.44	81.69
LOC_Os01g13730	13.2614	4.72235	0.356	1359	45.84	43.71
LOC_Os01g13740	29.4904	31.0035	1.051	1620	70.49	85.37
LOC_Os01g13690	148.853	238.997	1.606	1014	68.24	48.52
LOC_Os01g13800	17.5142	13.2824	0.758	3009	61.28	79.46
LOC_Os01g13940	4.96235	2.83503	0.571	1410	42.2	43.62
LOC_Os01g14020	6.98034	10.6264	1.522	513	49.12	48.54
LOC_Os01g14040	6.71588	6.94459	1.034	534	48.31	48.88
LOC_Os01g14050	18.8349	5.46969	0.29	2025	45.23	41.33
LOC_Os01g14080	2.31189	1.65686	0.717	1080	51.94	58.06
LOC_Os01g14110	1.07222	4.97049	4.636	654	78.59	95.41
LOC_Os01g14070	29.7765	88.4831	2.972	471	62.85	57.96
LOC_Os01g14140	2.37349	3.52616	1.486	366	55.74	66.39
LOC_Os01g14370	14.2945	2.06254	0.144	3834	42.44	37.4
LOC_Os01g14410	3.29743	11.6279	3.526	609	75.53	93.1
LOC_Os01g14420	3.0118	6.88897	2.287	948	56.01	59.81
LOC_Os01g14440	1.53338	1.3104	0.855	1752	69.29	88.36
LOC_Os01g14514	5.1411	2.27019	0.442	423	57.68	62.41
LOC_Os01g13760	6.39923	4.76875	0.745	1050	50.48	55.71
LOC_Os01g13770	441.858	223.24	0.505	1254	54.7	62.68
LOC_Os01g14550	1.56644	2.16899	1.385	723	57.95	75.52
LOC_Os01g14610	8.52143	2.56572	0.301	636	47.17	46.7
LOC_Os01g14580	14.1181	5.14019	0.364	1245	41.93	36.63
LOC_Os01g14590	1.86926	4.06499	2.175	723	59.06	78.42
LOC_Os01g14670	60.1074	131.374	2.186	684	70.32	96.93
LOC_Os01g14790	7.75436	13.9323	1.797	303	54.79	50.5
LOC_Os01g14820	7.67808	2.88952	0.376	1392	49.07	49.78
LOC_Os01g14810	32.9002	8.12628	0.247	1914	48.01	47.65
LOC_Os01g14830	4.94793	7.02304	1.419	960	56.25	57.81
LOC_Os01g14690	81.9371	160.483	1.959	381	48.56	42.52
LOC_Os01g14840	8.06918	6.29351	0.78	2214	52.44	53.66
LOC_Os01g14850	8.43778	13.7906	1.634	366	74.59	96.72
LOC_Os01g14870	1.95788	2.69545	1.377	504	61.51	61.31
LOC_Os01g14880	19.0467	45.7554	2.402	243	64.2	77.78
LOC_Os01g14890	3.42212	5.25222	1.535	969	69.45	86.07
LOC_Os01g14920	7.53652	6.35243	0.843	828	43.12	33.33
LOC_Os01g14860	43.6371	29.2142	0.669	1227	45.56	46.21
LOC_Os01g14932	15.7836	8.03237	0.509	2220	45.09	36.35
LOC_Os01g14980	18.4646	42.9532	2.326	321	53.27	57.94
LOC_Os01g15000	5.82608	3.17952	0.546	2124	59.51	66.81
LOC_Os01g14950	41.6372	43.7849	1.052	1581	49.53	48.39
LOC_Os01g15010	43.6705	72.9869	1.671	582	58.76	84.54
LOC_Os01g15020	35.1498	7.5281	0.214	3390	44.69	38.32
LOC_Os01g15029	40.9964	99.7936	2.434	189	50.26	55.56
LOC_Os01g15120	29.9087	27.9514	0.935	969	59.34	70.9
LOC_Os01g15110	61.0818	126.748	2.075	843	52.55	58.72
LOC_Os01g15260	14.6078	40.5391	2.775	393	63.87	88.55
LOC_Os01g15270	42.9794	43.2563	1.006	339	61.95	66.37
LOC_Os01g15290	7.9442	26.1546	3.292	345	57.68	73.91
LOC_Os01g15310	28.9768	72.4202	2.499	444	55.86	56.76
LOC_Os01g15320	21.0051	68.7412	3.273	396	75.25	93.94
LOC_Os01g15340	1.87057	17.4453	9.326	330	66.36	94.55
LOC_Os01g15390	1.54363	1.70266	1.103	363	62.26	65.29
LOC_Os01g15350	7.93462	9.46697	1.193	1401	52.03	43.04
LOC_Os01g15448	10.0522	15.1216	1.504	285	48.42	47.37
LOC_Os01g15460	20.2981	15.1552	0.747	1431	53.04	44.03
LOC_Os01g15470	17.2378	19.586	1.136	1368	48.46	43.64
LOC_Os01g15490	35.7481	15.3599	0.43	1509	44.86	41.95
LOC_Os01g15610	86.7459	204.35	2.356	285	52.63	69.47
LOC_Os01g15600	50.3219	84.5849	1.681	927	54.37	59.87
LOC_Os01g15630	27.3153	26.4927	0.97	1296	46.37	41.9
LOC_Os01g15660	8.11279	1.10995	0.137	1053	50.24	51.28
LOC_Os01g15640	22.701	27.5479	1.214	1470	44.9	37.55
LOC_Os01g15770	19.5602	15.7423	0.805	708	64.55	89.41
LOC_Os01g15780	8.616	2.55439	0.296	1449	53.62	59.01
LOC_Os01g15790	12.5818	4.52838	0.36	1296	43.83	38.89
LOC_Os01g15850	6.22275	4.66536	0.75	1260	53.81	50.48
LOC_Os01g15830	45.671	24.7457	0.542	1008	57.74	76.79
LOC_Os01g15860	2.87029	1.02287	0.356	2679	53.04	56.44
LOC_Os01g15900	2.5182	1.84376	0.732	1656	51.87	54.89
LOC_Os01g15970	4.57127	6.07718	1.329	303	70.3	85.15
LOC_Os01g15979	9.51308	15.6747	1.648	417	54.2	50.36
LOC_Os01g16010	4.6671	4.01585	0.86	771	55.38	62.65
LOC_Os01g16000	11.8064	20.5216	1.738	957	45.77	51.1
LOC_Os01g16030	44.1288	41.2183	0.934	651	47	53
LOC_Os01g16070	6.03157	2.3066	0.382	366	74.32	72.13
LOC_Os01g16040	20.2801	7.5383	0.372	1146	54.89	57.33
LOC_Os01g16080	6.35183	4.13435	0.651	726	54.68	54.96
LOC_Os01g16100	2.78015	3.38603	1.218	975	51.18	57.23
LOC_Os01g16120	1.37596	1.3853	1.007	615	74.63	97.56
LOC_Os01g16110	10.0221	3.08583	0.308	2775	47.35	41.51
LOC_Os01g16090	26.1394	54.1818	2.073	1473	63.75	68.23
LOC_Os01g16140	6.30212	34.3818	5.456	252	70.24	90.48
LOC_Os01g16146	12.1347	13.3539	1.1	930	59.68	69.68
LOC_Os01g16170	24.1738	3.43198	0.142	1263	45.05	40.14
LOC_Os01g16152	15.4816	68.798	4.444	597	55.44	63.32
LOC_Os01g16180	8.41763	3.79561	0.451	2295	45.14	34.25
LOC_Os01g16210	2.72772	1.43268	0.525	444	47.75	38.51
LOC_Os01g16220	1.62568	2.30158	1.416	1368	63.74	73.68
LOC_Os01g16190	25.9262	43.3745	1.673	924	52.49	67.53
LOC_Os01g16260	5.77722	2.25076	0.39	1461	46.06	44.56
LOC_Os01g16240	46.5599	157.208	3.376	450	52.67	68.67
LOC_Os01g16290	19.3238	4.37659	0.226	2190	46.58	41.92
LOC_Os01g16330	9.89114	5.21111	0.527	879	49.83	52.22
LOC_Os01g16340	6.6808	7.06136	1.057	864	63.77	69.44
LOC_Os01g16350	9.12282	7.84705	0.86	1380	52.46	50.22
LOC_Os01g16354	5.49707	3.88089	0.706	972	63.89	78.4
LOC_Os01g16414	6.31833	3.09677	0.49	1290	46.9	42.33
LOC_Os01g16450	1.8599	2.0047	1.078	975	68.1	96
LOC_Os01g16510	5.24516	9.9855	1.904	708	56.92	55.08
LOC_Os01g16430	22.7538	51.1903	2.25	753	61.49	76.1
LOC_Os01g16530	27.4522	20.8653	0.76	897	57.75	67.56
LOC_Os01g16540	22.1144	27.0225	1.222	1356	49.34	51.99
LOC_Os01g16550	86.5014	150.263	1.737	261	55.17	78.16
LOC_Os01g16640	116.362	453.81	3.9	231	58.44	79.22
LOC_Os01g16670	8.06524	5.87903	0.729	1614	62.83	73.23
LOC_Os01g16714	2.9685	2.67196	0.9	1197	71.18	97.49
LOC_Os01g16870	41.3037	8.38093	0.203	2715	44.9	43.2
LOC_Os01g16930	3.40591	1.68834	0.496	1311	62.32	77.57
LOC_Os01g16910	4.65154	3.80866	0.819	1038	52.41	62.43
LOC_Os01g16890	115.884	221.737	1.913	336	50.6	73.21
LOC_Os01g16900	27.5387	28.3524	1.03	1089	50.6	52.34
LOC_Os01g16950	1.1856	1.62851	1.374	990	74.55	96.67
LOC_Os01g16940	9.56954	14.3138	1.496	921	53.75	54.07
LOC_Os01g16960	10.7349	8.83475	0.823	1533	53.62	62.04
LOC_Os01g16970	28.3215	14.4736	0.511	1845	47.05	45.53
LOC_Os01g17000	2.4614	2.89059	1.174	1473	48.34	44.6
LOC_Os01g16980	10.3631	54.1449	5.225	369	73.98	92.68
LOC_Os01g17010	8.01369	1.55492	0.194	3528	49.55	53.57
LOC_Os01g17020	7.90116	6.3	0.797	726	54.68	57.85
LOC_Os01g17050	5.22939	12.5013	2.391	708	75.56	93.64
LOC_Os01g17065	27.0681	25.166	0.93	207	67.15	72.46
LOC_Os01g17070	3.89585	1.85377	0.476	1413	47.7	43.31
LOC_Os01g17150	262.241	669.289	2.552	432	58.8	73.61
LOC_Os01g17180	24.394	14.5983	0.598	1524	43.11	48.62
LOC_Os01g17214	4.9976	1.93031	0.386	1494	48.86	51.81
LOC_Os01g17190	73.9096	236.759	3.203	450	49.78	61.33
LOC_Os01g17240	97.6762	35.8104	0.367	1590	53.77	56.79
LOC_Os01g17260	10.5516	5.91881	0.561	990	48.38	45.15
LOC_Os01g17250	16.2073	46.7127	2.882	645	55.35	65.58
LOC_Os01g17279	12.3745	9.56594	0.773	1236	46.76	49.51
LOC_Os01g17320	2.56258	1.80334	0.704	1836	44.06	44.12
LOC_Os01g17390	71.0415	20.4189	0.287	1248	63.38	77.16
LOC_Os01g17396	21.9474	31.5414	1.437	939	59	70.29
LOC_Os01g17430	23.3015	11.258	0.483	2853	53.31	64.25
LOC_Os01g17470	8.68227	19.3239	2.226	756	69.84	93.25
LOC_Os01g18050	54.7993	39.6681	0.724	1344	59.3	81.92
LOC_Os01g17170	816.097	793.034	0.972	1227	57.13	82.89
LOC_Os01g18070	42.2613	85.357	2.02	792	49.49	47.73
LOC_Os01g18100	4.159	3.40225	0.818	1053	54.99	56.41
LOC_Os01g18220	1.33499	1.50957	1.131	894	71.59	91.95
LOC_Os01g18210	25.4274	46.6042	1.833	717	60.81	72.8
LOC_Os01g18280	3.70163	1.63264	0.441	1671	55.6	61.04
LOC_Os01g18240	15.6363	15.633	1	1287	49.65	55.24
LOC_Os01g18360	2.01604	2.90201	1.439	612	62.25	78.92
LOC_Os01g18320	20.0513	10.9336	0.545	1611	58.04	60.89
LOC_Os01g18584	1.91194	1.87244	0.979	1812	71.58	86.26
LOC_Os01g18640	13.5585	14.5525	1.073	1449	61.21	74.33
LOC_Os01g18670	12.9955	2.61674	0.201	3858	50.73	54.43
LOC_Os01g18744	5.29188	6.15917	1.164	1320	71.44	97.05
LOC_Os01g18840	9.65266	4.98734	0.517	807	47.71	56.88
LOC_Os01g18850	11.9325	3.44872	0.289	2589	45.77	42.87
LOC_Os01g19020	65.8436	33.731	0.512	1044	66	96.84
LOC_Os01g19140	13.4852	2.00678	0.149	453	51.88	48.34
LOC_Os01g19130	27.5638	15.5346	0.564	1143	54.51	59.32
LOC_Os01g19170	1.71873	1.92915	1.122	1512	69.97	94.05
LOC_Os01g19220	1.79008	1.46167	0.817	2457	69.43	95.24
LOC_Os01g19150	30.1237	6.44036	0.214	1314	42.85	39.27
LOC_Os01g19390	3.10439	1.51838	0.489	1362	55.73	69.82
LOC_Os01g19400	12.3749	23.4617	1.896	315	62.22	76.19
LOC_Os01g18800	315.404	217.092	0.688	1386	47.84	53.9
LOC_Os01g19410	44.2173	12.1016	0.274	723	48.27	51.87
LOC_Os01g19490	1.23066	1.31891	1.072	1569	50.29	59.46
LOC_Os01g19470	13.1212	3.79337	0.289	3582	43.3	36.43
LOC_Os01g19450	72.9992	21.2035	0.29	1827	45.27	40.07
LOC_Os01g19610	5.76796	15.8038	2.74	1548	68.35	96.9
LOC_Os01g19760	4.97493	1.19772	0.241	2904	44.04	39.15
LOC_Os01g19800	12.0426	7.13336	0.592	663	58.37	71.04
LOC_Os01g19820	5.20113	17.1056	3.289	549	66.3	81.97
LOC_Os01g19940	24.2742	24.3803	1.004	402	47.51	50
LOC_Os01g19970	11.6367	10.5662	0.908	954	65.93	85.22
LOC_Os01g19840	173.233	468.051	2.702	183	54.64	85.25
LOC_Os01g20110	32.8902	32.6825	0.994	1338	45.44	45.29
LOC_Os01g20730	1.19395	1.97971	1.658	513	77.78	94.15
LOC_Os01g20120	10.9421	12.0766	1.104	1074	54.38	56.15
LOC_Os01g20820	13.3625	9.3504	0.7	276	46.01	59.78
LOC_Os01g20840	14.9454	6.20308	0.415	1908	49.63	45.44
LOC_Os01g20890	14.7485	1.4742	0.1	165	44.85	58.18
LOC_Os01g20894	15.3809	44.0387	2.863	195	66.67	67.69
LOC_Os01g20900	6.01389	1.72039	0.286	2517	40.96	37.07
LOC_Os01g20830	29.2892	67.4464	2.303	747	65.73	77.91
LOC_Os01g20940	2.33565	1.13514	0.486	2781	45.85	40.56
LOC_Os01g21034	3.84151	6.80385	1.771	1281	66.28	96.25
LOC_Os01g21120	1.79974	3.55142	1.973	624	73.72	96.15
LOC_Os01g21160	9.62397	6.00775	0.624	1572	50.95	48.66
LOC_Os01g19740	511.31	2639.37	5.162	375	71.47	92.8
LOC_Os01g21180	49.2931	104.124	2.112	546	42.31	42.31
LOC_Os01g21310	6.91142	2.70011	0.391	753	64.81	92.03
LOC_Os01g21320	20.9305	10.5766	0.505	1278	61.89	77.93
LOC_Os01g21410	8.8962	20.3941	2.292	741	68.42	80.16
LOC_Os01g21420	25.8569	2.3785	0.092	879	46.99	43
LOC_Os01g21250	426.974	3005.52	7.039	282	69.5	88.3
LOC_Os01g21440	51.0617	99.5043	1.949	240	52.08	62.5
LOC_Os01g21560	5.9778	5.76199	0.964	990	74.04	98.18
LOC_Os01g21450	22.3019	18.2849	0.82	2073	48.82	48.48
LOC_Os01g21610	4.15308	1.18022	0.284	756	43.65	45.63
LOC_Os01g21630	3.61724	1.44178	0.399	1257	64.76	84.96
LOC_Os01g21850	5.64025	3.20763	0.569	2598	52.81	51.27
LOC_Os01g21820	45.5416	8.74516	0.192	3048	46.62	41.44
LOC_Os01g21860	7.06468	9.91473	1.403	633	54.66	60.66
LOC_Os01g21940	7.85688	5.68058	0.723	1554	48.01	50
LOC_Os01g21960	24.7858	6.14065	0.248	1551	47.78	45.26
LOC_Os01g21990	20.8902	14.0055	0.67	1824	56.8	60.53
LOC_Os01g22090	3.52126	1.14627	0.326	462	48.7	53.25
LOC_Os01g22230	1.45713	2.58531	1.774	1074	70.39	96.09
LOC_Os01g22352	4.47467	3.86675	0.864	1062	68.83	96.05
LOC_Os01g22370	18.9978	19.5403	1.029	1056	66.86	95.17
LOC_Os01g22450	5.18998	3.66199	0.706	252	57.54	55.95
LOC_Os01g22480	3.45242	1.32836	0.385	1281	47.38	47.31
LOC_Os01g22010	113.558	147.39	1.298	1185	66.33	96.96
LOC_Os01g22500	8.64496	10.8666	1.257	795	50.44	56.23
LOC_Os01g22510	37.4386	34.3131	0.917	702	51.71	52.56
LOC_Os01g22550	3.67266	1.93731	0.527	1800	54.22	57.5
LOC_Os01g22600	10.6948	4.21894	0.394	990	50	47.88
LOC_Os01g22630	2.16081	2.19446	1.016	2127	43.11	38.08
LOC_Os01g22490	167.81	496.104	2.956	468	62.61	98.72
LOC_Os01g22520	113.904	71.2255	0.625	1512	53.44	57.14
LOC_Os01g22640	20.6882	9.21291	0.445	1311	66.67	89.02
LOC_Os01g22660	5.72607	1.79397	0.313	1155	53.33	61.04
LOC_Os01g22780	1.17265	1.86221	1.588	1254	65.07	80.62
LOC_Os01g22870	21.4693	18.7527	0.873	552	46.92	55.43
LOC_Os01g22900	24.7248	10.3463	0.418	1887	55.59	63.59
LOC_Os01g22980	83.8971	39.355	0.469	1443	45.95	50.73
LOC_Os01g22990	117.935	121.737	1.032	669	62.33	70.4
LOC_Os01g23380	3.15433	1.9787	0.627	2478	52.62	60.05
LOC_Os01g23590	24.2369	3.14179	0.13	2685	41.3	37.77
LOC_Os01g23610	15.3217	6.09533	0.398	1686	50.95	46.98
LOC_Os01g23630	4.94862	8.51517	1.721	552	56.7	65.22
LOC_Os01g23620	53.1206	53.1569	1.001	582	54.64	72.68
LOC_Os01g23640	18.463	11.8924	0.644	1554	44.92	39.58
LOC_Os01g23680	46.6095	54.4492	1.168	852	50.47	52.82
LOC_Os01g23740	22.778	28.1623	1.236	1116	50.36	56.99
LOC_Os01g23990	2.15546	34.1104	15.825	276	71.38	91.3
LOC_Os01g24060	9.43006	5.31131	0.563	1695	50.38	54.69
LOC_Os01g24090	6.99227	8.90373	1.273	789	56.27	56.27
LOC_Os01g24420	1.69825	1.24272	0.732	2253	55.57	68.04
LOC_Os01g24070	84.7826	140.128	1.653	396	57.58	70.45
LOC_Os01g24440	11.3024	29.8723	2.643	531	77.4	92.66
LOC_Os01g24680	47.6493	15.6841	0.329	2184	45.19	40.25
LOC_Os01g24690	93.1611	148.706	1.596	459	47.49	62.75
LOC_Os01g24750	20.104	15.4192	0.767	978	48.26	51.53
LOC_Os01g24764	6.21949	9.93896	1.598	219	63.01	64.38
LOC_Os01g24710	41.568	209.559	5.041	438	50	51.37
LOC_Os01g24950	5.86159	1.57974	0.27	2403	58.26	65.04
LOC_Os01g24980	1.4466	1.03165	0.713	1035	51.88	61.16
LOC_Os01g24880	19.8085	36.5127	1.843	1368	56.43	54.61
LOC_Os01g25010	14.1154	22.599	1.601	1053	58.88	74.07
LOC_Os01g25320	6.64645	2.24624	0.338	2847	49.63	44.26
LOC_Os01g25330	12.1371	2.46441	0.203	3195	40.38	31.36
LOC_Os01g25370	10.1594	4.87699	0.48	1494	56.22	64.26
LOC_Os01g25440	3.39849	1.61732	0.476	804	42.91	38.06
LOC_Os01g25386	29.9153	5.13763	0.172	4584	64.81	88.74
LOC_Os01g25500	48.1378	96.0919	1.996	270	58.15	82.22
LOC_Os01g25520	13.8799	8.80208	0.634	588	64.63	76.02
LOC_Os01g25560	5.56972	16.0512	2.882	351	74.93	94.87
LOC_Os01g25540	15.7155	53.868	3.428	354	76.27	94.92
LOC_Os01g25600	37.039	29.4879	0.796	1368	50.29	41.01
LOC_Os01g25484	128.344	133.531	1.04	1884	65.92	93.15
LOC_Os01g25720	9.29559	1.18075	0.127	1419	45.53	50.74
LOC_Os01g25610	37.3331	52.4124	1.404	798	51.75	65.79
LOC_Os01g25820	50.0536	11.4646	0.229	2718	50.22	56.62
LOC_Os01g25880	33.3699	27.7394	0.831	693	47.04	48.48
LOC_Os01g25920	37.6097	7.54708	0.201	702	54.84	56.84
LOC_Os01g25990	39.6233	6.34951	0.16	1395	43.08	39.57
LOC_Os01g26020	8.718	8.56312	0.982	450	53.33	64.67
LOC_Os01g26039	9.67982	2.88528	0.298	2097	50.02	51.5
LOC_Os01g26080	10.3762	16.0037	1.542	255	56.47	44.71
LOC_Os01g26070	17.6871	34.8649	1.971	258	64.73	73.26
LOC_Os01g26120	7.62697	22.0272	2.888	648	72.84	98.15
LOC_Os01g26160	7.01186	1.33014	0.19	3597	44.2	39.7
LOC_Os01g26920	4.27187	6.2742	1.469	1023	50.64	46.04
LOC_Os01g26970	14.4021	11.0895	0.77	1068	52.06	47.19
LOC_Os01g27050	1.01379	1.92706	1.901	1317	67.12	90.66
LOC_Os01g27210	7.00508	17.7321	2.531	723	63.49	82.99
LOC_Os01g27150	29.8518	11.0273	0.369	2235	42.01	45.64
LOC_Os01g27360	18.4089	52.7461	2.865	660	58.94	82.27
LOC_Os01g27520	41.8158	43.2674	1.035	1680	51.49	55.36
LOC_Os01g27720	7.80537	7.68393	0.984	942	52.87	52.23
LOC_Os01g27730	10.5898	2.78624	0.263	2223	50.79	57.35
LOC_Os01g27740	5.19296	2.02131	0.389	3027	43.87	36.97
LOC_Os01g27750	8.2992	3.50769	0.423	1530	48.3	42.35
LOC_Os01g27880	13.0187	11.7905	0.906	1272	43.95	39.62
LOC_Os01g27940	19.1611	8.50583	0.444	1284	48.99	48.83
LOC_Os01g28030	3.06236	2.65176	0.866	810	66.05	94.81
LOC_Os01g27990	6.85749	16.0058	2.334	1248	64.74	82.69
LOC_Os01g28150	5.07925	3.18294	0.627	1302	44.62	43.55
LOC_Os01g28450	9.09246	37.4582	4.12	495	65.86	89.7
LOC_Os01g28500	22.7528	22.6912	0.997	504	66.67	92.26
LOC_Os01g28540	17.3595	8.95834	0.516	1041	51.39	52.45
LOC_Os01g28680	34.6534	9.46453	0.273	1422	42.33	37.34
LOC_Os01g28989	89.2838	7.25204	0.081	249	61.04	66.27
LOC_Os01g29150	2.05758	1.58028	0.768	1770	65.42	85.76
LOC_Os01g27140	48.1177	290.112	6.029	312	67.95	96.15
LOC_Os01g28790	83.3913	185.865	2.229	354	72.32	89.83
LOC_Os01g29330	1.37673	2.96718	2.155	723	59.2	82.99
LOC_Os01g29390	10.0494	5.7666	0.574	558	41.04	41.4
LOC_Os01g29409	12.641	4.17347	0.33	1761	52.07	55.88
LOC_Os01g29469	30.6401	36.7955	1.201	600	49.17	58.5
LOC_Os01g29740	9.76932	16.308	1.669	366	60.93	59.84
LOC_Os01g29830	12.7313	2.05187	0.161	339	42.48	51.33
LOC_Os01g31050	72.9154	77.2079	1.059	258	53.49	58.14
LOC_Os01g31220	4.11332	3.17494	0.772	1482	52.5	53.64
LOC_Os01g31110	76.5144	45.7289	0.598	2106	49.1	48.86
LOC_Os01g31570	1.71384	1.50307	0.877	321	65.11	70.09
LOC_Os01g31470	10.6955	4.63217	0.433	1557	43.55	36.99
LOC_Os01g31580	7.99691	2.02355	0.253	2394	52.42	55.76
LOC_Os01g31610	19.5367	9.511	0.487	1494	54.62	65.06
LOC_Os01g31360	121.994	63.0376	0.517	2325	46.45	42.19
LOC_Os01g31629	10.0711	13.9164	1.382	459	48.15	47.06
LOC_Os01g31680	79.226	86.3965	1.091	1080	52.31	48.89
LOC_Os01g31800	1.39239	5.92552	4.256	480	70.21	95.62
LOC_Os01g31770	17.7362	21.578	1.217	1209	48.64	50.62
LOC_Os01g31810	17.9471	6.74547	0.376	306	45.42	38.24
LOC_Os01g31870	57.6341	16.29	0.283	1653	45.19	43.01
LOC_Os01g31940	2.86818	6.36237	2.218	1140	70.26	93.16
LOC_Os01g31980	6.23884	4.04219	0.648	1509	50.1	47.71
LOC_Os01g32130	5.53492	5.22113	0.943	678	47.2	46.02
LOC_Os01g32184	4.76918	1.31735	0.276	1296	46.22	43.98
LOC_Os01g32259	6.85558	2.44257	0.356	363	53.99	53.72
LOC_Os01g32280	11.2225	9.25059	0.824	876	54.34	56.85
LOC_Os01g32080	49.8728	35.41	0.71	1734	59.75	65.74
LOC_Os01g32300	14.9666	32.4377	2.167	966	50.52	45.03
LOC_Os01g32364	9.8554	3.61388	0.367	1551	51.39	58.22
LOC_Os01g32380	1.86296	10.0403	5.389	489	62.78	77.3
LOC_Os01g32439	3.6704	3.36604	0.917	168	64.88	64.29
LOC_Os01g32350	33.9943	36.0523	1.061	945	52.28	54.29
LOC_Os01g32330	122.343	328.373	2.684	456	63.38	93.42
LOC_Os01g32460	28.992	51.0574	1.761	516	66.67	84.88
LOC_Os01g32670	3.0337	12.4716	4.111	345	69.28	85.22
LOC_Os01g32710	4.95762	1.8908	0.381	756	42.86	46.83
LOC_Os01g32720	8.05879	1.03474	0.128	3141	43.46	36.87
LOC_Os01g32660	35.1381	32.4629	0.924	1068	44.85	45.79
LOC_Os01g32770	5.0574	6.91976	1.368	993	71.3	91.54
LOC_Os01g32730	74.5499	69.3624	0.93	975	49.23	46.15
LOC_Os01g32750	29.9729	14.3289	0.478	1626	47.54	47.97
LOC_Os01g32780	4.72389	17.0191	3.603	504	60.12	74.4
LOC_Os01g32790	10.5605	19.2869	1.826	801	52.43	45.69
LOC_Os01g32800	9.5528	9.53651	0.998	1191	49.37	56.42
LOC_Os01g32830	23.7556	8.00897	0.337	747	64.26	79.52
LOC_Os01g32880	2.93146	1.4002	0.478	2838	54.37	54.65
LOC_Os01g32870	11.1342	6.34778	0.57	1212	44.39	42.33
LOC_Os01g32964	11.0165	7.56552	0.687	1005	47.36	40
LOC_Os01g32980	7.17581	3.31404	0.462	951	49	45.43
LOC_Os01g33000	20.2143	17.508	0.866	1110	56.31	57.57
LOC_Os01g33020	9.34716	9.11781	0.975	543	55.99	70.17
LOC_Os01g33030	15.4209	16.0302	1.04	933	47.7	56.91
LOC_Os01g33050	16.4473	18.0308	1.096	495	45.25	58.18
LOC_Os01g33060	10.3029	1.50465	0.146	3552	45.16	39.44
LOC_Os01g33080	2.71014	1.09301	0.403	2088	50.24	58.76
LOC_Os01g33160	12.3707	18.975	1.534	351	52.99	64.96
LOC_Os01g33420	16.564	3.17014	0.191	1950	43.9	40.62
LOC_Os01g33450	1.24579	4.68252	3.759	591	68.19	72.08
LOC_Os01g33490	1.80309	1.29634	0.719	1011	69.83	83.98
LOC_Os01g33514	9.39425	6.86984	0.731	363	63.36	55.37
LOC_Os01g33684	3.82005	1.16271	0.304	2604	40.86	40.55
LOC_Os01g33770	5.45018	1.16394	0.214	528	59.85	61.93
LOC_Os01g33784	13.9096	3.34257	0.24	1533	47.36	50.1
LOC_Os01g33800	11.6688	5.83694	0.5	1812	52.32	49.67
LOC_Os01g34060	11.5245	14.5118	1.259	921	75.03	96.42
LOC_Os01g34080	7.52947	2.17388	0.289	2547	45.94	40.4
LOC_Os01g34190	6.14888	9.96278	1.62	1107	63.14	75.88
LOC_Os01g34200	10.6839	5.956	0.557	1260	48.02	55.71
LOC_Os01g34350	2.72064	1.18118	0.434	3657	55.56	64.97
LOC_Os01g34330	10.3713	11.7397	1.132	1935	53.02	56.43
LOC_Os01g34390	9.95274	6.3259	0.636	1308	52.45	46.1
LOC_Os01g34430	7.22697	1.80791	0.25	1152	42.45	37.76
LOC_Os01g34480	41.8433	47.8764	1.144	1011	48.37	49.85
LOC_Os01g34590	1.22236	2.10466	1.722	327	74.62	71.56
LOC_Os01g34614	21.2454	74.9893	3.53	159	52.83	50.94
LOC_Os01g34660	3.19657	1.88633	0.59	1059	46.08	45.04
LOC_Os01g34620	10.6858	14.304	1.339	558	46.24	43.55
LOC_Os01g34780	21.5996	4.51009	0.209	1341	42.13	40.72
LOC_Os01g34850	1.01986	1.03287	1.013	1530	45.56	53.33
LOC_Os01g34790	5.96284	25.0334	4.198	753	64.67	86.85
LOC_Os01g34700	141.735	218.511	1.542	846	54.37	53.55
LOC_Os01g35040	15.5134	21.7294	1.401	1710	48.71	45.79
LOC_Os01g35050	40.6175	13.7703	0.339	2307	42.61	41.74
LOC_Os01g35170	8.41216	4.28219	0.509	861	54.7	64.81
LOC_Os01g35184	23.4072	12.0505	0.515	1341	44.07	43.62
LOC_Os01g35330	18.1307	12.6157	0.696	540	68.15	66.67
LOC_Os01g35580	24.1869	22.8652	0.945	705	47.38	49.36
LOC_Os01g35789	21.008	2.36935	0.113	309	71.2	77.67
LOC_Os01g35830	9.69911	4.83314	0.498	699	47.35	51.07
LOC_Os01g35990	3.59011	3.41227	0.95	1182	49.66	53.05
LOC_Os01g36070	26.5146	13.7124	0.517	732	52.73	72.95
LOC_Os01g36080	8.26529	2.1103	0.255	1974	48.07	46.66
LOC_Os01g36090	5.4456	16.0169	2.941	948	71.2	96.2
LOC_Os01g36229	6.24163	4.48243	0.718	189	55.56	60.32
LOC_Os01g36240	1.02272	1.59768	1.562	1023	64.13	86.22
LOC_Os01g36220	11.3648	18.811	1.655	549	75.96	96.17
LOC_Os01g36350	2.35671	3.00345	1.274	1083	51.99	62.33
LOC_Os01g36460	2.44023	4.47554	1.834	1074	68.62	93.58
LOC_Os01g36580	1.86969	2.29325	1.227	1035	44.25	44.93
LOC_Os01g36600	1.18319	3.4508	2.917	1029	62.88	78.72
LOC_Os01g36620	2.45765	3.71808	1.513	1095	72.97	96.44
LOC_Os01g36720	2.93189	2.71542	0.926	1458	72.5	94.24
LOC_Os01g36840	7.36977	2.59952	0.353	2049	48.85	50.22
LOC_Os01g36870	5.16955	3.7579	0.727	2037	48.65	44.33
LOC_Os01g36940	4.22748	5.97436	1.413	882	60.66	73.47
LOC_Os01g36930	44.0118	24.9015	0.566	1425	42.95	37.89
LOC_Os01g37050	5.70784	9.36229	1.64	771	60.18	68.48
LOC_Os01g37090	1.27865	2.76346	2.161	276	77.54	90.22
LOC_Os01g36950	147.263	202.314	1.374	1062	62.15	89.83
LOC_Os01g37260	5.50387	2.26032	0.411	1440	41.81	40.42
LOC_Os01g37130	66.4446	34.4833	0.519	1170	57.35	64.62
LOC_Os01g37460	7.43367	40.1647	5.403	420	66.19	93.57
LOC_Os01g37470	7.30037	4.85859	0.666	990	43.23	36.36
LOC_Os01g37480	10.707	10.1641	0.949	729	51.71	55.56
LOC_Os01g37510	5.85409	10.7223	1.832	783	60.92	66.28
LOC_Os01g37560	21.0758	23.1154	1.097	1143	59.14	73.49
LOC_Os01g37630	3.64142	1.44276	0.396	798	72.81	96.99
LOC_Os01g37590	12.78	14.7069	1.151	1758	69.91	99.15
LOC_Os01g37750	1.1636	4.00488	3.442	753	74.5	96.02
LOC_Os01g37690	26.117	16.0096	0.613	1356	65.41	88.27
LOC_Os01g37760	9.542	4.32015	0.453	1923	49.92	53.04
LOC_Os01g31690	2803.36	7094.99	2.531	1002	65.97	89.82
LOC_Os01g37770	26.4028	35.6269	1.349	744	48.66	47.98
LOC_Os01g37790	7.50839	5.82048	0.775	2325	47.4	42.32
LOC_Os01g37820	12.4544	13.9747	1.122	846	54.37	63.83
LOC_Os01g37825	14.5674	1.6463	0.113	3084	48.12	46.6
LOC_Os01g37800	208.546	225.007	1.079	609	48.11	54.19
LOC_Os01g37832	19.7965	37.5131	1.895	615	49.27	54.63
LOC_Os01g37842	4.65209	2.56576	0.552	831	53.19	55.6
LOC_Os01g37837	17.0537	11.9623	0.701	1338	47.23	53.36
LOC_Os01g37850	5.94044	6.14734	1.035	588	55.61	71.94
LOC_Os01g37870	15.7317	5.67257	0.361	1953	47.62	52.53
LOC_Os01g37920	71.5852	275.694	3.851	357	67.51	78.99
LOC_Os01g37950	1.8882	43.4698	23.022	213	66.67	71.83
LOC_Os01g37910	116.017	140.406	1.21	1506	54.45	61.75
LOC_Os01g37960	14.455	16.4427	1.138	1329	57.41	60.05
LOC_Os01g37980	35.0552	50.1675	1.431	666	50.9	63.51
LOC_Os01g38190	1.73864	1.00775	0.58	1308	61.93	82.11
LOC_Os01g38244	8.70554	9.20483	1.057	414	67.63	67.39
LOC_Os01g38229	27.5959	19.1455	0.694	1962	48.22	48.62
LOC_Os01g38359	1.63542	2.2342	1.366	1269	48.78	43.5
LOC_Os01g38490	3.33831	14.6153	4.378	480	76.04	93.12
LOC_Os01g38510	44.3042	160.144	3.615	243	58.85	61.73
LOC_Os01g38480	66.9685	124.835	1.864	531	54.8	67.23
LOC_Os01g38530	3.88861	2.71369	0.698	2229	48.23	42.26
LOC_Os01g38580	1.07949	1.96005	1.816	1659	66.55	85.71
LOC_Os01g38610	9.56522	9.53679	0.997	1401	70.31	85.01
LOC_Os01g38660	10.6086	18.0804	1.704	450	70	92.67
LOC_Os01g38620	102.435	69.2834	0.676	924	44.7	39.94
LOC_Os01g38950	69.3229	50.0961	0.723	1419	45.88	44.61
LOC_Os01g38970	30.6559	15.5082	0.506	3519	53.45	58.48
LOC_Os01g38980	27.0107	11.1138	0.411	1887	58.24	70.59
LOC_Os01g38990	4.2763	3.96934	0.928	1023	49.46	46.63
LOC_Os01g39010	3.32703	13.8827	4.173	441	63.49	72.11
LOC_Os01g39000	44.4714	69.2519	1.557	798	48.62	50
LOC_Os01g39110	3.38104	2.24158	0.663	1614	69.76	93.31
LOC_Os01g39134	2.61284	3.10677	1.189	1191	56.17	67.25
LOC_Os01g39250	8.46075	2.81842	0.333	2130	49.25	45.92
LOC_Os01g39260	36.7956	17.0113	0.462	2148	47.49	41.76
LOC_Os01g39270	22.4433	13.7164	0.611	1026	57.6	63.45
LOC_Os01g39290	16.0857	29.9672	1.863	876	71.69	93.49
LOC_Os01g39380	15.6677	2.12392	0.136	3708	44.28	37.22
LOC_Os01g39310	56.6457	14.3401	0.253	2421	44.24	41.02
LOC_Os01g39630	4.39256	1.68368	0.383	1050	47.52	46.57
LOC_Os01g39680	3.6533	5.37235	1.471	654	57.03	61.47
LOC_Os01g39770	11.1021	1.83488	0.165	873	52.23	64.6
LOC_Os01g39780	2.81677	5.05031	1.793	435	56.55	62.76
LOC_Os01g39790	39.149	56.245	1.437	828	44.32	46.38
LOC_Os01g39860	1.20281	2.17064	1.805	939	69.33	95.21
LOC_Os01g39800	22.7372	38.4878	1.693	975	48.41	46.15
LOC_Os01g39960	52.401	31.441	0.6	1623	52.37	56.93
LOC_Os01g40050	12.6315	7.79632	0.617	1500	48	52.2
LOC_Os01g40070	20.3656	19.8295	0.974	1656	71.32	95.11
LOC_Os01g40094	24.4335	18.8151	0.77	1404	61.89	70.09
LOC_Os01g40110	6.50563	8.73166	1.342	915	46.78	51.8
LOC_Os01g40280	3.21472	1.89949	0.591	1116	50.9	62.1
LOC_Os01g40330	10.5622	3.58561	0.339	2058	47.91	46.06
LOC_Os01g40420	9.20899	4.08392	0.443	1353	47.15	41.69
LOC_Os01g40340	27.0948	9.83506	0.363	2013	43.62	35.47
LOC_Os01g40310	194.654	462.801	2.378	564	70.74	94.68
LOC_Os01g40550	1.4128	1.15412	0.817	810	70	90.74
LOC_Os01g40570	10.0382	9.23589	0.92	828	48.55	55.8
LOC_Os01g40470	61.3674	56.3687	0.919	1056	46.02	55.68
LOC_Os01g40590	6.64892	5.76243	0.867	1485	53.8	56.36
LOC_Os01g40610	11.6409	16.3808	1.407	993	46.73	51.66
LOC_Os01g40620	10.6813	7.43998	0.697	1515	53.4	55.05
LOC_Os01g40640	18.0277	7.14904	0.397	1317	58.54	62.87
LOC_Os01g40650	14.1289	22.9768	1.626	234	57.69	75.64
LOC_Os01g40670	15.3567	19.5318	1.272	903	49.39	46.84
LOC_Os01g40700	4.7017	5.55741	1.182	615	48.62	42.93
LOC_Os01g40630	268.204	287.958	1.074	729	60.91	70.78
LOC_Os01g40690	35.5409	68.1812	1.918	603	53.4	58.21
LOC_Os01g40710	34.9295	132.871	3.804	573	63.87	76.44
LOC_Os01g40750	13.6928	12.8977	0.942	1185	46.92	50.89
LOC_Os01g40840	7.47206	2.30444	0.308	1167	48.24	48.59
LOC_Os01g40870	2.18989	1.65479	0.756	1524	60.83	81.1
LOC_Os01g40860	10.7548	9.44316	0.878	1509	63.49	89.66
LOC_Os01g40950	2.87503	1.51288	0.526	219	59.82	82.19
LOC_Os01g41010	13.8257	10.5877	0.766	783	49.55	52.11
LOC_Os01g41030	1.96974	4.67386	2.373	816	60.91	75
LOC_Os01g41040	4.86753	2.56136	0.526	771	47.86	54.47
LOC_Os01g41200	2.59212	4.78233	1.845	396	52.78	65.15
LOC_Os01g41190	16.5722	11.8396	0.714	2073	54.27	50.07
LOC_Os01g41240	1.94977	3.67058	1.883	909	70.08	94.06
LOC_Os01g41220	6.44194	26.4548	4.107	483	73.29	96.89
LOC_Os01g41420	1.59442	2.4202	1.518	1896	65.88	86.71
LOC_Os01g41610	32.0257	106.093	3.313	369	55.01	73.98
LOC_Os01g41630	12.8228	6.33124	0.494	1524	44.95	42.13
LOC_Os01g41640	11.7647	3.89291	0.331	1575	57.65	70.67
LOC_Os01g41650	5.00231	1.09244	0.218	2478	50.12	50.97
LOC_Os01g41730	5.46528	1.5775	0.289	738	51.76	53.66
LOC_Os01g41810	17.338	8.78006	0.506	1608	54.79	70.34
LOC_Os01g41870	21.3884	5.36876	0.251	2250	48.09	42.4
LOC_Os01g41880	24.848	27.996	1.127	1137	56.02	51.98
LOC_Os01g41910	2.08856	1.26673	0.607	1053	39.79	38.75
LOC_Os01g41990	1.2421	3.67028	2.955	750	71.73	94
LOC_Os01g41900	30.2242	73.4807	2.431	906	65.23	83.11
LOC_Os01g42010	18.6857	12.7374	0.682	1065	49.11	50.99
LOC_Os01g42030	2.85901	2.2398	0.783	1461	54.28	73.31
LOC_Os01g42050	4.22619	2.84549	0.673	549	53.92	48.63
LOC_Os01g42090	8.41482	1.94655	0.231	765	59.61	90.59
LOC_Os01g42080	3.65595	2.40476	0.658	2505	51.38	48.02
LOC_Os01g42120	2.6733	4.80871	1.799	369	45.8	46.34
LOC_Os01g42140	1.58727	2.07521	1.307	999	76.58	97
LOC_Os01g42190	3.22998	6.33123	1.96	594	67.17	90.91
LOC_Os01g42200	2.66306	11.5944	4.354	504	69.64	88.1
LOC_Os01g42234	3.38498	2.49852	0.738	1599	62.48	86.68
LOC_Os01g42280	9.69344	4.71102	0.486	1851	56.83	62.88
LOC_Os01g42260	40.3312	11.5209	0.286	2631	45.99	39.22
LOC_Os01g42294	3.28133	2.48859	0.758	2055	73.28	97.23
LOC_Os01g42380	4.74563	1.00185	0.211	4374	52.19	63.03
LOC_Os01g42460	17.4349	6.03304	0.346	1506	42.43	37.25
LOC_Os01g42430	49.4416	61.8517	1.251	531	52.73	59.89
LOC_Os01g42470	6.80562	14.5673	2.14	540	52.22	68.33
LOC_Os01g42480	13.9081	11.8262	0.85	879	55.97	69.97
LOC_Os01g42490	8.97612	1.66564	0.186	2712	46.94	42.04
LOC_Os01g42500	6.38615	7.8895	1.235	930	51.94	55.81
LOC_Os01g42510	3.59207	5.67601	1.58	627	48.48	46.41
LOC_Os01g42520	11.1915	15.4109	1.377	1122	71.03	98.66
LOC_Os01g42630	7.72476	2.7531	0.356	843	47.45	48.4
LOC_Os01g42690	1.91363	5.93173	3.1	765	55.56	55.29
LOC_Os01g42650	25.9438	75.2993	2.902	510	63.53	68.24
LOC_Os01g42720	4.5516	4.74253	1.042	348	71.26	89.66
LOC_Os01g42700	36.3592	42.5312	1.17	981	56.07	54.74
LOC_Os01g42730	13.6524	7.67303	0.562	1227	53.3	60.15
LOC_Os01g42770	11.7908	45.7362	3.879	627	62.04	75.6
LOC_Os01g42800	14.6322	4.67918	0.32	1428	47.76	41.6
LOC_Os01g42820	11.4143	9.1431	0.801	1344	66.74	72.99
LOC_Os01g42830	13.222	13.4575	1.018	933	50.7	49.2
LOC_Os01g42850	11.2722	1.97627	0.175	3129	45.99	39.6
LOC_Os01g42860	4.71208	31.4754	6.68	219	56.16	65.75
LOC_Os01g42870	1.86088	6.10958	3.283	1341	74.42	98.43
LOC_Os01g42880	16.2179	13.4893	0.832	1275	60.31	74.35
LOC_Os01g42960	3.50947	1.42056	0.405	2079	60.46	65.95
LOC_Os01g42950	13.8143	3.17488	0.23	2439	46.58	38.01
LOC_Os01g42970	12.6668	9.26114	0.731	1389	49.89	46
LOC_Os01g42980	9.51469	16.0012	1.682	837	54.24	54.84
LOC_Os01g43030	27.0291	4.53071	0.168	2730	42.16	40.77
LOC_Os01g43020	46.6364	14.9385	0.32	1818	46.26	42.24
LOC_Os01g43060	5.09057	6.76767	1.329	549	49.73	51.37
LOC_Os01g43070	27.9514	17.0846	0.611	948	53.69	50.32
LOC_Os01g43100	12.564	6.12108	0.487	1176	52.38	49.49
LOC_Os01g43090	62.894	69.2571	1.101	1035	58.36	69.86
LOC_Os01g43150	71.9304	15.439	0.215	2355	51.76	50.32
LOC_Os01g43160	7.39623	7.29249	0.986	1338	64.65	83.63
LOC_Os01g43170	9.31786	5.01175	0.538	1665	51.05	45.59
LOC_Os01g43270	1.95313	6.7661	3.464	1443	70.89	92.31
LOC_Os01g43250	12.5791	16.1173	1.281	975	52	51.69
LOC_Os01g43230	76.2311	64.6648	0.848	312	33.97	37.5
LOC_Os01g43330	15.7297	9.41668	0.599	2424	47.19	44.68
LOC_Os01g43360	12.5094	22.2659	1.78	669	54.11	62.78
LOC_Os01g43380	9.36318	1.63561	0.175	2139	44.51	43.62
LOC_Os01g43400	4.53059	2.84272	0.627	477	66.04	67.92
LOC_Os01g43390	30.5818	17.444	0.57	1209	53.93	57.57
LOC_Os01g43410	21.8228	10.9791	0.503	1557	54.21	64.93
LOC_Os01g43370	32.6387	36.4594	1.117	1941	50.23	41.73
LOC_Os01g43430	1.23146	2.05975	1.673	399	74.19	73.68
LOC_Os01g43420	35.2881	19.9947	0.567	921	51.47	56.68
LOC_Os01g43480	11.3668	1.94804	0.171	2439	48.13	54
LOC_Os01g43520	11.3897	5.01637	0.44	2358	43.34	35.24
LOC_Os01g43590	1.23574	3.65774	2.96	1047	68.48	86.25
LOC_Os01g43580	14.7877	4.72093	0.319	2124	47.08	46.33
LOC_Os01g43630	13.363	4.17192	0.312	2688	48.18	48.44
LOC_Os01g43540	65.2535	101.308	1.553	1104	47.83	46.74
LOC_Os01g43700	6.79405	3.35763	0.494	1665	59.34	73.15
LOC_Os01g43680	27.1081	29.4575	1.087	738	47.15	43.5
LOC_Os01g43740	2.52953	1.94956	0.771	1605	59.75	80.19
LOC_Os01g43760	6.17985	1.86359	0.302	1416	57.06	70.76
LOC_Os01g43710	50.4079	25.1076	0.498	1572	49.43	54.01
LOC_Os01g43844	10.2629	8.45864	0.824	1596	64.66	88.53
LOC_Os01g43870	50.3344	38.3402	0.762	1389	41.54	37.8
LOC_Os01g43895	26.6278	48.2434	1.812	342	69.88	71.05
LOC_Os01g43910	17.5011	5.63299	0.322	1836	45.53	42.48
LOC_Os01g44040	17.7459	2.98254	0.168	1620	39.88	44.07
LOC_Os01g44069	2.97319	1.66474	0.56	1635	69.48	93.94
LOC_Os01g44050	15.3067	23.4781	1.534	1155	59.57	61.3
LOC_Os01g44110	14.5941	3.9067	0.268	1530	48.37	48.43
LOC_Os01g44190	7.42663	9.76997	1.316	321	69.78	67.29
LOC_Os01g44230	26.4567	15.1667	0.573	1890	42.59	42.38
LOC_Os01g44394	2.71687	2.07883	0.765	1035	49.66	50.72
LOC_Os01g44390	9.25018	51.3571	5.552	327	65.14	90.83
LOC_Os01g44960	3.3573	3.64568	1.086	1014	64.3	89.35
LOC_Os01g44980	10.2983	9.11924	0.886	486	41.15	38.89
LOC_Os01g44210	318.31	1035.56	3.253	408	66.91	97.06
LOC_Os01g45110	1.52474	1.8123	1.189	1476	67.07	89.43
LOC_Os01g45140	1.80877	6.98536	3.862	1491	68.01	90.34
LOC_Os01g45070	34.0926	41.9636	1.231	810	53.83	58.89
LOC_Os01g45200	4.52948	4.48268	0.99	1092	68.59	89.01
LOC_Os01g45250	7.04028	15.1375	2.15	747	71.75	94.38
LOC_Os01g41710	3610.33	8556.92	2.37	786	70.99	99.62
LOC_Os01g45360	7.98457	7.15436	0.896	1266	70.14	87.68
LOC_Os01g45370	10.2728	8.62488	0.84	1218	49.67	52.71
LOC_Os01g45380	13.1934	16.2803	1.234	1167	56.64	62.98
LOC_Os01g45390	5.04491	7.48726	1.484	798	56.77	57.14
LOC_Os01g45460	2.70341	1.2817	0.474	1017	50.15	48.67
LOC_Os01g45439	19.3481	9.67103	0.5	810	44.07	40.37
LOC_Os01g45530	2.30044	7.87525	3.423	675	63.41	73.78
LOC_Os01g45640	22.1506	58.6517	2.648	393	51.15	53.44
LOC_Os01g45730	2.39479	1.46134	0.61	1002	70.06	92.22
LOC_Os01g45700	6.88131	36.5875	5.317	408	72.3	83.82
LOC_Os01g45274	3018.48	3109.14	1.03	819	64.96	89.38
LOC_Os01g45830	2.37552	3.60438	1.517	1392	67.89	91.16
LOC_Os01g45750	69.6814	23.3689	0.335	1260	48.41	43.33
LOC_Os01g45900	2.50464	3.6959	1.476	1257	73.35	96.42
LOC_Os01g45910	13.4515	4.76372	0.354	1929	54.07	63.92
LOC_Os01g45470	848.323	5718.51	6.741	177	63.84	79.66
LOC_Os01g45960	5.82793	2.70631	0.464	1953	50.08	46.7
LOC_Os01g46020	4.22639	2.1028	0.498	531	47.65	36.72
LOC_Os01g46060	5.62072	2.6305	0.468	1824	42.98	37.17
LOC_Os01g46080	10.4244	7.51269	0.721	1221	55.04	61.43
LOC_Os01g46120	16.8141	6.55164	0.39	1203	54.2	61.85
LOC_Os01g46130	6.58476	7.34393	1.115	441	68.71	65.31
LOC_Os01g46140	23.6468	3.78808	0.16	414	43.72	55.8
LOC_Os01g46169	5.57698	8.32276	1.492	888	59.68	69.93
LOC_Os01g46260	1.76223	1.42516	0.809	537	62.01	72.63
LOC_Os01g46070	50.3312	88.8046	1.764	1023	55.82	65.4
LOC_Os01g46340	2.90893	1.71546	0.59	1833	63.83	77.58
LOC_Os01g46350	5.87503	4.18183	0.712	1179	67.43	92.88
LOC_Os01g46400	8.61264	6.95307	0.807	1215	65.19	96.54
LOC_Os01g46510	13.0311	2.19187	0.168	4134	48.26	35.78
LOC_Os01g46380	37.1428	35.8881	0.966	1746	50.4	50.17
LOC_Os01g46570	11.7842	3.04104	0.258	1809	45.44	41.79
LOC_Os01g46590	9.48097	1.44516	0.152	996	42.37	38.55
LOC_Os01g46580	8.73628	6.03769	0.691	963	46.31	45.17
LOC_Os01g46700	15.3943	1.78545	0.116	3048	48.23	47.93
LOC_Os01g46610	126.818	102.412	0.808	1239	46.57	47.94
LOC_Os01g46760	2.24881	3.5411	1.575	1212	67.24	83.66
LOC_Os01g46790	2.27727	7.55467	3.317	435	66.44	84.83
LOC_Os01g46750	38.225	13.7845	0.361	1971	45.05	42.92
LOC_Os01g46840	2.68461	1.72057	0.641	2334	52.4	50.51
LOC_Os01g46720	270.692	39.7379	0.147	1953	50.54	49.77
LOC_Os01g46950	2.21736	1.29744	0.585	945	51.53	57.46
LOC_Os01g46932	14.0582	11.7552	0.836	540	42.96	40.56
LOC_Os01g46970	4.79911	2.53606	0.528	1083	48.85	42.38
LOC_Os01g46926	204.365	481.647	2.357	444	50.68	59.46
LOC_Os01g47050	1.68599	1.66348	0.987	1236	42.39	41.5
LOC_Os01g47070	4.01642	7.22961	1.8	906	68.65	95.36
LOC_Os01g47080	24.2036	9.50165	0.393	1752	48.74	47.09
LOC_Os01g47190	14.829	21.7769	1.469	690	57.97	64.35
LOC_Os01g47256	4.67295	5.23694	1.121	720	47.92	47.92
LOC_Os01g47262	23.9645	16.8274	0.702	537	46.55	45.81
LOC_Os01g47270	5.83824	30.9008	5.293	795	72.45	88.68
LOC_Os01g46980	114.565	221.629	1.935	693	47.47	52.38
LOC_Os01g47330	61.1298	168.394	2.755	558	74.01	95.7
LOC_Os01g45914	3632.98	8297.59	2.284	165	67.27	76.36
LOC_Os01g47350	18.9369	27.7446	1.465	552	60.69	67.93
LOC_Os01g47370	20.4702	154.843	7.564	276	55.8	73.91
LOC_Os01g47400	8.37448	3.06775	0.366	1299	65.82	91.69
LOC_Os01g47410	10.4439	5.86835	0.562	1569	52.26	53.35
LOC_Os01g47420	4.60438	9.36294	2.033	573	47.82	48.69
LOC_Os01g47340	212.218	546.833	2.577	516	61.82	74.42
LOC_Os01g47450	22.7578	7.22902	0.318	1425	50.74	52.42
LOC_Os01g47460	7.32323	2.95717	0.404	1677	47.88	46.51
LOC_Os01g47430	28.3194	30.0786	1.062	2652	47.47	41.29
LOC_Os01g47490	39.7871	117.544	2.954	429	46.62	34.97
LOC_Os01g47530	37.4761	15.7096	0.419	1773	43.77	41.79
LOC_Os01g47540	19.4967	10.6166	0.545	1320	41.89	41.59
LOC_Os01g47550	4.71539	8.42531	1.787	1104	63.59	66.85
LOC_Os01g47560	2.61168	3.175	1.216	1743	70.22	84.68
LOC_Os01g47600	2.89521	7.72479	2.668	402	54.73	66.42
LOC_Os01g47620	5.38209	7.04884	1.31	864	56.71	61.11
LOC_Os01g47650	8.81244	2.25776	0.256	2655	52.5	53.56
LOC_Os01g47630	29.1944	133.668	4.579	564	61.7	71.81
LOC_Os01g47680	3.94407	13.0046	3.297	642	63.08	69.16
LOC_Os01g47700	1.17098	3.36976	2.878	210	67.14	74.29
LOC_Os01g47660	76.5952	131.936	1.723	537	55.87	86.59
LOC_Os01g47690	12.9456	13.1253	1.014	918	52.07	55.56
LOC_Os01g47730	6.93193	8.15153	1.176	675	69.78	97.78
LOC_Os01g47740	18.011	12.4318	0.69	1575	42.03	32.38
LOC_Os01g47760	32.7713	92.6162	2.826	444	73.65	95.27
LOC_Os01g47770	38.3667	46.0129	1.199	477	50.94	56.6
LOC_Os01g47810	2.39727	1.22952	0.513	2388	45.81	50.75
LOC_Os01g47780	28.541	70.6632	2.476	744	70.03	96.37
LOC_Os01g48060	12.4695	7.83448	0.628	2169	52.28	51.73
LOC_Os01g48130	9.91056	12.061	1.217	1008	64.78	87.5
LOC_Os01g48200	12.779	3.21804	0.252	1410	42.55	42.77
LOC_Os01g48190	45.5352	42.2584	0.928	741	54.12	60.73
LOC_Os01g48210	8.72546	2.5258	0.289	1893	51.24	51.03
LOC_Os01g48220	5.51715	3.22124	0.584	1623	52.99	53.05
LOC_Os01g48270	26.2097	11.1863	0.427	1233	49.96	46.72
LOC_Os01g48290	1.48641	4.46954	3.007	528	77.46	88.64
LOC_Os01g48310	6.83572	5.10307	0.747	1368	51.97	51.54
LOC_Os01g48280	97.1012	205.16	2.113	462	51.08	55.19
LOC_Os01g48320	5.08821	8.31008	1.633	999	67.77	84.38
LOC_Os01g48300	61.2761	42.8583	0.699	1095	57.53	61.1
LOC_Os01g48360	1.76364	8.94216	5.07	282	68.44	68.09
LOC_Os01g48330	11.0136	3.37051	0.306	2406	43.93	38.28
LOC_Os01g48370	16.9332	23.0271	1.36	1071	54.44	59.94
LOC_Os01g48380	33.0276	6.53391	0.198	2985	45.13	46.83
LOC_Os01g48390	13.8938	4.65902	0.335	1944	46.45	45.99
LOC_Os01g48440	32.4177	13.2223	0.408	1341	47.95	47.43
LOC_Os01g48500	13.8549	25.7407	1.858	726	72.04	93.39
LOC_Os01g48640	1.95424	2.02683	1.037	2904	62.78	81.61
LOC_Os01g48444	39.7186	91.9574	2.315	816	62.5	71.69
LOC_Os01g48446	5.64178	11.6223	2.06	873	67.12	83.85
LOC_Os01g48680	28.8602	4.29649	0.149	2274	43.18	45.38
LOC_Os01g48420	334.614	1174.56	3.51	489	55.62	65.03
LOC_Os01g48700	2.65352	1.76084	0.664	885	50.4	56.27
LOC_Os01g48720	5.52209	1.48833	0.27	1521	44.97	46.15
LOC_Os01g48760	8.18147	19.7486	2.414	540	59.63	71.67
LOC_Os01g48690	125.229	394.425	3.15	591	62.1	75.13
LOC_Os01g48790	19.5422	6.04434	0.309	1830	42.51	38.2
LOC_Os01g48810	11.7846	22.8989	1.943	636	58.18	66.04
LOC_Os01g48820	6.76841	9.7536	1.441	906	65.67	75.5
LOC_Os01g48830	13.0092	16.649	1.28	1221	65.77	83.05
LOC_Os01g48850	4.13754	4.66306	1.127	1119	60.86	82.04
LOC_Os01g48874	6.77821	3.8859	0.573	1596	63.47	82.89
LOC_Os01g48910	7.6643	1.61268	0.21	1998	48.45	51.8
LOC_Os01g48920	4.12746	1.96811	0.477	1503	44.98	44.11
LOC_Os01g48930	35.7215	28.1732	0.789	1443	56.69	59.46
LOC_Os01g48980	4.98744	2.55773	0.513	1761	43.33	39.86
LOC_Os01g48960	26.4225	2.1055	0.08	6504	47.36	41.33
LOC_Os01g48770	147.599	298.73	2.024	249	46.99	57.83
LOC_Os01g49000	22.859	15.1847	0.664	1560	47.56	40.19
LOC_Os01g48990	141.464	86.728	0.613	1257	55.85	62.05
LOC_Os01g49030	1.71919	2.3873	1.389	759	69.17	61.26
LOC_Os01g49060	9.34428	3.12066	0.334	1227	47.6	53.06
LOC_Os01g49026	76.4808	90.6414	1.185	342	48.54	62.28
LOC_Os01g49120	5.09005	2.3718	0.466	1476	52.3	56.5
LOC_Os01g49210	5.7126	14.1831	2.483	567	75.49	94.71
LOC_Os01g49250	3.37332	3.45609	1.025	1272	50.71	54.95
LOC_Os01g49280	2.23346	1.73718	0.778	948	48.95	51.27
LOC_Os01g49190	67.3761	61.5502	0.914	1674	55.97	57.89
LOC_Os01g49330	6.00728	2.57213	0.428	1089	54.82	58.4
LOC_Os01g49340	2.33771	3.08063	1.318	1050	60	62.29
LOC_Os01g49290	43.5198	50.7737	1.167	1005	63.88	89.25
LOC_Os01g49370	6.93357	2.18287	0.315	393	66.16	72.52
LOC_Os01g49350	9.49885	10.2517	1.079	960	48.75	49.06
LOC_Os01g49380	2.37564	1.00948	0.425	1164	53.01	54.9
LOC_Os01g49410	3.2409	8.56378	2.642	615	72.36	85.37
LOC_Os01g49490	6.78134	12.9903	1.916	438	48.63	51.37
LOC_Os01g49470	72.8048	7.3599	0.101	3711	45.46	42.93
LOC_Os01g49560	1.23346	1.21224	0.983	822	61.07	81.75
LOC_Os01g49510	6.70428	3.86911	0.577	1095	53.7	57.53
LOC_Os01g49529	8.0718	3.8939	0.482	2106	58.12	76.64
LOC_Os01g49670	26.9531	9.24126	0.343	1152	47.31	46.61
LOC_Os01g49720	1.36805	2.41243	1.763	714	66.67	88.24
LOC_Os01g49690	27.3412	32.3714	1.184	912	48.36	52.3
LOC_Os01g49740	21.5219	17.0633	0.793	1830	66.12	90.33
LOC_Os01g49820	2.3954	1.50214	0.627	969	45.41	41.18
LOC_Os01g49760	7.33435	3.12158	0.426	1845	50.84	46.99
LOC_Os01g49770	27.0148	45.166	1.672	606	54.79	66.83
LOC_Os01g49830	4.51059	11.7511	2.605	1182	70.98	92.39
LOC_Os01g49890	29.4775	23.2961	0.79	1578	62.42	77.19
LOC_Os01g49900	15.8781	16.3614	1.03	753	52.72	53.78
LOC_Os01g49930	5.64006	2.4557	0.435	1383	58.79	62.91
LOC_Os01g49940	17.9094	1.992	0.111	3879	43.95	36.81
LOC_Os01g50010	19.6433	4.72235	0.24	1707	50.32	49.21
LOC_Os01g50040	9.69795	4.99513	0.515	1179	53.52	59.8
LOC_Os01g50070	9.10163	1.23257	0.135	282	61.7	84.04
LOC_Os01g50060	5.12582	1.79264	0.35	909	55.12	57.76
LOC_Os01g50050	35.671	11.6457	0.326	1071	45.28	46.5
LOC_Os01g50080	11.9571	1.29511	0.108	3465	40.63	34.55
LOC_Os01g50120	4.20745	3.78546	0.9	915	48.52	47.87
LOC_Os01g50160	6.0572	1.37765	0.227	3825	46.56	46.35
LOC_Os01g50170	2.81949	2.37089	0.841	1362	66.89	88.77
LOC_Os01g50200	3.67198	6.07927	1.656	1455	70.45	95.46
LOC_Os01g50030	109.416	68.543	0.626	1500	45.27	47.2
LOC_Os01g50310	3.75122	14.9943	3.997	1044	68.39	88.51
LOC_Os01g50320	14.0917	1.86029	0.132	2634	48.29	43.85
LOC_Os01g50370	2.03197	3.35235	1.65	1455	61.58	71.96
LOC_Os01g50420	1.39083	2.67092	1.92	1626	61.5	71.96
LOC_Os01g50440	3.02231	2.26083	0.748	471	64.12	89.17
LOC_Os01g50450	35.879	79.5407	2.217	783	64.88	77.78
LOC_Os01g50460	53.9005	35.2817	0.655	693	52.53	65.8
LOC_Os01g50622	1.39843	1.8915	1.353	996	50.2	53.31
LOC_Os01g50690	5.63657	1.37316	0.244	2706	44.86	40.02
LOC_Os01g50720	5.17528	9.18215	1.774	906	64.68	90.73
LOC_Os01g50750	2.3997	4.11284	1.714	915	67.43	94.43
LOC_Os01g50830	5.27025	3.43886	0.653	1119	48.08	47.99
LOC_Os01g50760	89.555	76.6324	0.856	1062	45.39	52.26
LOC_Os01g50770	32.4041	20.3363	0.628	1290	47.36	51.63
LOC_Os01g50840	10.0764	26.7226	2.652	1281	72.68	86.65
LOC_Os01g50860	13.9957	4.18132	0.299	1275	42.98	32.94
LOC_Os01g50934	48.2532	40.9986	0.85	162	58.02	64.81
LOC_Os01g50940	1.36509	1.73223	1.269	1422	71.8	90.51
LOC_Os01g50930	43.3698	107.492	2.478	552	52.54	56.52
LOC_Os01g50960	14.2125	34.6378	2.437	555	61.08	79.46
LOC_Os01g51010	9.02127	3.43456	0.381	3306	45.19	36.93
LOC_Os01g51020	5.00729	8.33698	1.665	438	51.83	70.55
LOC_Os01g51060	1.30745	5.32582	4.073	1371	72.14	93.44
LOC_Os01g51140	1.6472	1.45266	0.882	1182	67.94	86.29
LOC_Os01g51120	74.652	166.691	2.233	666	51.5	63.06
LOC_Os01g51170	4.98339	4.73368	0.95	1314	61.64	79.91
LOC_Os01g51190	3.51139	2.04996	0.584	1032	51.65	58.72
LOC_Os01g51154	26.8898	53.0072	1.971	921	48.97	47.88
LOC_Os01g51210	2.61545	2.54108	0.972	672	55.95	61.16
LOC_Os01g51200	46.0042	32.5041	0.707	1419	46.16	42.28
LOC_Os01g51250	6.73431	2.52418	0.375	1014	46.84	44.97
LOC_Os01g51220	27.9511	28.5346	1.021	585	47.18	46.67
LOC_Os01g51280	9.51621	4.53852	0.477	1257	55.45	52.51
LOC_Os01g51290	47.2836	2.27146	0.048	2958	45.47	31.74
LOC_Os01g51330	2.89895	3.13098	1.08	375	48.53	56
LOC_Os01g51300	30.6948	36.9481	1.204	1389	48.16	42.98
LOC_Os01g51370	15.4323	15.7543	1.021	324	57.72	54.63
LOC_Os01g51360	46.3839	43.3564	0.935	1398	66.31	92.27
LOC_Os01g51390	11.899	5.06763	0.426	1518	53.89	58.5
LOC_Os01g51380	18.0764	16.1134	0.891	1467	45.4	39.88
LOC_Os01g51420	7.15119	5.0398	0.705	801	51.31	59.93
LOC_Os01g51430	7.06297	5.0919	0.721	726	45.87	44.21
LOC_Os01g51530	25.0572	22.6224	0.903	924	53.46	54.87
LOC_Os01g51540	4.43854	9.23702	2.081	939	71.99	87.22
LOC_Os01g51570	2.94823	5.31497	1.803	1017	61.55	85.55
LOC_Os01g51640	6.11949	3.28954	0.538	3462	52.92	52.86
LOC_Os01g51670	11.316	11.8315	1.046	507	57	68.64
LOC_Os01g51700	15.8155	19.3442	1.223	624	48.56	54.81
LOC_Os01g51710	6.64601	6.52241	0.981	1338	51.35	48.43
LOC_Os01g51800	5.67736	22.1023	3.893	618	64.08	80.1
LOC_Os01g51840	24.4109	11.6477	0.477	1725	45.16	40.7
LOC_Os01g51860	13.2306	11.0769	0.837	1596	48.68	46.62
LOC_Os01g51870	4.28969	8.50675	1.983	792	67.93	94.7
LOC_Os01g51890	15.1242	5.51795	0.365	2031	45.69	45.35
LOC_Os01g51920	28.3918	24.2988	0.856	1107	54.74	65.85
LOC_Os01g51980	28.1387	13.2139	0.47	1458	64.81	88.07
LOC_Os01g52030	5.81181	23.4594	4.037	447	72.04	91.95
LOC_Os01g52010	30.6482	23.2594	0.759	1455	65.36	88.45
LOC_Os01g51410	380.245	113.643	0.299	3102	57.19	67.31
LOC_Os01g52050	11.4661	4.79134	0.418	3366	57.49	72.82
LOC_Os01g52090	7.64514	9.4863	1.241	969	68.01	81.42
LOC_Os01g52120	1.1963	3.80327	3.179	339	60.47	61.06
LOC_Os01g52110	280.329	7.23303	0.026	909	44.77	46.53
LOC_Os01g52160	3.91651	13.7465	3.51	429	55.48	74.83
LOC_Os01g52170	36.678	13.579	0.37	1596	51.82	47.18
LOC_Os01g52214	17.4601	34.0452	1.95	600	64.17	79
LOC_Os01g52230	4.91233	17.5021	3.563	825	69.33	98.55
LOC_Os01g52260	3.49122	5.7473	1.646	912	71.82	95.72
LOC_Os01g52270	5.00632	2.9271	0.585	1299	46.73	52.19
LOC_Os01g52370	1.89429	2.28334	1.205	546	73.08	67.58
LOC_Os01g52400	2.67584	1.60097	0.598	984	48.48	43.6
LOC_Os01g52460	27.865	42.2796	1.517	507	51.08	53.85
LOC_Os01g52390	64.5233	98.7297	1.53	1143	57.83	51.44
LOC_Os01g52490	66.4934	170.033	2.557	417	57.07	82.01
LOC_Os01g52530	4.45915	3.34604	0.75	1230	53.41	54.88
LOC_Os01g52550	8.645	2.2451	0.26	3705	48.66	49.72
LOC_Os01g52594	15.0916	25.2773	1.675	381	72.18	76.38
LOC_Os01g52630	7.52775	2.80585	0.373	1674	51.43	47.67
LOC_Os01g52710	3.33392	1.71593	0.515	1611	64.68	84.36
LOC_Os01g52500	101.351	54.5497	0.538	1932	49.33	50.62
LOC_Os01g52720	4.90621	3.12225	0.636	690	44.78	41.74
LOC_Os01g52640	33.2817	11.0734	0.333	1887	52.89	55.64
LOC_Os01g52750	4.75651	3.15311	0.663	2349	66.67	86.59
LOC_Os01g52770	9.8093	4.30433	0.439	1092	66.39	96.7
LOC_Os01g52810	20.9429	2.05726	0.098	219	38.36	32.88
LOC_Os01g52851	2.95377	1.80268	0.61	219	60.73	69.86
LOC_Os01g52864	3.78614	3.84146	1.015	960	56.25	53.44
LOC_Os01g52890	1.77538	3.47554	1.958	465	70.97	82.58
LOC_Os01g52250	8.86405	3.86381	0.436	2928	42.28	35.66
LOC_Os01g52240	738.029	936.418	1.269	798	70.55	97.37
LOC_Os01g52920	26.8896	14.394	0.535	1467	55.76	57.26
LOC_Os01g53000	11.4863	6.83311	0.595	2637	52.52	60.3
LOC_Os01g53060	33.4989	25.7395	0.768	720	56.25	62.92
LOC_Os01g53079	37.4955	45.7807	1.221	342	44.15	39.47
LOC_Os01g53140	8.89019	14.944	1.681	468	55.13	69.23
LOC_Os01g53020	191.876	195.279	1.018	1029	52.38	51.31
LOC_Os01g53210	1.43173	1.21081	0.846	312	68.91	84.62
LOC_Os01g53150	25.5693	37.3572	1.461	951	57.83	70.03
LOC_Os01g53250	8.12109	2.46894	0.304	1881	46.2	42.74
LOC_Os01g53240	43.3912	27.9482	0.644	1290	69.07	89.07
LOC_Os01g53280	9.599	21.3302	2.222	369	46.88	56.91
LOC_Os01g53294	11.8561	1.93639	0.163	2184	45.15	48.49
LOC_Os01g53350	4.93131	7.14672	1.449	1437	65.41	90.4
LOC_Os01g53370	2.02366	1.44979	0.716	1476	61.38	77.24
LOC_Os01g53330	20.5137	37.3758	1.822	1440	64.86	85.83
LOC_Os01g53500	1.76609	3.17525	1.798	594	71.72	96.97
LOC_Os01g53560	1.98596	1.56931	0.79	1377	48.58	50.54
LOC_Os01g53600	14.3619	5.70206	0.397	1437	50.94	49.06
LOC_Os01g53610	4.74427	3.03473	0.64	2391	43.25	30.74
LOC_Os01g53620	2.55291	12.3255	4.828	309	71.2	75.73
LOC_Os01g53520	110.615	112.164	1.014	762	52.36	70.08
LOC_Os01g53670	5.52581	2.62506	0.475	1911	45.11	39.72
LOC_Os01g53680	5.46723	2.28471	0.418	1683	49.32	51.87
LOC_Os01g53700	21.4086	9.29464	0.434	1500	45.53	39.2
LOC_Os01g53710	26.8405	21.2622	0.792	1026	51.75	53.51
LOC_Os01g53779	1.18931	1.50694	1.267	318	50.63	64.15
LOC_Os01g53800	4.13839	1.86784	0.451	1692	62.35	73.4
LOC_Os01g53810	16.8704	5.28121	0.313	2280	58.2	66.18
LOC_Os01g53880	8.76342	11.3759	1.298	1032	47	40.12
LOC_Os01g53890	5.34798	4.86618	0.91	1554	55.02	56.18
LOC_Os01g53910	2.94924	7.87939	2.672	1035	71.98	92.46
LOC_Os01g53720	21.7566	5.06793	0.233	1782	49.27	46.3
LOC_Os01g53730	191.077	191.575	1.003	528	46.4	47.73
LOC_Os01g53940	4.40006	1.95785	0.445	339	51.62	49.56
LOC_Os01g54010	4.7189	2.63191	0.558	2187	57.89	64.2
LOC_Os01g53930	34.9308	24.2399	0.694	1521	52.6	54.64
LOC_Os01g54020	19.4723	8.45407	0.434	1200	47.25	44.75
LOC_Os01g54050	6.80983	12.7241	1.868	456	45.83	48.68
LOC_Os01g54100	39.2993	22.6767	0.577	2016	48.26	44.79
LOC_Os01g54190	9.20095	2.5181	0.274	273	48.35	49.45
LOC_Os01g54240	7.47664	2.70545	0.362	2202	48.32	48.91
LOC_Os01g54340	10.7919	14.9742	1.388	810	68.4	93.7
LOC_Os01g54350	7.13858	7.61767	1.067	1914	53.45	58.93
LOC_Os01g54370	2.19107	1.81641	0.829	1221	51.11	53.32
LOC_Os01g54390	14.3694	6.53467	0.455	918	49.89	44.77
LOC_Os01g54440	1.01112	1.35063	1.336	1140	66.49	82.63
LOC_Os01g54400	17.168	34.8164	2.028	696	69.97	89.22
LOC_Os01g54480	12.8568	8.37282	0.651	1407	48.9	52.67
LOC_Os01g54510	14.0385	7.8196	0.557	1662	48.98	49.46
LOC_Os01g54530	5.57175	3.77541	0.678	1410	50.28	50.85
LOC_Os01g54550	8.89917	6.47795	0.728	1323	47.62	43.76
LOC_Os01g54580	8.6215	2.07982	0.241	1416	49.93	55.72
LOC_Os01g54540	145.2	277.087	1.908	702	55.41	59.4
LOC_Os01g54560	34.3045	15.2921	0.446	2742	52.7	61.16
LOC_Os01g54590	21.1095	27.4325	1.3	666	51.8	59.46
LOC_Os01g54600	20.7597	45.0268	2.169	951	71.4	90.22
LOC_Os01g54620	61.6148	9.07319	0.147	2970	52.76	61.52
LOC_Os01g54670	3.669	7.24003	1.973	648	56.94	84.72
LOC_Os01g54784	10.9712	7.01412	0.639	1086	46.41	44.75
LOC_Os01g54730	16.4632	45.663	2.774	315	41.27	47.62
LOC_Os01g54850	2.31425	2.80784	1.213	1335	60.15	77.08
LOC_Os01g54860	22.6421	8.1589	0.36	1170	48.29	49.74
LOC_Os01g54870	81.4336	109.268	1.342	537	52.33	77.65
LOC_Os01g54880	11.5169	25.5163	2.216	666	50.45	48.2
LOC_Os01g54910	16.2971	5.92647	0.364	2022	50.2	46.88
LOC_Os01g54930	7.18643	11.4446	1.593	1290	46.67	42.56
LOC_Os01g54940	14.9583	11.5528	0.772	1098	52.91	45.36
LOC_Os01g54960	13.2191	14.0714	1.064	729	51.44	51.44
LOC_Os01g54990	9.30791	5.51788	0.593	2196	52.23	50
LOC_Os01g55020	1.04773	4.17673	3.986	300	69.67	81
LOC_Os01g55000	17.7736	16.9012	0.951	1041	68.68	84.44
LOC_Os01g54920	97.3475	231.833	2.381	501	45.91	42.51
LOC_Os01g55030	10.1058	39.4789	3.907	423	59.81	74.47
LOC_Os01g55040	5.31004	1.20506	0.227	5373	48.39	54.38
LOC_Os01g55050	16.946	16.0405	0.947	1788	52.91	48.32
LOC_Os01g55094	6.76307	2.94199	0.435	2208	41.39	35.19
LOC_Os01g55110	2.79991	8.90832	3.182	717	74.34	93.72
LOC_Os01g55150	1.74722	3.73916	2.14	798	69.05	89.1
LOC_Os01g55170	16.6498	6.39114	0.384	1218	49.84	49.26
LOC_Os01g55220	1.2588	4.13998	3.289	213	76.53	91.55
LOC_Os01g55190	9.45908	5.54871	0.587	1200	54.17	57.25
LOC_Os01g55240	1.50521	1.86251	1.237	984	66.26	90.55
LOC_Os01g55280	1.75405	3.24589	1.851	840	66.67	85
LOC_Os01g55270	11.5853	29.9559	2.586	681	54.19	63.44
LOC_Os01g55290	21.1492	9.08594	0.43	888	41.89	40.2
LOC_Os01g55340	1.36243	1.53382	1.126	636	72.17	91.98
LOC_Os01g55300	4.32292	1.21104	0.28	1929	44.74	42.3
LOC_Os01g55310	3.32996	3.36554	1.011	1005	49.25	49.85
LOC_Os01g55360	33.5894	14.4208	0.429	1278	40.85	39.91
LOC_Os01g55410	6.93309	6.38449	0.921	2049	57.1	58.86
LOC_Os01g55450	4.18992	2.44553	0.584	1623	57.61	71.16
LOC_Os01g55490	12.7622	17.7318	1.389	1332	53.45	50
LOC_Os01g55510	73.6217	108.826	1.478	282	60.99	91.49
LOC_Os01g55540	37.8758	43.4814	1.148	1383	51.77	53.15
LOC_Os01g55580	3.13496	1.66318	0.531	1860	51.94	50.48
LOC_Os01g55590	24.5676	7.27563	0.296	1677	43.77	36.49
LOC_Os01g55650	2.09779	1.02159	0.487	3135	49.03	46.79
LOC_Os01g55700	3.32046	2.38159	0.717	1086	52.49	52.49
LOC_Os01g55670	33.3014	27.6381	0.83	444	68.47	71.62
LOC_Os01g55720	2.84607	9.6167	3.379	336	71.43	97.32
LOC_Os01g55730	15.1911	34.2339	2.254	576	54.51	60.42
LOC_Os01g55750	7.58223	11.4764	1.514	924	69.59	86.36
LOC_Os01g55770	18.2444	98.3436	5.39	414	70.77	97.83
LOC_Os01g55780	23.4043	13.1968	0.564	1176	42.86	41.84
LOC_Os01g55799	5.97209	3.04565	0.51	1809	41.24	39.8
LOC_Os01g55570	405.792	574.743	1.416	456	51.32	52.63
LOC_Os01g55880	11.3146	2.4683	0.218	1581	51.36	45.73
LOC_Os01g55900	1.61139	1.88567	1.17	537	43.39	43.58
LOC_Os01g55890	10.788	6.41149	0.594	1008	52.88	50.89
LOC_Os01g55870	25.4392	34.26	1.347	942	49.15	55.1
LOC_Os01g56000	4.96236	1.44685	0.292	3441	47.54	39.41
LOC_Os01g55950	45.5307	53.6765	1.179	1254	44.9	35.89
LOC_Os01g56070	6.15054	18.1925	2.958	675	65.93	80.44
LOC_Os01g56100	11.3996	14.3604	1.26	1194	55.86	62.56
LOC_Os01g56130	6.83188	3.40051	0.498	2073	56.2	68.31
LOC_Os01g56140	31.6866	5.95163	0.188	2964	43.05	41.19
LOC_Os01g56150	9.72768	3.65507	0.376	1554	53.22	58.49
LOC_Os01g56180	11.99	15.1515	1.264	1269	62.41	76.83
LOC_Os01g55830	399.037	546.508	1.37	648	56.94	72.22
LOC_Os01g56230	14.4087	7.94442	0.551	828	42.15	49.64
LOC_Os01g56200	42.4836	26.164	0.616	1908	53.67	57.23
LOC_Os01g56300	15.0557	11.4243	0.759	2430	47.08	35.8
LOC_Os01g56310	11.0966	11.0567	0.996	1098	58.56	63.93
LOC_Os01g56330	9.11231	3.27903	0.36	2691	55.74	64.99
LOC_Os01g56370	5.57297	1.73015	0.31	1890	63.92	76.19
LOC_Os01g56390	12.2414	6.88177	0.562	1191	64.65	71.28
LOC_Os01g56350	36.4105	11.8504	0.325	1656	49.76	48.19
LOC_Os01g56360	21.9265	8.30585	0.379	1557	60.44	75.72
LOC_Os01g56400	9.11154	20.7948	2.282	822	54.26	56.57
LOC_Os01g56420	5.54089	11.3517	2.049	486	72.84	98.15
LOC_Os01g56450	3.20201	11.7411	3.667	684	73.68	91.67
LOC_Os01g56460	3.68816	8.76196	2.376	732	62.7	80.33
LOC_Os01g56480	1.92795	2.72843	1.415	282	62.41	75.53
LOC_Os01g56470	13.7189	51.4144	3.748	597	55.95	58.79
LOC_Os01g56490	11.1969	1.5959	0.143	3333	40.98	39.42
LOC_Os01g56510	10.1725	2.88304	0.283	1995	44.66	39.25
LOC_Os01g56520	5.31921	3.96761	0.746	1326	52.34	48.87
LOC_Os01g56560	13.2348	11.2268	0.848	774	58.66	65.12
LOC_Os01g56550	17.7664	27.7164	1.56	834	50.24	61.51
LOC_Os01g56580	45.1969	20.707	0.458	2097	45.11	36.77
LOC_Os01g56600	22.0789	13.3504	0.605	1491	48.16	53.32
LOC_Os01g56630	5.12171	1.01397	0.198	2145	44.52	46.01
LOC_Os01g56790	8.13063	3.0547	0.376	2691	44.07	38.91
LOC_Os01g56800	13.4685	2.64145	0.196	3834	44.37	37.56
LOC_Os01g56780	52.7041	23.724	0.45	2688	41.74	33.26
LOC_Os01g56820	12.4169	13.0955	1.055	651	43.16	45.16
LOC_Os01g56880	7.80704	7.94339	1.017	1398	50.86	57.94
LOC_Os01g56900	3.46118	2.09612	0.606	1464	56.01	70.08
LOC_Os01g56890	34.7429	30.9081	0.89	489	68.71	85.28
LOC_Os01g56910	7.5472	1.73416	0.23	3210	52.27	55.7
LOC_Os01g56930	36.6989	15.9897	0.436	1515	52.67	55.45
LOC_Os01g56990	5.13195	3.23335	0.63	1206	49.09	40.55
LOC_Os01g57004	3.26215	10.848	3.325	204	62.75	73.53
LOC_Os01g56969	10.7439	22.4437	2.089	582	67.53	74.23
LOC_Os01g57050	4.13713	10.1344	2.45	423	64.54	79.43
LOC_Os01g57066	11.6455	6.7513	0.58	1317	45.41	45.56
LOC_Os01g57073	4.75289	1.29989	0.273	2922	43.16	45.48
LOC_Os01g57210	13.2871	3.41546	0.257	2517	43.74	36.23
LOC_Os01g57240	4.41412	3.3543	0.76	708	58.9	70.76
LOC_Os01g57220	33.1663	27.2857	0.823	861	46.34	46.34
LOC_Os01g57260	12.3242	17.5857	1.427	642	66.51	92.06
LOC_Os01g57250	34.4968	14.8776	0.431	1050	64.19	62
LOC_Os01g57350	10.8787	3.7445	0.344	1566	54.6	59.77
LOC_Os01g57360	25.2901	18.8101	0.744	1200	43.67	47.25
LOC_Os01g57410	4.42352	1.95004	0.441	2055	53.09	63.21
LOC_Os01g57420	17.8147	6.22941	0.35	1464	44.19	41.8
LOC_Os01g57450	9.42683	19.0941	2.026	819	66.79	81.68
LOC_Os01g57460	4.64371	10.0587	2.166	597	53.77	52.26
LOC_Os01g57550	10.6634	3.99042	0.374	1077	42.71	45.68
LOC_Os01g57560	4.58786	1.71668	0.374	2508	57.38	70.22
LOC_Os01g57630	3.57162	4.90868	1.374	1305	55.17	64.37
LOC_Os01g57690	1.8882	4.33145	2.294	744	63.71	69.76
LOC_Os01g57710	3.20032	3.47282	1.085	1386	59.52	74.03
LOC_Os01g57730	1.65213	1.68935	1.023	1011	63.4	90.21
LOC_Os01g57720	17.3575	4.48733	0.259	2613	43.74	34.44
LOC_Os01g57770	1.61164	1.64141	1.018	792	66.79	90.91
LOC_Os01g57740	9.43082	12.6023	1.336	438	62.79	69.86
LOC_Os01g57840	1.06234	8.74521	8.232	573	63	62.3
LOC_Os01g57880	1.6751	1.83637	1.096	627	68.74	91.39
LOC_Os01g57570	203.4	175.708	0.864	612	54.74	60.78
LOC_Os01g57930	1.48724	1.36105	0.915	990	56.97	61.82
LOC_Os01g57910	8.08615	23.4413	2.899	663	54.3	64.71
LOC_Os01g58020	94.5839	1.86255	0.02	618	42.56	30.58
LOC_Os01g58100	4.22061	2.21895	0.526	1728	59.14	73.61
LOC_Os01g58080	3.68017	6.6119	1.797	1173	58.74	73.66
LOC_Os01g58140	11.5805	17.8355	1.54	321	65.73	89.72
LOC_Os01g58114	18.8233	7.40421	0.393	1638	49.69	51.83
LOC_Os01g58150	4.56633	18.5152	4.055	672	60.71	75.45
LOC_Os01g58194	1.66182	4.394	2.644	1185	64.56	88.86
LOC_Os01g58280	4.69573	1.17083	0.249	2220	46.26	40.54
LOC_Os01g58290	1.88639	1.12857	0.598	2217	45.74	39.65
LOC_Os01g58330	13.2536	15.2944	1.154	297	55.89	55.56
LOC_Os01g58380	13.4756	16.0099	1.188	909	51.93	56.44
LOC_Os01g58390	11.2072	11.8577	1.058	534	69.29	81.46
LOC_Os01g58400	3.4817	2.32334	0.667	1503	50.03	46.11
LOC_Os01g56680	402.082	2873.66	7.147	390	65.38	87.69
LOC_Os01g57968	6912.69	86.1492	0.012	366	47.54	45.9
LOC_Os01g58220	96.2433	302.014	3.138	360	43.61	45
LOC_Os01g58420	54.3277	121.163	2.23	708	64.41	64.83
LOC_Os01g58550	8.5199	6.06067	0.711	1176	66.58	86.73
LOC_Os01g58470	48.7641	85.1015	1.745	879	54.38	51.54
LOC_Os01g58620	2.29552	1.97778	0.862	990	64.85	86.06
LOC_Os01g58580	23.9774	41.5785	1.734	1254	53.27	59.57
LOC_Os01g58680	3.7625	2.81881	0.749	1500	43.73	40.2
LOC_Os01g58690	3.84733	4.10271	1.066	999	43.94	42.04
LOC_Os01g58700	3.34899	5.68643	1.698	1026	47.47	45.61
LOC_Os01g58740	9.183	7.32478	0.798	1404	54.63	61.32
LOC_Os01g58754	3.21259	4.86576	1.515	204	62.75	70.59
LOC_Os01g58750	9.17811	22.7876	2.483	1038	60.79	76.59
LOC_Os01g58760	6.99448	15.3497	2.195	492	46.34	46.95
LOC_Os01g58780	2.23794	3.27443	1.463	990	48.99	40.3
LOC_Os01g58790	10.2271	4.77901	0.467	1206	48.51	46.27
LOC_Os01g58870	33.8408	24.7784	0.732	1086	63.72	94.75
LOC_Os01g58910	3.46964	2.25178	0.649	1197	63.66	91.73
LOC_Os01g59020	7.49246	9.53167	1.272	1536	63.87	89.45
LOC_Os01g59060	122.857	311.325	2.534	504	59.92	66.67
LOC_Os01g58890	296.816	707.586	2.384	423	58.39	73.05
LOC_Os01g59080	218.985	287.17	1.311	630	59.84	74.76
LOC_Os01g59110	3.55777	2.28626	0.643	1449	56.8	66.25
LOC_Os01g59090	68.9244	132.079	1.916	819	62.52	76.92
LOC_Os01g59130	21.0302	16.3571	0.778	1482	45.48	40.69
LOC_Os01g59140	15.5413	19.7836	1.273	633	49.61	63.98
LOC_Os01g59160	2.59662	1.10005	0.424	870	46.78	48.28
LOC_Os01g59180	5.90274	3.14212	0.532	1284	69.16	89.72
LOC_Os01g59340	11.6752	4.4585	0.382	1620	49.75	48.52
LOC_Os01g59350	4.53795	2.2272	0.491	1419	47.99	41.01
LOC_Os01g59410	2.42556	2.91668	1.202	555	72.61	88.65
LOC_Os01g59150	135.421	90.5266	0.668	1344	52.53	63.39
LOC_Os01g59490	3.98747	1.84248	0.462	1251	51.08	48.92
LOC_Os01g59500	9.69888	11.7734	1.214	690	44.64	53.48
LOC_Os01g59440	78.8598	128.571	1.63	642	54.21	61.68
LOC_Os01g59520	4.88865	2.44942	0.501	681	59.47	66.52
LOC_Os01g59510	30.5766	18.5806	0.608	1602	58.86	69.29
LOC_Os01g59610	4.90002	8.22731	1.679	387	75.45	96.12
LOC_Os01g59630	3.59007	1.1441	0.319	1500	53.53	55.6
LOC_Os01g59620	3.98092	2.97281	0.747	2211	46.68	40.84
LOC_Os01g59660	3.52072	1.17676	0.334	1662	50.48	53.79
LOC_Os01g59670	1.98599	1.33434	0.672	4083	42.64	35.27
LOC_Os01g59600	71.0084	64.8652	0.913	750	47.73	45.2
LOC_Os01g59690	20.2011	6.88697	0.341	1062	51.32	55.08
LOC_Os01g59530	150.984	483.581	3.203	564	60.99	89.36
LOC_Os01g59730	6.98813	15.4529	2.211	339	48.97	63.72
LOC_Os01g59750	5.83249	7.06997	1.212	498	52.61	50
LOC_Os01g59740	8.6171	22.4434	2.605	1047	70.11	89.97
LOC_Os01g59760	4.91468	6.34297	1.291	1008	58.43	63.39
LOC_Os01g59819	22.1179	2.74397	0.124	1503	48.04	46.71
LOC_Os01g59840	7.70053	1.94465	0.253	1545	48.74	49.13
LOC_Os01g59860	6.53629	3.67255	0.562	1602	54.74	55.62
LOC_Os01g59850	23.8868	9.73629	0.408	2406	46.47	37.91
LOC_Os01g59870	4.89831	6.32434	1.291	564	70.92	86.17
LOC_Os01g59790	37.246	85.2747	2.289	546	50.92	64.29
LOC_Os01g59800	5.95956	2.56992	0.431	1344	59.67	70.09
LOC_Os01g59910	5.89047	1.47768	0.251	732	57.1	68.03
LOC_Os01g59920	3.53802	1.9233	0.544	1179	49.02	45.04
LOC_Os01g59900	28.5752	30.0837	1.053	1125	48.09	46.13
LOC_Os01g59950	3.05356	3.45546	1.132	657	74.43	96.8
LOC_Os01g59930	26.0251	38.6665	1.486	840	48.21	51.07
LOC_Os01g59970	82.6883	221.342	2.677	294	57.82	63.27
LOC_Os01g59980	30.0104	13.9231	0.464	2853	49.46	50.26
LOC_Os01g60020	2.04616	2.21485	1.082	957	66.46	93.1
LOC_Os01g60040	16.8234	1.00986	0.06	762	43.18	38.58
LOC_Os01g60110	6.16102	4.42458	0.718	918	61.55	79.08
LOC_Os01g60120	19.6979	7.45208	0.378	783	44.32	54.02
LOC_Os01g60170	4.64689	7.99027	1.719	642	73.68	95.79
LOC_Os01g59990	119.897	302.162	2.52	489	50.51	56.44
LOC_Os01g60200	18.4234	9.69282	0.526	1365	45.27	50.33
LOC_Os01g60260	2.95592	2.73128	0.924	852	50.82	51.41
LOC_Os01g60270	2.21608	2.56548	1.158	804	52.11	62.31
LOC_Os01g60230	28.8756	13.5272	0.468	1299	44.8	43.65
LOC_Os01g60190	81.9744	86.4789	1.055	1680	48.81	45.36
LOC_Os01g60280	14.2779	2.02117	0.142	2730	46.34	44.95
LOC_Os01g60420	4.63028	3.79615	0.82	1404	71.08	89.96
LOC_Os01g60440	25.7891	6.26181	0.243	2478	46.45	40.07
LOC_Os01g60410	147.838	268.129	1.814	447	49.89	55.7
LOC_Os01g60640	7.20495	3.77515	0.524	843	69.51	90.04
LOC_Os01g60650	15.2297	8.00906	0.526	987	55.72	60.18
LOC_Os01g60660	17.6193	10.4327	0.592	1230	44.47	39.02
LOC_Os01g60700	10.5509	8.37047	0.793	1629	46.78	43.28
LOC_Os01g60730	3.22007	4.39496	1.365	627	75.12	94.74
LOC_Os01g60740	7.39828	29.7289	4.018	369	69.92	93.5
LOC_Os01g60770	21.0418	36.9389	1.756	756	68.25	94.84
LOC_Os01g60810	2.47226	3.19135	1.291	1140	68.16	90.26
LOC_Os01g60790	44.501	131.36	2.952	402	63.68	73.13
LOC_Os01g60860	2.25619	4.16725	1.847	2043	69.36	90.01
LOC_Os01g60910	3.33259	2.50423	0.751	1509	43.01	40.56
LOC_Os01g61010	11.1934	8.68603	0.776	1623	64.39	91.5
LOC_Os01g61044	1.48067	2.16922	1.465	1380	67.1	90.87
LOC_Os01g60830	100.021	177.86	1.778	513	54.19	69.59
LOC_Os01g61030	11.4746	6.89065	0.601	1794	46.21	38.8
LOC_Os01g61080	1.1195	1.41848	1.267	1668	67.81	90.47
LOC_Os01g61070	11.3921	72.4994	6.364	210	48.1	62.86
LOC_Os01g61150	4.11552	1.64948	0.401	1734	56.23	62.28
LOC_Os01g61160	3.55545	1.89083	0.532	1704	64.55	91.9
LOC_Os01g61120	63.8661	29.2443	0.458	2172	51.01	48.07
LOC_Os01g61180	9.79297	9.24827	0.944	1959	59.47	67.84
LOC_Os01g61190	4.00284	1.94716	0.486	1662	45.49	44.04
LOC_Os01g61200	2.64832	1.93885	0.732	1053	48.24	56.13
LOC_Os01g61230	9.92164	10.0684	1.015	981	57.9	70.95
LOC_Os01g61330	1.11699	2.66057	2.382	1281	73.77	91.33
LOC_Os01g61320	9.74093	16.5138	1.695	954	57.13	65.72
LOC_Os01g61380	2.61924	2.71567	1.037	1191	46.52	43.07
LOC_Os01g61400	37.5584	33.5074	0.892	1635	56.51	69.72
LOC_Os01g61410	16.0518	10.1077	0.63	1500	53.4	55.8
LOC_Os01g61420	5.01904	2.80932	0.56	1686	57.24	55.87
LOC_Os01g61430	7.65977	5.42983	0.709	522	43.1	41.95
LOC_Os01g61460	2.06036	1.4451	0.701	1569	66.16	95.79
LOC_Os01g61440	7.12078	16.1161	2.263	1185	68.61	81.27
LOC_Os01g61560	16.5556	8.99179	0.543	915	53.99	56.39
LOC_Os01g61500	30.5527	54.486	1.783	789	55.51	61.22
LOC_Os01g61580	14.1828	14.1389	0.997	699	54.22	59.23
LOC_Os01g61620	3.04723	1.33038	0.437	2190	47.9	48.22
LOC_Os01g61590	10.1065	7.40815	0.733	1656	53.93	61.96
LOC_Os01g61630	2.79189	3.44781	1.235	1998	67.42	88.89
LOC_Os01g61640	9.75723	5.82795	0.597	939	51.65	53.04
LOC_Os01g61680	6.22627	10.0717	1.618	474	65.61	91.77
LOC_Os01g61700	4.29461	14.8903	3.467	519	66.28	80.92
LOC_Os01g61670	34.8313	53.3791	1.533	735	64.9	82.45
LOC_Os01g61710	19.7911	7.30522	0.369	1566	42.66	38.7
LOC_Os01g61760	2.52147	2.50623	0.994	1593	67.67	91.71
LOC_Os01g61720	25.9947	14.2046	0.546	1503	51.3	48.1
LOC_Os01g61780	12.5101	2.18313	0.175	2457	43.43	42.86
LOC_Os01g61810	9.61342	15.7737	1.641	381	59.06	85.83
LOC_Os01g61830	21.005	17.3898	0.828	1101	47.59	53.95
LOC_Os01g61860	9.93015	2.00938	0.202	2475	45.86	42.06
LOC_Os01g61900	1.49705	3.57413	2.387	1008	67.26	90.77
LOC_Os01g61880	33.6006	10.3827	0.309	2532	58.41	79.03
LOC_Os01g61890	21.1622	15.3456	0.725	852	44.37	35.21
LOC_Os01g61930	6.65151	1.30221	0.196	2745	43.79	33.01
LOC_Os01g61990	4.13774	2.52089	0.609	1752	51.6	52.74
LOC_Os01g62010	5.15382	2.27203	0.441	921	51.47	60.26
LOC_Os01g61970	23.0026	18.6991	0.813	1350	59.93	82.22
LOC_Os01g62020	43.5655	17.2416	0.396	768	47.53	41.41
LOC_Os01g62040	17.0653	8.49295	0.498	1368	47.81	46.27
LOC_Os01g61920	28.2653	214.643	7.594	312	68.91	98.08
LOC_Os01g62060	35.8794	116.346	3.243	309	57.61	80.58
LOC_Os01g61814	87.8948	233.552	2.657	939	54.63	64.22
LOC_Os01g62070	42.0484	23.8185	0.566	1248	53.29	60.1
LOC_Os01g62120	1.46631	3.66506	2.5	438	66.44	67.12
LOC_Os01g62130	1.18891	1.43053	1.203	654	72.78	94.5
LOC_Os01g62080	19.1349	13.6422	0.713	1305	46.97	41.84
LOC_Os01g62200	3.89071	3.63024	0.933	1236	69.34	89.32
LOC_Os01g62210	9.04193	21.173	2.342	486	54.73	53.09
LOC_Os01g62230	81.6951	209.096	2.559	420	60.24	91.43
LOC_Os01g62260	3.4754	3.79971	1.093	744	71.1	96.77
LOC_Os01g62290	23.2365	12.3692	0.532	1947	61.84	90.6
LOC_Os01g62244	77.3327	113.118	1.463	510	48.04	48.24
LOC_Os01g62300	15.9403	23.3266	1.463	1566	55.94	65.52
LOC_Os01g62350	51.7313	66.2748	1.281	333	54.05	68.47
LOC_Os01g62370	2.16015	6.88169	3.186	807	66.67	94.42
LOC_Os01g62390	20.5041	2.76733	0.135	1005	41.99	39.7
LOC_Os01g62410	6.64633	4.96759	0.747	1764	44.78	38.1
LOC_Os01g62430	2.95523	2.74185	0.928	570	59.82	77.37
LOC_Os01g62420	16.8677	21.6913	1.286	768	52.47	55.86
LOC_Os01g62440	29.3216	9.22317	0.315	2340	45.94	42.05
LOC_Os01g62480	16.9013	4.65102	0.275	1740	64.89	92.24
LOC_Os01g62490	10.2742	3.0581	0.298	1734	64.88	92.91
LOC_Os01g62460	58.2555	38.2919	0.657	2463	54.41	65.04
LOC_Os01g62620	8.72706	4.94521	0.567	855	51.58	54.74
LOC_Os01g62630	1.53584	2.14415	1.396	1347	71.94	93.54
LOC_Os01g62650	14.8714	7.83595	0.527	3183	47.09	42.41
LOC_Os01g62780	6.98133	1.348	0.193	1227	43.03	35.7
LOC_Os01g62800	3.37194	1.0355	0.307	2064	53.78	54.51
LOC_Os01g62810	9.94463	4.90788	0.494	1533	53.69	45.6
LOC_Os01g62760	17.5417	45.9564	2.62	1245	68.35	82.65
LOC_Os01g62820	10.9763	8.73297	0.796	1632	53.68	49.63
LOC_Os01g62850	4.15179	5.32296	1.282	462	55.19	58.44
LOC_Os01g62860	3.25292	2.69391	0.828	936	48.5	51.92
LOC_Os01g62840	43.1771	30.4044	0.704	1086	47.42	48.9
LOC_Os01g62870	14.9607	35.7347	2.389	936	50.64	58.01
LOC_Os01g62880	7.24425	8.87374	1.225	915	56.5	67.54
LOC_Os01g62890	3.43917	3.21296	0.934	630	49.84	55.71
LOC_Os01g62910	1.8441	1.3179	0.715	1983	56.48	63.69
LOC_Os01g62920	3.32016	2.47318	0.745	1839	64.44	78.63
LOC_Os01g62950	3.41787	2.99755	0.877	651	51.46	59.45
LOC_Os01g63010	2.56325	16.7789	6.546	489	63.19	87.73
LOC_Os01g63060	4.78208	2.22805	0.466	981	44.75	45.57
LOC_Os01g63050	10.8431	14.1418	1.304	1092	68.5	82.14
LOC_Os01g62970	17.9726	75.147	4.181	471	53.29	56.05
LOC_Os01g62980	15.3772	57.1947	3.719	357	71.15	92.44
LOC_Os01g63160	1.10385	1.18465	1.073	1242	55.72	55.31
LOC_Os01g63190	52.8875	31.7326	0.6	1680	62.74	83.93
LOC_Os01g63210	28.6009	69.1137	2.416	651	66.67	93.55
LOC_Os01g63220	7.18478	4.3808	0.61	1596	57.71	67.48
LOC_Os01g63230	13.3476	3.21856	0.241	1725	49.62	52
LOC_Os01g63250	4.93285	9.01807	1.828	1011	53.81	59.05
LOC_Os01g63280	5.58175	2.32943	0.417	1362	53.89	59.03
LOC_Os01g63290	8.62652	3.02492	0.351	1560	51.79	46.73
LOC_Os01g63354	6.36199	4.00076	0.629	1212	53.38	56.68
LOC_Os01g63270	88.6807	23.7292	0.268	2526	47.27	49.52
LOC_Os01g63410	22.996	24.3064	1.057	783	48.02	54.41
LOC_Os01g63420	19.5364	21.9046	1.121	1893	54.62	60.38
LOC_Os01g63460	6.54807	18.3601	2.804	900	65.78	89.33
LOC_Os01g63540	1.40855	1.04128	0.739	1638	66.18	90.66
LOC_Os01g63470	16.0368	35.2346	2.197	984	65.96	71.95
LOC_Os01g63580	7.49147	2.67959	0.358	1494	64.52	95.78
LOC_Os01g63690	7.72504	7.76986	1.006	1425	68.91	90.95
LOC_Os01g63620	17.8378	18.1405	1.017	1539	69.01	88.3
LOC_Os01g63770	13.7661	6.10577	0.444	1479	63.96	95.54
LOC_Os01g63790	1.60533	1.17208	0.73	1290	65.74	63.49
LOC_Os01g63780	4.79448	3.68378	0.768	693	44.73	40.69
LOC_Os01g63800	16.262	61.065	3.755	477	68.97	95.6
LOC_Os01g63830	2.3851	1.83779	0.771	927	64.51	79.29
LOC_Os01g63810	6.17594	4.86	0.787	1140	58.16	63.95
LOC_Os01g63820	11.1747	3.27573	0.293	2271	48.48	48.22
LOC_Os01g63854	8.15522	6.36706	0.781	1374	64.7	91.27
LOC_Os01g63870	12.0268	2.46834	0.205	1305	44.21	37.24
LOC_Os01g63880	4.24575	1.8156	0.428	1644	53.77	56.57
LOC_Os01g63910	6.9727	1.39427	0.2	3267	44.54	35.08
LOC_Os01g63950	2.15773	1.70161	0.789	1212	49.26	51.24
LOC_Os01g63940	11.3304	7.66135	0.676	906	45.81	36.75
LOC_Os01g63890	36.4453	72.4228	1.987	438	45.66	44.52
LOC_Os01g63990	17.5683	16.5696	0.943	1098	63.3	86.89
LOC_Os01g64010	3.95721	1.71306	0.433	780	46.41	42.31
LOC_Os01g64020	1.61113	3.21449	1.995	1620	61.17	74.07
LOC_Os01g64030	9.48517	5.58854	0.589	1254	44.58	45.69
LOC_Os01g64110	1.19833	2.51867	2.102	918	66.12	93.46
LOC_Os01g64090	30.8324	49.7284	1.613	717	44.35	54.81
LOC_Os01g64190	1.40389	3.15604	2.248	387	72.87	85.27
LOC_Os01g64170	8.92183	6.11533	0.685	1197	64.75	92.23
LOC_Os01g64250	3.89176	1.64094	0.422	1221	63.31	77.89
LOC_Os01g64120	53.3943	205.259	3.844	498	67.27	88.55
LOC_Os01g64262	9.0708	5.44424	0.6	561	64.53	81.28
LOC_Os01g64310	4.19374	3.08807	0.736	771	66.93	83.27
LOC_Os01g64360	5.42121	4.50173	0.83	522	70.31	92.53
LOC_Os01g64380	3.39372	7.09076	2.089	315	72.38	91.43
LOC_Os01g64370	18.4851	26.628	1.441	897	47.27	47.16
LOC_Os01g64410	1.07928	6.49845	6.021	735	69.25	93.06
LOC_Os01g64460	7.54549	1.7235	0.228	351	53.28	56.41
LOC_Os01g64470	2.70719	6.22307	2.299	717	67.64	91.21
LOC_Os01g64270	27.826	92.6295	3.329	561	64.71	82.89
LOC_Os01g64280	16.7083	10.1027	0.605	1200	43.75	42.75
LOC_Os01g64490	17.6428	4.08032	0.231	2832	44.77	39.41
LOC_Os01g64520	8.58916	8.21365	0.956	924	52.27	61.04
LOC_Os01g64540	2.53026	5.07942	2.007	1422	67.44	88.61
LOC_Os01g64560	7.03451	3.30902	0.47	2715	46.48	40.44
LOC_Os01g64640	5.7559	25.1086	4.362	411	70.07	99.27
LOC_Os01g64650	16.3785	25.3994	1.551	651	53.76	61.75
LOC_Os01g64630	159.368	156.304	0.981	1131	49.16	52.52
LOC_Os01g64660	118.523	86.737	0.732	1041	50.82	62.54
LOC_Os01g64680	174.445	889.565	5.099	285	67.37	89.47
LOC_Os01g64690	29.3035	46.8909	1.6	315	54.92	60.95
LOC_Os01g64700	17.8813	9.62548	0.538	1347	48.7	47.88
LOC_Os01g64720	5.16595	3.38611	0.655	1086	50.37	47.51
LOC_Os01g64730	9.90015	11.8766	1.2	801	65.92	79.4
LOC_Os01g64750	6.65256	3.2074	0.482	1863	47.07	39.61
LOC_Os01g64760	7.44429	8.77161	1.178	819	60.81	76.19
LOC_Os01g64790	1.20567	2.72809	2.263	1056	73.96	92.9
LOC_Os01g64810	10.205	6.29187	0.617	1275	46.04	39.76
LOC_Os01g64860	3.62803	3.89972	1.075	2283	69.82	93.82
LOC_Os01g64770	19.2149	14.0003	0.729	1332	45.72	48.42
LOC_Os01g64780	24.835	13.6043	0.548	870	43.68	43.45
LOC_Os01g64870	24.7484	15.1625	0.613	2493	47.09	44.04
LOC_Os01g64890	5.20427	7.37274	1.417	1257	60.78	82.1
LOC_Os01g64920	5.80884	5.08848	0.876	996	48.19	53.61
LOC_Os01g64930	13.4657	3.82079	0.284	945	54.07	60.32
LOC_Os01g65030	2.43106	2.34449	0.964	1287	57.26	71.79
LOC_Os01g65070	12.2121	2.44995	0.201	1749	50.37	49.91
LOC_Os01g64970	44.0843	46.0208	1.044	1083	51.89	64.54
LOC_Os01g64980	4.14025	1.25655	0.303	2898	49.83	50.41
LOC_Os01g64960	245.545	487.279	1.984	807	67.16	95.17
LOC_Os01g65094	8.8114	20.0365	2.274	297	52.86	47.47
LOC_Os01g65090	25.8042	27.1468	1.052	1377	51.34	53.38
LOC_Os01g65080	283.811	120.51	0.425	1569	48.06	50.48
LOC_Os01g65110	6.19521	3.71518	0.6	1647	67.88	94.35
LOC_Os01g65210	14.8693	6.68917	0.45	2139	53.06	63.53
LOC_Os01g65100	66.2842	54.0456	0.815	1638	67.34	95.05
LOC_Os01g65220	26.1632	6.79358	0.26	3207	46.37	40.13
LOC_Os01g65230	16.9435	6.49934	0.384	1497	49.9	56.31
LOC_Os01g65260	11.7938	6.03557	0.512	1656	71.32	96.01
LOC_Os01g65310	7.52861	5.03414	0.669	1092	51.28	55.22
LOC_Os01g65330	21.1275	5.86332	0.278	1968	46.29	45.73
LOC_Os01g65370	5.64833	10.7177	1.897	864	70.14	95.14
LOC_Os01g65350	22.3533	28.7647	1.287	1530	50.26	51.18
LOC_Os01g65380	11.1568	6.68738	0.599	1842	63.84	80.94
LOC_Os01g65400	12.0093	10.9334	0.91	1071	55.65	58.82
LOC_Os01g65440	4.63751	8.32397	1.795	726	66.8	86.36
LOC_Os01g65410	35.0679	21.793	0.621	1803	56.13	61.9
LOC_Os01g65450	9.08956	13.6988	1.507	1053	48.43	58.69
LOC_Os01g65480	5.82441	8.76251	1.504	984	61.38	82.01
LOC_Os01g65510	2.51994	3.9805	1.58	1089	69.24	93.39
LOC_Os01g65530	3.0807	1.1987	0.389	1266	60.51	68.01
LOC_Os01g65520	8.92355	6.30555	0.707	1878	46.06	45.37
LOC_Os01g65550	12.9104	4.19332	0.325	903	53.49	50.5
LOC_Os01g65560	2.57194	6.96222	2.707	567	58.91	59.26
LOC_Os01g65580	8.96848	2.79802	0.312	2163	44.24	43.69
LOC_Os01g65600	6.93312	1.81451	0.262	2151	54.16	56.62
LOC_Os01g65630	6.57444	6.25062	0.951	477	73.38	93.71
LOC_Os01g65670	2.82052	1.70302	0.604	1401	67.38	94.86
LOC_Os01g65650	7.73753	3.74773	0.484	2895	44.97	46.84
LOC_Os01g65660	2.70075	4.19656	1.554	1398	61.59	83.48
LOC_Os01g65680	7.84644	21.339	2.72	969	70.59	93.81
LOC_Os01g65700	1.24608	2.01004	1.613	588	65.48	89.29
LOC_Os01g65692	7.35621	29.051	3.949	597	69.85	67.34
LOC_Os01g65720	6.64433	3.81121	0.574	1608	48.13	46.27
LOC_Os01g65690	84.0263	129.142	1.537	843	67.38	90.39
LOC_Os01g65790	2.05371	2.19306	1.068	1623	70.24	97.97
LOC_Os01g65800	4.44475	2.03667	0.458	1281	52.54	58.55
LOC_Os01g65780	39.0668	13.4218	0.344	1908	46.44	47.64
LOC_Os01g65880	49.6268	30.4087	0.613	822	61.68	90.88
LOC_Os01g65900	45.337	23.6976	0.523	1662	45.43	42.24
LOC_Os01g65986	7.79953	3.39517	0.435	1083	47.83	45.98
LOC_Os01g65920	23.1455	14.499	0.626	1140	56.84	66.05
LOC_Os01g66000	34.3137	48.2022	1.405	636	69.03	91.04
LOC_Os01g66050	19.3897	13.3318	0.688	1152	45.57	42.45
LOC_Os01g66100	2.56874	2.44433	0.952	1170	72.39	95.64
LOC_Os01g66110	13.7168	2.26474	0.165	2421	49.15	52.04
LOC_Os01g66140	8.14252	1.24347	0.153	2679	43.15	37.96
LOC_Os01g66120	49.2692	85.0601	1.726	912	69.85	96.71
LOC_Os01g66150	33.8193	82.5611	2.441	756	69.58	84.52
LOC_Os01g66180	7.67786	17.5255	2.283	336	55.65	66.07
LOC_Os01g66190	10.3295	6.50205	0.629	1194	46.57	52.26
LOC_Os01g66170	38.378	40.9654	1.067	1023	56.89	60.12
LOC_Os01g66230	1.46767	1.13681	0.775	1155	51.08	56.88
LOC_Os01g66240	8.65673	1.84589	0.213	1203	50.54	44.14
LOC_Os01g66200	30.8121	14.438	0.469	1722	45.64	35.19
LOC_Os01g66280	16.8751	21.205	1.257	1065	55.02	57.46
LOC_Os01g66300	33.4009	17.0605	0.511	873	49.37	48.8
LOC_Os01g66320	15.2765	18.1925	1.191	408	55.39	63.24
LOC_Os01g66330	8.56971	2.95635	0.345	1875	52.8	52
LOC_Os01g66350	81.7918	37.3863	0.457	1527	51.8	51.67
LOC_Os01g66360	15.0487	14.6873	0.976	1071	54.44	54.06
LOC_Os01g66379	5.467	5.70553	1.044	741	58.57	59.11
LOC_Os01g66420	19.5032	22.4153	1.149	819	53.97	58.97
LOC_Os01g66490	5.2136	4.21247	0.808	1359	65.42	83
LOC_Os01g66500	11.5793	2.67103	0.231	4260	45.4	37.18
LOC_Os01g66510	3.32743	1.15338	0.347	1509	50.23	60.83
LOC_Os01g66520	7.22313	3.44995	0.478	1476	45.26	45.53
LOC_Os01g66544	1.04152	6.4671	6.209	756	69.71	83.73
LOC_Os01g66560	12.9522	7.51319	0.58	2010	49.35	48.81
LOC_Os01g66580	25.603	3.29443	0.129	861	47.97	50.87
LOC_Os01g66600	17.5183	14.1971	0.81	1086	58.38	69.61
LOC_Os01g66610	5.01676	3.69931	0.737	2481	67.59	93.71
LOC_Os01g66720	3.97394	4.64221	1.168	1080	53.24	60.83
LOC_Os01g66830	4.5945	2.50627	0.545	1242	50.89	52.66
LOC_Os01g66860	8.93125	1.34121	0.15	1503	54.76	67.47
LOC_Os01g66890	20.7035	8.52262	0.412	1242	47.83	48.31
LOC_Os01g66850	33.7731	35.4783	1.05	1209	49.3	51.12
LOC_Os01g66920	4.21273	1.85349	0.44	2202	45	46.46
LOC_Os01g66940	19.1673	15.7666	0.823	972	59.98	72.53
LOC_Os01g66960	12.8024	17.6351	1.377	489	53.37	66.26
LOC_Os01g66970	33.1152	32.8818	0.993	855	49.94	47.37
LOC_Os01g66980	91.572	140.277	1.532	690	50.87	53.91
LOC_Os01g67040	3.68221	5.54791	1.507	822	49.76	63.14
LOC_Os01g67000	145.236	138.784	0.956	954	47.59	45.28
LOC_Os01g67054	109.245	66.5507	0.609	1338	47.23	47.98
LOC_Os01g67090	21.9834	19.4075	0.883	1692	72.99	93.26
LOC_Os01g67120	194.785	91.1376	0.468	1872	58.87	64.58
LOC_Os01g67160	4.99488	4.0829	0.817	912	53.07	66.78
LOC_Os01g67170	3.95197	1.97338	0.499	1530	43.27	41.18
LOC_Os01g67190	7.11461	2.53792	0.357	837	52.93	61.65
LOC_Os01g67180	17.0162	16.0262	0.942	855	54.39	65.61
LOC_Os01g67210	8.79988	6.74295	0.766	1695	54.63	62.48
LOC_Os01g67220	18.9896	7.34552	0.387	1452	45.32	41.53
LOC_Os01g67240	6.35031	1.73492	0.273	2883	62.26	72.63
LOC_Os01g67134	114.162	130.077	1.139	906	50.55	57.95
LOC_Os01g67250	34.9813	10.2027	0.292	3168	43.53	34.85
LOC_Os01g67290	13.7378	2.86245	0.208	2943	44.82	43.12
LOC_Os01g67300	3.11828	4.92687	1.58	615	51.38	54.63
LOC_Os01g67314	1.62885	3.88382	2.384	354	56.5	62.71
LOC_Os01g67320	20.7373	32.4179	1.563	459	45.75	47.71
LOC_Os01g67330	7.49553	3.16655	0.422	1209	44.17	47.15
LOC_Os01g67340	12.1093	5.32	0.439	1110	44.77	35.14
LOC_Os01g67360	5.09383	4.05216	0.796	1872	59.46	63.94
LOC_Os01g67370	33.2428	9.53516	0.287	1347	41.2	33.63
LOC_Os01g67500	5.00913	3.40041	0.679	2403	48.4	50.81
LOC_Os01g67510	4.77237	2.91097	0.61	1290	47.05	41.86
LOC_Os01g67530	4.58646	2.8576	0.623	1329	70.13	88.26
LOC_Os01g67540	4.25035	2.32655	0.547	1797	67.72	81.47
LOC_Os01g67480	11.1959	16.9949	1.518	1164	67.18	88.66
LOC_Os01g67490	16.324	28.063	1.719	1083	52.54	51.25
LOC_Os01g67560	16.6513	14.5252	0.872	516	51.74	47.67
LOC_Os01g67590	6.78159	1.25695	0.185	2088	45.4	45.26
LOC_Os01g67600	7.18139	4.26216	0.594	1233	61.15	72.51
LOC_Os01g67570	25.2585	16.3563	0.648	1407	57.29	69.51
LOC_Os01g67720	43.9868	12.1372	0.276	1464	46.93	47.95
LOC_Os01g67770	7.76861	8.51117	1.096	1749	46.14	48.54
LOC_Os01g67850	60.6963	47.5743	0.784	759	52.7	67.59
LOC_Os01g67870	3.47194	1.10308	0.318	1554	44.27	44.59
LOC_Os01g67880	11.4704	2.959	0.258	1200	48.33	49
LOC_Os01g67910	1.25789	1.6548	1.316	309	70.23	79.61
LOC_Os01g67950	3.14893	7.13881	2.267	519	66.28	93.64
LOC_Os01g67920	9.64589	6.50465	0.674	1800	46.11	36.83
LOC_Os01g67960	8.83375	5.8528	0.663	1851	50.78	52.03
LOC_Os01g67860	167.059	182.221	1.091	1077	58.87	75.21
LOC_Os01g68010	15.1324	9.29642	0.614	1107	47.7	50.95
LOC_Os01g68020	23.9319	27.1296	1.134	1044	70.02	92.53
LOC_Os01g68030	147.181	346.906	2.357	186	53.76	77.42
LOC_Os01g68040	25.3409	23.0212	0.908	1335	52.66	55.51
LOC_Os01g68050	21.5808	10.9857	0.509	1344	61.9	86.61
LOC_Os01g68060	13.3861	5.11695	0.382	1428	51.96	49.58
LOC_Os01g68140	4.70995	6.1665	1.309	978	65.44	93.25
LOC_Os01g68160	15.6733	5.08915	0.325	963	41.74	36.76
LOC_Os01g68269	55.8047	174.257	3.123	219	69.41	49.32
LOC_Os01g68310	6.52949	3.20232	0.49	1008	52.88	61.01
LOC_Os01g68330	29.4428	4.31885	0.147	1647	52.7	53.01
LOC_Os01g68324	19.3081	10.8816	0.564	1176	41.58	36.48
LOC_Os01g68440	2.34891	1.14599	0.488	1686	47.86	49.64
LOC_Os01g68380	17.4515	10.1926	0.584	2283	45.51	41.92
LOC_Os01g68450	183.66	271.115	1.476	939	57.51	69.33
LOC_Os01g68300	419.134	3498.07	8.346	276	64.86	97.83
LOC_Os01g68500	2.05174	5.4578	2.66	516	72.67	95.93
LOC_Os01g68545	2.17863	1.11036	0.51	408	71.32	61.76
LOC_Os01g68510	4.99973	2.88532	0.577	1803	44.43	45.76
LOC_Os01g68570	1.23973	2.18254	1.76	423	51.54	68.79
LOC_Os01g68589	2.01504	6.4946	3.223	312	70.83	96.15
LOC_Os01g68598	5.0666	2.19861	0.434	372	47.31	51.61
LOC_Os01g68640	2.2736	3.82182	1.681	288	63.19	65.62
LOC_Os01g68630	11.6514	7.72507	0.663	1509	49.17	47.51
LOC_Os01g68680	13.6482	1.73769	0.127	2934	45.3	40.8
LOC_Os01g68700	21.7191	25.0381	1.153	1455	63.23	77.73
LOC_Os01g68710	34.8679	57.4547	1.648	477	52.83	54.72
LOC_Os01g68750	11.065	4.03894	0.365	2853	50.26	51.21
LOC_Os01g68760	5.86566	3.50686	0.598	1575	47.75	35.81
LOC_Os01g68770	32.7176	31.4418	0.961	1449	51.55	53.62
LOC_Os01g68800	4.53717	10.1989	2.248	423	66.19	80.85
LOC_Os01g68810	15.136	1.29872	0.086	5388	44.36	39.76
LOC_Os01g68830	3.94442	2.32991	0.591	1653	53.6	57.89
LOC_Os01g68840	4.21488	13.62	3.231	378	69.58	92.86
LOC_Os01g68790	42.5461	101.7	2.39	453	54.3	53.64
LOC_Os01g68480	221.628	746.475	3.368	564	60.82	78.19
LOC_Os01g68890	7.67927	9.27795	1.208	561	72.19	96.79
LOC_Os01g68900	2.71253	2.60956	0.962	942	72.29	92.99
LOC_Os01g68860	38.667	31.5502	0.816	1320	51.44	44.32
LOC_Os01g68930	18.4592	32.1693	1.743	891	44.11	39.39
LOC_Os01g68940	65.5725	182.425	2.782	306	57.52	72.55
LOC_Os01g68960	1.71245	2.57111	1.501	822	56.33	63.5
LOC_Os01g68970	6.33654	2.7074	0.427	1551	46.87	46.81
LOC_Os01g69030	29.2961	6.02054	0.206	3255	58.34	71.06
LOC_Os01g69040	10.5513	15.127	1.434	726	50.96	50.41
LOC_Os01g69050	37.1253	22.4409	0.604	1308	65.83	86.7
LOC_Os01g69060	28.3124	5.69305	0.201	1140	47.72	47.37
LOC_Os01g69070	14.7587	12.757	0.864	1092	64.01	87.64
LOC_Os01g68950	561.364	3168.26	5.644	303	59.08	74.26
LOC_Os01g69090	6.69806	11.7337	1.752	1215	59.92	70.12
LOC_Os01g69080	87.2381	85.9051	0.985	1203	51.7	56.36
LOC_Os01g69100	37.581	83.8078	2.23	696	53.02	55.6
LOC_Os01g69110	76.5802	272.576	3.559	342	51.75	60.53
LOC_Os01g69200	2.25982	2.12642	0.941	1134	66.58	91.8
LOC_Os01g69130	17.084	6.32887	0.37	2457	49.21	49.33
LOC_Os01g69120	72.8622	28.7798	0.395	1623	49.35	47.87
LOC_Os01g69210	8.47837	1.66792	0.197	2619	46.96	45.36
LOC_Os01g69220	19.022	8.04346	0.423	1314	54.72	60.96
LOC_Os01g69230	6.04896	2.97018	0.491	1941	59.35	72.95
LOC_Os01g69270	3.34725	6.2158	1.857	1110	74.41	94.05
LOC_Os01g69279	5.20654	1.43676	0.276	306	52.29	65.69
LOC_Os01g69250	31.8478	57.0802	1.792	609	52.71	62.07
LOC_Os01g69830	7.54382	3.81107	0.505	1239	67.47	83.29
LOC_Os01g69840	2.55057	11.0248	4.322	255	52.94	63.53
LOC_Os01g69890	3.53735	1.99436	0.564	228	66.67	96.05
LOC_Os01g69870	8.76773	12.1845	1.39	396	69.7	90.15
LOC_Os01g69850	40.8516	74.0002	1.811	660	58.33	67.73
LOC_Os01g69900	20.536	11.5196	0.561	1659	50.69	50.27
LOC_Os01g69910	9.99467	4.98536	0.499	2637	43.72	37.32
LOC_Os01g69920	22.7234	7.11524	0.313	3072	51.56	58.69
LOC_Os01g69940	12.282	9.94175	0.809	1332	48.95	53.6
LOC_Os01g69960	1.33352	2.77366	2.08	567	55.73	71.43
LOC_Os01g69970	13.0829	8.052	0.615	1464	48.57	51.64
LOC_Os01g69980	32.292	43.1648	1.337	846	70.8	88.3
LOC_Os01g70010	3.70146	1.3176	0.356	732	55.46	70.9
LOC_Os01g69990	11.7941	5.90959	0.501	4593	48.57	42.33
LOC_Os01g69950	108.066	199.962	1.85	588	57.48	70.41
LOC_Os01g70020	20.1139	7.38881	0.367	1530	47.06	47.84
LOC_Os01g70060	13.0764	9.20654	0.704	1473	47.45	44.4
LOC_Os01g70100	3.75148	2.33821	0.623	1242	50.08	52.42
LOC_Os01g70090	12.2115	17.7424	1.453	876	68.84	85.96
LOC_Os01g70110	6.41333	23.7875	3.709	687	72.93	89.08
LOC_Os01g70130	6.91284	2.47946	0.359	1821	53.1	58.81
LOC_Os01g70160	10.0574	8.56781	0.852	690	43.48	36.09
LOC_Os01g70140	25.7232	49.701	1.932	588	56.12	68.37
LOC_Os01g70180	6.62308	4.35644	0.658	1269	69.03	96.69
LOC_Os01g70170	52.8587	54.7244	1.035	1299	54.5	61.66
LOC_Os01g70190	31.2889	18.1944	0.581	1248	54.57	63.7
LOC_Os01g70200	64.7587	23.6582	0.365	1254	52.63	58.61
LOC_Os01g70210	41.9967	65.3803	1.557	744	59.27	83.87
LOC_Os01g70240	32.0344	48.6407	1.518	429	51.98	67.13
LOC_Os01g70250	1.80556	1.35888	0.753	2283	47.31	47.7
LOC_Os01g70260	1.74985	1.85184	1.058	1245	58.47	70.12
LOC_Os01g70270	52.3219	17.6233	0.337	2427	50.02	51.42
LOC_Os01g70300	21.0387	9.25995	0.44	1713	52.19	51.66
LOC_Os01g70310	16.5292	15.2606	0.923	1146	64.57	77.75
LOC_Os01g70330	4.33373	3.7542	0.866	1227	49.55	44.25
LOC_Os01g70320	12.8456	8.84961	0.689	1713	55.05	52.01
LOC_Os01g70390	2.31975	1.00249	0.432	1467	42.4	48.88
LOC_Os01g70380	10.6753	4.42455	0.414	1470	47.41	46.53
LOC_Os01g70430	2.69218	1.91839	0.713	993	57.3	63.75
LOC_Os01g70460	3.04546	3.77245	1.239	483	59.42	72.05
LOC_Os01g70400	102.658	122.109	1.189	702	56.55	67.95
LOC_Os01g70410	2.72119	1.53401	0.564	1095	46.67	43.01
LOC_Os01g70470	71.6229	63.107	0.881	519	70.71	91.33
LOC_Os01g70520	67.0931	22.5211	0.336	1587	48.02	50.09
LOC_Os01g70570	9.15373	4.12845	0.451	1524	52.1	52.76
LOC_Os01g70550	25.297	12.9198	0.511	1467	54.12	64.83
LOC_Os01g70580	4.66401	4.65122	0.997	795	53.96	61.13
LOC_Os01g70670	15.4889	9.19641	0.594	2460	48.41	42.44
LOC_Os01g70710	10.307	8.59788	0.834	1011	56.08	61.42
LOC_Os01g70720	8.61766	1.16277	0.135	309	32.04	31.07
LOC_Os01g70730	4.72123	33.0387	6.998	384	70.57	96.88
[truncated: 13,032 more rows]
