# Supplementary material for: Analysis of Ribosome-Associated mRNAs in Rice Reveals the Importance of Transcript Size and GC Content in Translation
Source: G3 (Bethesda). 2016 Nov 14;7(1):203–19. doi: 10.1534/g3.116.036020 (PMC5217110; doi:10.1534/g3.116.036020)
Supplement: Supplementary file 24 [file 203TableS11.xlsx]

## Sheet: TableS11
		Table S11. Genomic features of genes with spliced intron vs. retained intron (SI vs. RI) isoforms.
tissue	SI model	RI model	SI TEI	RI TEI	SI cDNA length	RI cDNA length	SI CDS length	RI CDS length	SI CDS GC%	RI CDS GC%	SI mRNA-seq FPKM	RI mRNA-seq FPKM	SI TRAP-seq FPKM	RI TRAP-seq FPKM	Feature of retained intron
callus	LOC_Os02g47110.2	LOC_Os02g47110.1	2.01	1.24	1350	1456	585	585	48.89	48.89	2.15868	29.8756	4.34805	37.123	three_prime_UTR
panicle	LOC_Os02g47110.2	LOC_Os02g47110.1	0.82	1.03	1350	1456	585	585	48.89	48.89	1.32124	13.9382	1.08783	14.4073	three_prime_UTR
seedling	LOC_Os12g03810.2	LOC_Os12g03810.1	0.43	0.34	1934	2183	1317	1173	40.77	39.73	24.7741	2.95176	10.7077	1.0058	five_prime_UTR|CDS
panicle	LOC_Os12g03810.2	LOC_Os12g03810.1	0.34	0.46	1934	2183	1317	1173	40.77	39.73	62.3539	6.216	21.3976	2.83359	five_prime_UTR|CDS
panicle	LOC_Os03g26650.1	LOC_Os03g26650.2	2.45	0.42	953	1450	474	474	63.08	63.08	15.2759	10.0245	37.445	4.2553	five_prime_UTR
callus	LOC_Os01g61410.1	LOC_Os01g61410.3	0.81	0.93	1853	1639	1500	1371	53.4	53.9	4.73779	1.26534	3.85669	1.181	CDS|three_prime_UTR
seedling	LOC_Os01g61410.1	LOC_Os01g61410.3	0.68	0.6	1853	1639	1500	1371	53.4	53.9	11.266	4.45096	7.6456	2.6658	CDS|three_prime_UTR
panicle	LOC_Os01g61410.1	LOC_Os01g61410.3	0.53	0.61	1853	1639	1500	1371	53.4	53.9	8.98066	3.22096	4.75551	1.97376	CDS|three_prime_UTR
seedling	LOC_Os07g36090.3	LOC_Os07g36090.1	0.17	1.58	2736	1123	615	615	53.82	53.82	9.93094	6.65377	1.71557	10.4945	three_prime_UTR
callus	LOC_Os10g36780.3	LOC_Os10g36780.1	1.11	0.92	1958	1978	1473	1473	53.63	53.63	2.62	4.77659	2.89618	4.37386	three_prime_UTR
seedling	LOC_Os10g36780.3	LOC_Os10g36780.1	0.61	0.23	1958	1978	1473	1473	53.63	53.63	3.58337	4.51255	2.18716	1.03063	three_prime_UTR
callus	LOC_Os05g49890.1	LOC_Os05g49890.3	1.63	0.8	1114	1196	666	372	48.05	45.7	533.962	9.21408	871.714	7.36011	CDS|three_prime_UTR
seedling	LOC_Os05g49890.1	LOC_Os05g49890.3	1.7	0.67	1114	1196	666	372	48.05	45.7	426.385	13.6171	724.478	9.0657	CDS|three_prime_UTR
panicle	LOC_Os05g49890.1	LOC_Os05g49890.3	1.43	1.1	1114	1196	666	372	48.05	45.7	972.813	18.2497	1387.76	20.0167	CDS|three_prime_UTR
callus	LOC_Os05g21180.1	LOC_Os05g21180.2	0.35	0.68	1718	1853	942	942	44.59	44.59	13.5319	24.7322	4.74325	16.7793	five_prime_UTR
seedling	LOC_Os05g21180.1	LOC_Os05g21180.2	0.65	0.29	1718	1853	942	942	44.59	44.59	3.26545	6.48118	2.10902	1.85266	five_prime_UTR
panicle	LOC_Os05g21180.1	LOC_Os05g21180.2	0.56	0.25	1718	1853	942	942	44.59	44.59	3.51715	7.71028	1.96876	1.89258	five_prime_UTR
callus	LOC_Os07g08210.3	LOC_Os07g08210.2	2.71	2.74	1448	1593	564	564	53.19	53.19	3.74129	3.2979	10.1538	9.03935	five_prime_UTR
seedling	LOC_Os07g08210.3	LOC_Os07g08210.2	2.12	1.24	1448	1593	564	564	53.19	53.19	3.63005	3.46956	7.68167	4.29699	five_prime_UTR
seedling	LOC_Os01g65690.1	LOC_Os01g65690.2	1.62	0.29	1219	1363	843	627	67.38	67.62	79.0262	5.37416	127.734	1.53356	five_prime_UTR|CDS
panicle	LOC_Os03g03150.2	LOC_Os03g03150.1	1.52	0.63	2047	2269	1572	1572	57.7	57.7	1.33244	12.7464	2.02824	8.01727	three_prime_UTR
callus	LOC_Os05g08980.2	LOC_Os05g08980.3	1.05	1	1442	1521	861	861	49.25	49.25	3.21039	6.30968	3.38516	6.32161	three_prime_UTR
seedling	LOC_Os05g08980.2	LOC_Os05g08980.3	0.9	0.27	1442	1521	861	861	49.25	49.25	1.17437	6.39803	1.05967	1.75421	three_prime_UTR
panicle	LOC_Os05g08980.2	LOC_Os05g08980.3	0.61	0.44	1442	1521	861	861	49.25	49.25	2.16643	2.48013	1.31204	1.08612	three_prime_UTR
callus	LOC_Os05g08980.1	LOC_Os05g08980.3	1.36	1	1421	1521	861	861	49.25	49.25	68.9317	6.30968	94.034	6.32161	three_prime_UTR
seedling	LOC_Os05g08980.1	LOC_Os05g08980.3	0.8	0.27	1421	1521	861	861	49.25	49.25	40.4671	6.39803	32.2746	1.75421	three_prime_UTR
panicle	LOC_Os05g08980.1	LOC_Os05g08980.3	0.78	0.44	1421	1521	861	861	49.25	49.25	44.3936	2.48013	34.4398	1.08612	three_prime_UTR
panicle	LOC_Os04g17680.4	LOC_Os04g17680.1	0.84	0.17	2133	2232	339	375	46.31	45.87	1.92652	8.75845	1.61807	1.47123	CDS|three_prime_UTR
seedling	LOC_Os10g36260.2	LOC_Os10g36260.1	3.78	0.12	2074	2160	438	507	44.29	44.18	2.43633	50.4353	9.20456	6.09268	five_prime_UTR|CDS
panicle	LOC_Os01g25820.1	LOC_Os01g25820.2	0.35	0.95	3414	3497	2718	2643	50.22	50.28	93.4921	1.70239	32.7944	1.61215	CDS|three_prime_UTR
callus	LOC_Os03g19270.1	LOC_Os03g19270.4	2.47	0.34	1058	1152	579	510	65.63	67.45	2.89696	5.9298	7.14412	1.99197	CDS|three_prime_UTR
callus	LOC_Os03g19270.3	LOC_Os03g19270.4	3.55	0.34	1009	1152	543	510	67.22	67.45	20.0669	5.9298	71.2382	1.99197	CDS|three_prime_UTR
callus	LOC_Os03g19270.2	LOC_Os03g19270.4	2.15	0.34	1018	1152	552	510	66.85	67.45	17.515	5.9298	37.6697	1.99197	CDS|three_prime_UTR
seedling	LOC_Os03g02590.2	LOC_Os03g02590.4	0.75	0.18	2567	2796	714	714	51.26	51.26	162.674	12.2906	121.534	2.15771	five_prime_UTR
seedling	LOC_Os03g02590.3	LOC_Os03g02590.4	0.93	0.18	2495	2796	714	714	51.26	51.26	24.826	12.2906	23.1248	2.15771	five_prime_UTR
callus	LOC_Os08g25090.2	LOC_Os08g25090.1	1.66	1.47	1504	1576	936	1008	48.29	48.02	29.3384	12.1487	48.8061	17.9021	CDS
seedling	LOC_Os08g25090.2	LOC_Os08g25090.1	1.26	1.37	1504	1576	936	1008	48.29	48.02	10.5202	5.21904	13.2045	7.1362	CDS
panicle	LOC_Os08g25090.2	LOC_Os08g25090.1	1.16	1.36	1504	1576	936	1008	48.29	48.02	14.5763	6.36944	16.9222	8.63191	CDS
panicle	LOC_Os12g40480.1	LOC_Os12g40480.2	1.49	0.42	2499	2834	1542	1533	55.38	55.45	3.22351	23.5373	4.78872	9.85466	CDS|three_prime_UTR
seedling	LOC_Os07g06644.1	LOC_Os07g06644.2	1	0.87	1621	2578	600	600	58	58	14.7572	2.05768	14.7317	1.79082	three_prime_UTR
callus	LOC_Os03g57840.2	LOC_Os03g57840.1	0.62	0.41	1940	2064	1389	1740	45.21	51.84	12.0134	5.9451	7.49191	2.45953	CDS
seedling	LOC_Os03g57840.2	LOC_Os03g57840.1	0.32	0.35	1940	2064	1389	1740	45.21	51.84	27.5063	12.2428	8.83244	4.26553	CDS
callus	LOC_Os03g47790.1	LOC_Os03g47790.3	1.03	1.13	2177	2619	1608	1608	61.88	61.88	4.66971	3.42143	4.82841	3.86802	three_prime_UTR
seedling	LOC_Os03g47790.1	LOC_Os03g47790.3	0.73	0.73	2177	2619	1608	1608	61.88	61.88	3.152	3.0024	2.29501	2.18322	three_prime_UTR
panicle	LOC_Os03g47790.1	LOC_Os03g47790.3	1.04	0.58	2177	2619	1608	1608	61.88	61.88	6.0361	7.04301	6.24785	4.08394	three_prime_UTR
panicle	LOC_Os09g27970.2	LOC_Os09g27970.1	0.05	0.33	2824	2683	204	204	48.53	48.53	56.9276	4.71533	2.93419	1.56802	three_prime_UTR
panicle	LOC_Os09g27970.1	LOC_Os09g27970.2	0.33	0.05	2683	2824	204	204	48.53	48.53	4.71533	56.9276	1.56802	2.93419	five_prime_UTR
seedling	LOC_Os02g07760.1	LOC_Os02g07760.2	0.48	0.67	2241	2318	1584	1482	48.61	46.69	15.4471	1.59016	7.47389	1.07223	five_prime_UTR
seedling	LOC_Os03g03660.1	LOC_Os03g03660.2	0.44	0.53	2525	3042	1695	1629	45.25	45.49	26.6033	5.58846	11.6779	2.93668	CDS|three_prime_UTR
callus	LOC_Os03g03660.1	LOC_Os03g03660.3	0.51	0.73	2525	2309	1695	1629	45.25	45.49	31.2395	17.9988	15.9034	13.1756	CDS|three_prime_UTR
seedling	LOC_Os03g03660.1	LOC_Os03g03660.3	0.44	0.49	2525	2309	1695	1629	45.25	45.49	26.6033	20.1162	11.6779	9.78762	CDS|three_prime_UTR
panicle	LOC_Os03g03660.1	LOC_Os03g03660.3	0.28	0.37	2525	2309	1695	1629	45.25	45.49	40.1483	8.96981	11.3554	3.32569	CDS|three_prime_UTR
callus	LOC_Os06g11440.1	LOC_Os06g11440.3	0.23	0.21	4515	2702	3882	1485	43.15	44.92	7.2121	6.37554	1.62351	1.34858	five_prime_UTR
panicle	LOC_Os06g11440.1	LOC_Os06g11440.3	0.16	0.25	4515	2702	3882	1485	43.15	44.92	8.97068	7.18034	1.45261	1.7727	five_prime_UTR
panicle	LOC_Os06g03580.1	LOC_Os06g03580.3	0.81	0.56	1411	1626	786	768	47.58	47.53	3.09696	2.82963	2.49842	1.58801	CDS|three_prime_UTR
callus	LOC_Os01g16180.4	LOC_Os01g16180.2	0.57	0.38	4062	4239	2262	2295	45.23	45.14	9.61316	15.2983	5.49005	5.74518	five_prime_UTR
panicle	LOC_Os01g16180.4	LOC_Os01g16180.2	0.74	0.38	4062	4239	2262	2295	45.23	45.14	6.92902	16.8907	5.11673	6.42667	five_prime_UTR
callus	LOC_Os07g47990.1	LOC_Os07g47990.2	1	0.81	1347	1645	957	759	65.31	66.93	7.2154	4.65299	7.21022	3.76598	five_prime_UTR|CDS
panicle	LOC_Os12g41910.1	LOC_Os12g41910.2	1.22	0.16	2784	3019	1953	1953	56.68	56.68	12.6868	34.8155	15.4245	5.58035	five_prime_UTR
panicle	LOC_Os02g41550.1	LOC_Os02g41550.3	0.47	0.18	2636	2750	1956	1956	46.17	46.17	37.1324	5.71491	17.5708	1.02003	five_prime_UTR
panicle	LOC_Os04g59590.2	LOC_Os04g59590.1	0.4	0.28	2155	2574	1875	2034	50.4	50.59	2.68874	6.74895	1.07177	1.88639	five_prime_UTR
callus	LOC_Os07g43530.1	LOC_Os07g43530.2	1.43	0.65	1248	1325	798	798	49.75	49.75	20.1412	5.27552	28.8589	3.44234	five_prime_UTR
panicle	LOC_Os03g13274.3	LOC_Os03g13274.1	0.69	0.51	2068	2022	876	1755	43.38	44.73	2.04895	8.43573	1.42377	4.3344	CDS
callus	LOC_Os01g63400.1	LOC_Os01g63400.2	0.27	0.19	3097	3190	2112	2112	50.76	50.76	7.47547	6.04988	2.02945	1.11972	three_prime_UTR
panicle	LOC_Os12g01200.1	LOC_Os12g01200.3	0.25	0.35	3335	4049	2766	2766	46.31	46.31	23.5475	13.2094	5.81025	4.59961	five_prime_UTR
callus	LOC_Os08g20270.1	LOC_Os08g20270.2	0.89	0.96	1665	1753	897	897	46.82	46.82	49.3218	11.6033	43.828	11.1683	five_prime_UTR
seedling	LOC_Os08g20270.1	LOC_Os08g20270.2	1.83	0.47	1665	1753	897	897	46.82	46.82	8.12506	16.7553	14.9037	7.83561	five_prime_UTR
panicle	LOC_Os08g20270.1	LOC_Os08g20270.2	0.79	0.58	1665	1753	897	897	46.82	46.82	36.5311	7.55578	28.854	4.35167	five_prime_UTR
callus	LOC_Os02g32610.3	LOC_Os02g32610.4	0.3	0.27	2935	3101	2346	2118	53.45	53.64	6.63181	6.47511	2.01003	1.75389	CDS
seedling	LOC_Os10g35940.1	LOC_Os10g35940.2	0.31	0.21	2132	2462	1734	882	50.98	41.95	17.5017	8.09845	5.36839	1.71562	five_prime_UTR
callus	LOC_Os12g29580.2	LOC_Os12g29580.1	0.67	0.69	2517	3078	1215	2364	47	48.27	2.66073	7.45175	1.78225	5.14392	CDS
seedling	LOC_Os12g29580.2	LOC_Os12g29580.1	1.87	0.7	2517	3078	1215	2364	47	48.27	1.31272	6.48081	2.45047	4.56411	CDS
callus	LOC_Os02g07260.1	LOC_Os02g07260.2	1.06	0.56	1731	1841	1209	1209	52.69	52.69	561.376	4.05063	594.318	2.2736	five_prime_UTR
callus	LOC_Os05g48870.9	LOC_Os05g48870.8	1.03	0.5	1612	1799	885	891	46.89	46.69	3.05976	6.09009	3.16226	3.04426	three_prime_UTR
seedling	LOC_Os05g48870.9	LOC_Os05g48870.8	0.42	0.36	1612	1799	885	891	46.89	46.69	2.65539	6.91292	1.12509	2.49484	three_prime_UTR
panicle	LOC_Os05g48870.9	LOC_Os05g48870.8	2.03	0.16	1612	1799	885	891	46.89	46.69	1.1673	6.52821	2.36486	1.03664	three_prime_UTR
callus	LOC_Os05g48870.1	LOC_Os05g48870.8	0.71	0.5	2879	1799	2139	891	53.39	46.69	19.8956	6.09009	14.0958	3.04426	three_prime_UTR
seedling	LOC_Os05g48870.1	LOC_Os05g48870.8	0.58	0.36	2879	1799	2139	891	53.39	46.69	15.6322	6.91292	9.05449	2.49484	three_prime_UTR
panicle	LOC_Os05g48870.1	LOC_Os05g48870.8	0.35	0.16	2879	1799	2139	891	53.39	46.69	22.5333	6.52821	7.79257	1.03664	three_prime_UTR
callus	LOC_Os05g48870.5	LOC_Os05g48870.8	0.44	0.5	1651	1799	942	891	46.5	46.69	15.1325	6.09009	6.69381	3.04426	three_prime_UTR
seedling	LOC_Os05g48870.5	LOC_Os05g48870.8	0.2	0.36	1651	1799	942	891	46.5	46.69	10.3914	6.91292	2.09758	2.49484	three_prime_UTR
callus	LOC_Os10g21810.1	LOC_Os10g21810.2	0.19	0.28	3561	5006	3561	1827	43.02	44.72	8.52173	16.2227	1.61347	4.58975	CDS|three_prime_UTR
callus	LOC_Os03g01730.6	LOC_Os03g01730.3	1.09	0.19	2164	2567	678	765	55.31	52.81	2.63551	5.92624	2.88156	1.13346	five_prime_UTR|CDS
callus	LOC_Os03g01730.5	LOC_Os03g01730.3	4.36	0.19	1310	2567	678	765	55.31	52.81	1.10839	5.92624	4.83676	1.13346	five_prime_UTR|CDS
callus	LOC_Os03g01730.3	LOC_Os03g01730.6	0.19	1.09	2567	2164	765	678	52.81	55.31	5.92624	2.63551	1.13346	2.88156	five_prime_UTR
panicle	LOC_Os03g13950.4	LOC_Os03g13950.3	5.41	0.25	791	897	327	285	58.72	60.7	43.4733	9.30043	235.182	2.29659	CDS|three_prime_UTR
seedling	LOC_Os12g07590.1	LOC_Os12g07590.2	0.59	0.53	1547	1369	987	987	46.71	46.71	2.27746	2.54683	1.33857	1.35653	three_prime_UTR
panicle	LOC_Os12g07590.1	LOC_Os12g07590.2	0.55	0.82	1547	1369	987	987	46.71	46.71	4.92042	3.01099	2.70892	2.47268	three_prime_UTR
callus	LOC_Os12g07590.1	LOC_Os12g07590.3	0.92	0.75	1547	1226	987	675	46.71	49.78	4.51112	3.06572	4.17192	2.3066	three_prime_UTR
callus	LOC_Os02g52130.5	LOC_Os02g52130.3	1.05	0.27	1672	2196	975	975	68.21	68.21	4.47187	8.16668	4.67406	2.23944	five_prime_UTR
panicle	LOC_Os02g52130.5	LOC_Os02g52130.3	0.62	0.32	1672	2196	975	975	68.21	68.21	7.32421	24.2908	4.53767	7.81452	five_prime_UTR
callus	LOC_Os02g52130.5	LOC_Os02g52130.8	1.05	1.21	1672	2091	975	975	68.21	68.21	4.47187	3.66514	4.67406	4.41667	five_prime_UTR
panicle	LOC_Os02g52130.5	LOC_Os02g52130.8	0.62	0.86	1672	2091	975	975	68.21	68.21	7.32421	9.96268	4.53767	8.59325	five_prime_UTR
callus	LOC_Os02g52130.3	LOC_Os02g52130.8	0.27	1.21	2196	2091	975	975	68.21	68.21	8.16668	3.66514	2.23944	4.41667	five_prime_UTR
panicle	LOC_Os02g52130.3	LOC_Os02g52130.8	0.32	0.86	2196	2091	975	975	68.21	68.21	24.2908	9.96268	7.81452	8.59325	five_prime_UTR
callus	LOC_Os02g52130.1	LOC_Os02g52130.3	1.58	0.27	2045	2196	975	975	68.21	68.21	1.60433	8.16668	2.53145	2.23944	five_prime_UTR
callus	LOC_Os02g52130.1	LOC_Os02g52130.8	1.58	1.21	2045	2091	975	975	68.21	68.21	1.60433	3.66514	2.53145	4.41667	five_prime_UTR
callus	LOC_Os02g52130.8	LOC_Os02g52130.3	1.21	0.27	2091	2196	975	975	68.21	68.21	3.66514	8.16668	4.41667	2.23944	five_prime_UTR
panicle	LOC_Os02g52130.8	LOC_Os02g52130.3	0.86	0.32	2091	2196	975	975	68.21	68.21	9.96268	24.2908	8.59325	7.81452	five_prime_UTR
panicle	LOC_Os02g52130.2	LOC_Os02g52130.3	3.92	0.32	1995	2196	975	975	68.21	68.21	1.43726	24.2908	5.63672	7.81452	five_prime_UTR
panicle	LOC_Os02g52130.2	LOC_Os02g52130.8	3.92	0.86	1995	2091	975	975	68.21	68.21	1.43726	9.96268	5.63672	8.59325	five_prime_UTR
callus	LOC_Os09g20660.1	LOC_Os09g20660.2	2.95	2.19	717	859	324	291	51.85	52.23	129.372	1.94155	382.066	4.25918	CDS|three_prime_UTR
seedling	LOC_Os09g20660.1	LOC_Os09g20660.2	2.68	1.82	717	859	324	291	51.85	52.23	138.526	3.46244	371.526	6.31444	CDS|three_prime_UTR
panicle	LOC_Os12g16350.9	LOC_Os12g16350.15	0.82	0.08	2069	2683	1122	1122	41.98	41.98	5.20672	29.7312	4.27201	2.40855	three_prime_UTR
panicle	LOC_Os12g16350.9	LOC_Os12g16350.11	0.82	0.22	2069	2142	1122	1122	41.98	41.98	5.20672	12.2349	4.27201	2.70593	three_prime_UTR
panicle	LOC_Os12g16350.9	LOC_Os12g16350.4	0.82	0.42	2069	2162	1122	1122	41.98	41.98	5.20672	46.8312	4.27201	19.8391	three_prime_UTR
panicle	LOC_Os12g16350.9	LOC_Os12g16350.1	0.82	0.23	2069	2778	1122	1845	41.98	48.73	5.20672	18.0393	4.27201	4.16746	three_prime_UTR
callus	LOC_Os06g23430.2	LOC_Os06g23430.1	1.95	2.73	916	1158	411	411	56.2	56.2	13.8048	21.4897	26.9457	58.685	five_prime_UTR
seedling	LOC_Os06g23430.2	LOC_Os06g23430.1	1.89	2.63	916	1158	411	411	56.2	56.2	9.38373	9.91726	17.7401	26.0421	five_prime_UTR
panicle	LOC_Os06g23430.2	LOC_Os06g23430.1	2.08	2.86	916	1158	411	411	56.2	56.2	23.1188	40.8276	48.1909	116.819	five_prime_UTR
callus	LOC_Os07g47510.2	LOC_Os07g47510.1	10.76	2.97	993	1464	348	768	68.68	70.57	11.8971	102.422	127.982	304.667	CDS|three_prime_UTR
seedling	LOC_Os07g47510.2	LOC_Os07g47510.1	2.66	2.28	993	1464	348	768	68.68	70.57	6.55564	74.1245	17.4333	169.042	CDS|three_prime_UTR
panicle	LOC_Os07g47510.2	LOC_Os07g47510.1	1.62	2.77	993	1464	348	768	68.68	70.57	139.185	148.748	225.578	412.182	CDS|three_prime_UTR
callus	LOC_Os07g48640.2	LOC_Os07g48640.1	0.74	0.72	1374	1332	960	1122	50.52	53.03	15.1002	3.76279	11.198	2.72277	five_prime_UTR|CDS
seedling	LOC_Os07g48640.2	LOC_Os07g48640.1	0.48	0.54	1374	1332	960	1122	50.52	53.03	3.34653	1.9835	1.60368	1.06449	five_prime_UTR|CDS
panicle	LOC_Os07g48640.2	LOC_Os07g48640.1	0.56	0.56	1374	1332	960	1122	50.52	53.03	9.75052	2.13995	5.48909	1.19983	five_prime_UTR|CDS
seedling	LOC_Os01g55290.3	LOC_Os01g55290.1	0.24	0.5	2752	1525	642	888	40.81	41.89	7.62416	19.9426	1.82985	9.95881	five_prime_UTR
seedling	LOC_Os01g55290.1	LOC_Os01g55290.3	0.5	0.24	1525	2752	888	642	41.89	40.81	19.9426	7.62416	9.95881	1.82985	CDS|three_prime_UTR
callus	LOC_Os03g13840.1	LOC_Os03g13840.2	1.76	1.78	1869	2014	1449	1449	63.35	63.35	1.57403	3.8141	2.76403	6.77815	five_prime_UTR
seedling	LOC_Os03g13840.1	LOC_Os03g13840.2	1.11	1.22	1869	2014	1449	1449	63.35	63.35	18.1487	7.34419	20.1583	8.92444	five_prime_UTR
callus	LOC_Os03g19960.1	LOC_Os03g19960.2	0.84	0.1	2742	3119	2169	1695	49.29	48.55	34.7028	14.949	29.0342	1.49371	CDS|three_prime_UTR
callus	LOC_Os05g01020.3	LOC_Os05g01020.2	0.19	0.13	941	4879	555	3957	37.84	44.25	15.8994	57.4702	3.00086	7.27084	CDS
seedling	LOC_Os05g01020.3	LOC_Os05g01020.2	0.22	0.1	941	4879	555	3957	37.84	44.25	9.35382	23.3063	2.10294	2.23592	CDS
panicle	LOC_Os05g01020.3	LOC_Os05g01020.2	0.2	0.05	941	4879	555	3957	37.84	44.25	6.41078	50.1297	1.27817	2.55491	CDS
callus	LOC_Os08g33479.2	LOC_Os08g33479.1	0.63	0.12	781	1644	261	315	37.93	37.14	11.8201	10.7275	7.43562	1.28378	five_prime_UTR|CDS
callus	LOC_Os01g62890.1	LOC_Os01g62890.2	1.22	1.06	1226	1299	630	630	49.84	49.84	9.08921	2.76856	11.053	2.94603	three_prime_UTR
panicle	LOC_Os01g62890.1	LOC_Os01g62890.2	1.15	0.44	1226	1299	630	630	49.84	49.84	17.0495	4.156	19.6308	1.84143	three_prime_UTR
panicle	LOC_Os07g49400.4	LOC_Os07g49400.3	6.17	0.2	1470	1591	525	603	62.48	60.36	2.97928	7.92494	18.3924	1.55216	CDS|three_prime_UTR
callus	LOC_Os07g49400.1	LOC_Os07g49400.3	2.45	0.35	1475	1591	756	603	60.05	60.36	183.366	3.1765	449.574	1.12203	CDS|three_prime_UTR
seedling	LOC_Os07g49400.1	LOC_Os07g49400.3	2.3	0.17	1475	1591	756	603	60.05	60.36	290.987	7.03041	668.884	1.21572	CDS|three_prime_UTR
panicle	LOC_Os07g49400.1	LOC_Os07g49400.3	2.98	0.2	1475	1591	756	603	60.05	60.36	839.001	7.92494	2498.24	1.55216	CDS|three_prime_UTR
callus	LOC_Os01g35580.7	LOC_Os01g35580.1	0.5	3.03	1450	1611	378	705	48.68	47.38	6.19174	12.1815	3.08371	36.9201	CDS
seedling	LOC_Os01g35580.7	LOC_Os01g35580.1	0.31	4.23	1450	1611	378	705	48.68	47.38	3.25274	2.10832	1.01611	8.90898	CDS
panicle	LOC_Os01g35580.7	LOC_Os01g35580.1	0.59	1.87	1450	1611	378	705	48.68	47.38	6.45329	9.56555	3.80093	17.8467	CDS
callus	LOC_Os01g35580.7	LOC_Os01g35580.3	0.5	0.31	1450	1479	378	705	48.68	47.38	6.19174	16.3426	3.08371	5.00517	CDS
seedling	LOC_Os01g35580.7	LOC_Os01g35580.3	0.31	1.06	1450	1479	378	705	48.68	47.38	3.25274	6.35023	1.01611	6.72027	CDS
panicle	LOC_Os01g35580.7	LOC_Os01g35580.3	0.59	0.66	1450	1479	378	705	48.68	47.38	6.45329	17.7499	3.80093	11.7687	CDS
callus	LOC_Os01g35580.7	LOC_Os01g35580.2	0.5	2.17	1450	1994	378	705	48.68	47.38	6.19174	5.33031	3.08371	11.5416	CDS
seedling	LOC_Os01g35580.7	LOC_Os01g35580.2	0.31	0.86	1450	1994	378	705	48.68	47.38	3.25274	7.40834	1.01611	6.38153	CDS
panicle	LOC_Os01g35580.7	LOC_Os01g35580.2	0.59	0.4	1450	1994	378	705	48.68	47.38	6.45329	5.46468	3.80093	2.18353	CDS
callus	LOC_Os01g35580.4	LOC_Os01g35580.1	1.08	3.03	1868	1611	579	705	47.5	47.38	9.83737	12.1815	10.6522	36.9201	CDS
panicle	LOC_Os01g35580.4	LOC_Os01g35580.1	0.64	1.87	1868	1611	579	705	47.5	47.38	2.01671	9.56555	1.28431	17.8467	CDS
callus	LOC_Os01g35580.4	LOC_Os01g35580.3	1.08	0.31	1868	1479	579	705	47.5	47.38	9.83737	16.3426	10.6522	5.00517	CDS
panicle	LOC_Os01g35580.4	LOC_Os01g35580.3	0.64	0.66	1868	1479	579	705	47.5	47.38	2.01671	17.7499	1.28431	11.7687	CDS
callus	LOC_Os01g35580.4	LOC_Os01g35580.2	1.08	2.17	1868	1994	579	705	47.5	47.38	9.83737	5.33031	10.6522	11.5416	CDS
panicle	LOC_Os01g35580.4	LOC_Os01g35580.2	0.64	0.4	1868	1994	579	705	47.5	47.38	2.01671	5.46468	1.28431	2.18353	CDS
seedling	LOC_Os08g42400.1	LOC_Os08g42400.2	2.7	0.07	1691	3449	699	504	69.24	69.84	76.1865	13.8085	205.546	1.01612	CDS|three_prime_UTR
callus	LOC_Os02g05700.1	LOC_Os02g05700.2	0.98	1.56	2657	2903	1872	1872	51.71	51.71	14.8555	13.5018	14.5776	21.0286	three_prime_UTR
seedling	LOC_Os02g05700.1	LOC_Os02g05700.2	1.86	1.08	2657	2903	1872	1872	51.71	51.71	10.3088	21.87	19.1993	23.5788	three_prime_UTR
panicle	LOC_Os02g05700.1	LOC_Os02g05700.2	1.07	1.27	2657	2903	1872	1872	51.71	51.71	21.4741	14.0431	22.9907	17.8674	three_prime_UTR
seedling	LOC_Os09g38960.2	LOC_Os09g38960.4	0.32	0.29	3408	2855	2382	1086	48.45	41.99	18.5602	11.4997	5.87834	3.37091	CDS|three_prime_UTR
panicle	LOC_Os09g38960.2	LOC_Os09g38960.4	0.3	0.35	3408	2855	2382	1086	48.45	41.99	8.56069	3.38676	2.6034	1.19107	CDS|three_prime_UTR
callus	LOC_Os01g57550.1	LOC_Os01g57550.2	0.76	1.07	1804	1940	1077	1041	42.71	42.75	5.77949	1.27649	4.39318	1.36366	CDS
panicle	LOC_Os01g57550.1	LOC_Os01g57550.2	0.33	0.94	1804	1940	1077	1041	42.71	42.75	7.46662	3.82127	2.46652	3.59238	CDS
callus	LOC_Os01g06590.2	LOC_Os01g06590.3	1.13	0.89	2727	2536	1506	987	44.69	45.39	12.8081	7.58695	14.4766	6.76311	three_prime_UTR
seedling	LOC_Os01g06590.2	LOC_Os01g06590.3	0.52	0.68	2727	2536	1506	987	44.69	45.39	10.0368	6.03525	5.26685	4.09365	three_prime_UTR
callus	LOC_Os01g06590.3	LOC_Os01g06590.2	0.89	1.13	2536	2727	987	1506	45.39	44.69	7.58695	12.8081	6.76311	14.4766	CDS
seedling	LOC_Os01g06590.3	LOC_Os01g06590.2	0.68	0.52	2536	2727	987	1506	45.39	44.69	6.03525	10.0368	4.09365	5.26685	CDS
seedling	LOC_Os02g10480.3	LOC_Os02g10480.2	1.93	1.42	1476	1648	963	963	52.86	52.86	2.10851	2.72789	4.07052	3.86265	five_prime_UTR
callus	LOC_Os01g54100.1	LOC_Os01g54100.2	0.77	0.47	2389	2772	2016	1449	48.26	43.55	58.8582	21.1819	45.5394	9.86111	five_prime_UTR
seedling	LOC_Os01g54100.1	LOC_Os01g54100.2	0.52	0.74	2389	2772	2016	1449	48.26	43.55	29.8657	9.7705	15.6767	7.26859	five_prime_UTR
panicle	LOC_Os01g54100.1	LOC_Os01g54100.2	0.41	0.46	2389	2772	2016	1449	48.26	43.55	71.2895	13.762	29.2922	6.2742	five_prime_UTR
callus	LOC_Os01g58740.1	LOC_Os01g58740.2	1.46	1.53	1989	2188	1404	1404	54.63	54.63	2.61989	10.807	3.82453	16.5727	five_prime_UTR
seedling	LOC_Os01g56680.1	LOC_Os01g56680.2	7.48	0.35	1355	1457	375	390	70.93	65.38	554.519	4.89027	4147.93	1.73389	five_prime_UTR|CDS
callus	LOC_Os02g30730.1	LOC_Os02g30730.2	0.22	0.17	3090	3164	2415	2415	47.99	47.99	48.773	10.1443	10.5878	1.75495	three_prime_UTR
seedling	LOC_Os02g30730.1	LOC_Os02g30730.2	0.23	0.24	3090	3164	2415	2415	47.99	47.99	14.7206	9.33078	3.35453	2.26096	three_prime_UTR
panicle	LOC_Os02g30730.1	LOC_Os02g30730.2	0.05	0.55	3090	3164	2415	2415	47.99	47.99	28.3168	10.562	1.27898	5.7574	three_prime_UTR
callus	LOC_Os04g58320.2	LOC_Os04g58320.1	1.81	0.91	1230	1300	474	474	51.27	51.27	14.744	15.6131	26.6658	14.1448	three_prime_UTR
seedling	LOC_Os04g58320.2	LOC_Os04g58320.1	0.93	0.23	1230	1300	474	474	51.27	51.27	11.1373	14.2331	10.3304	3.27152	three_prime_UTR
panicle	LOC_Os04g58320.2	LOC_Os04g58320.1	0.9	0.22	1230	1300	474	474	51.27	51.27	11.1611	10.0086	10.0789	2.20095	three_prime_UTR
seedling	LOC_Os03g56950.2	LOC_Os03g56950.5	0.1	0.09	1830	2057	1266	828	60.03	65.46	12.4066	12.4303	1.27398	1.09891	CDS|three_prime_UTR
seedling	LOC_Os03g56950.2	LOC_Os03g56950.6	0.1	0.16	1830	1969	1266	861	60.03	65.04	12.4066	13.8974	1.27398	2.18684	CDS|three_prime_UTR
seedling	LOC_Os03g56950.6	LOC_Os03g56950.5	0.16	0.09	1969	2057	861	828	65.04	65.46	13.8974	12.4303	2.18684	1.09891	five_prime_UTR|CDS
seedling	LOC_Os03g56950.1	LOC_Os03g56950.5	0.76	0.09	1877	2057	1266	828	60.03	65.46	54.4263	12.4303	41.1304	1.09891	CDS|three_prime_UTR
seedling	LOC_Os03g56950.1	LOC_Os03g56950.6	0.76	0.16	1877	1969	1266	861	60.03	65.04	54.4263	13.8974	41.1304	2.18684	CDS|three_prime_UTR
callus	LOC_Os03g54150.2	LOC_Os03g54150.1	2.09	0.31	3391	3624	1839	1839	47.85	47.85	4.95192	27.9127	10.354	8.53706	five_prime_UTR
seedling	LOC_Os03g54150.2	LOC_Os03g54150.1	1.05	0.29	3391	3624	1839	1839	47.85	47.85	2.46961	23.2386	2.58315	6.74069	five_prime_UTR
panicle	LOC_Os03g54150.2	LOC_Os03g54150.1	1	0.18	3391	3624	1839	1839	47.85	47.85	6.64615	14.1527	6.62222	2.49994	five_prime_UTR
callus	LOC_Os02g09770.4	LOC_Os02g09770.1	0.44	0.67	1794	1613	966	1170	49.9	53.59	2.27571	15.5697	1.00836	10.3688	three_prime_UTR
seedling	LOC_Os03g61990.1	LOC_Os03g61990.4	1.06	0.08	1790	2012	618	618	53.07	53.07	33.0094	26.7028	35.0563	2.04787	three_prime_UTR
callus	LOC_Os03g61990.1	LOC_Os03g61990.2	0.73	3.46	1790	1946	618	618	53.07	53.07	34.5727	49.1636	25.0896	170.048	three_prime_UTR
seedling	LOC_Os03g61990.1	LOC_Os03g61990.2	1.06	5.65	1790	1946	618	618	53.07	53.07	33.0094	18.6149	35.0563	105.116	three_prime_UTR
panicle	LOC_Os03g61990.1	LOC_Os03g61990.2	1.76	2.96	1790	1946	618	618	53.07	53.07	63.4419	52.7257	111.925	156.256	three_prime_UTR
callus	LOC_Os03g61990.1	LOC_Os03g61990.5	0.73	1.52	1790	1926	618	618	53.07	53.07	34.5727	4.60701	25.0896	6.98522	three_prime_UTR
seedling	LOC_Os03g61990.1	LOC_Os03g61990.5	1.06	1.9	1790	1926	618	618	53.07	53.07	33.0094	4.42808	35.0563	8.39205	three_prime_UTR
panicle	LOC_Os03g61990.1	LOC_Os03g61990.5	1.76	1.64	1790	1926	618	618	53.07	53.07	63.4419	7.20179	111.925	11.7788	three_prime_UTR
seedling	LOC_Os03g61990.2	LOC_Os03g61990.4	5.65	0.08	1946	2012	618	618	53.07	53.07	18.6149	26.7028	105.116	2.04787	three_prime_UTR
seedling	LOC_Os03g61990.5	LOC_Os03g61990.4	1.9	0.08	1926	2012	618	618	53.07	53.07	4.42808	26.7028	8.39205	2.04787	three_prime_UTR
callus	LOC_Os06g13860.2	LOC_Os06g13860.1	0.43	0.46	2768	2877	1500	2304	42.4	43.75	2.45646	5.56914	1.05851	2.57891	CDS
callus	LOC_Os10g42299.3	LOC_Os10g42299.2	1.68	0.07	2619	3298	891	951	62.18	72.13	18.6857	16.739	31.3012	1.25184	five_prime_UTR
seedling	LOC_Os10g42299.1	LOC_Os10g42299.2	1.34	0.09	2934	3298	951	951	72.13	72.13	18.268	28.0576	24.5248	2.44044	five_prime_UTR
panicle	LOC_Os07g07230.2	LOC_Os07g07230.1	0.22	0.26	3582	3605	2394	2394	61.4	61.4	36.2379	13.8978	7.99053	3.63092	five_prime_UTR
callus	LOC_Os01g35789.3	LOC_Os01g35789.1	0.29	1.03	793	1958	297	309	72.05	71.2	18.54	2.00569	5.35876	2.07475	three_prime_UTR
seedling	LOC_Os01g35789.3	LOC_Os01g35789.1	0.15	0.51	793	1958	297	309	72.05	71.2	19.762	3.457	2.92029	1.76681	three_prime_UTR
panicle	LOC_Os01g35789.3	LOC_Os01g35789.1	0.34	2.14	793	1958	297	309	72.05	71.2	7.88327	2.41115	2.64911	5.15321	three_prime_UTR
callus	LOC_Os09g27690.5	LOC_Os09g27690.6	2.12	0.86	1399	1126	714	444	64.15	55.86	2.96528	5.76141	6.28141	4.93418	CDS
callus	LOC_Os09g27690.4	LOC_Os09g27690.6	1.09	0.86	1220	1126	660	444	65.3	55.86	3.08614	5.76141	3.36911	4.93418	CDS
panicle	LOC_Os01g64030.1	LOC_Os01g64030.3	0.95	0.7	2267	2362	1254	1254	44.58	44.58	3.03349	6.59468	2.88305	4.60108	five_prime_UTR
callus	LOC_Os03g02440.2	LOC_Os03g02440.1	0.61	0.5	4051	4464	2241	2241	52.07	52.07	4.36681	5.08085	2.6469	2.56141	three_prime_UTR
seedling	LOC_Os03g02440.2	LOC_Os03g02440.1	0.44	0.45	4051	4464	2241	2241	52.07	52.07	5.99173	5.04332	2.62525	2.25391	three_prime_UTR
panicle	LOC_Os03g02440.2	LOC_Os03g02440.1	0.49	0.58	4051	4464	2241	2241	52.07	52.07	11.7876	5.77013	5.8284	3.32858	three_prime_UTR
callus	LOC_Os12g18729.3	LOC_Os12g18729.5	0.47	0.38	3658	3452	2607	2607	46.95	46.95	2.1901	11.4177	1.02613	4.34735	five_prime_UTR
seedling	LOC_Os12g18729.3	LOC_Os12g18729.5	1.01	0.19	3658	3452	2607	2607	46.95	46.95	2.84244	25.616	2.88036	4.84742	five_prime_UTR
panicle	LOC_Os12g18729.3	LOC_Os12g18729.5	0.89	0.19	3658	3452	2607	2607	46.95	46.95	5.22415	20.652	4.66534	4.01441	five_prime_UTR
seedling	LOC_Os12g18729.4	LOC_Os12g18729.5	0.61	0.19	3655	3452	2607	2607	46.95	46.95	7.40581	25.616	4.5287	4.84742	five_prime_UTR
panicle	LOC_Os12g18729.4	LOC_Os12g18729.5	0.19	0.19	3655	3452	2607	2607	46.95	46.95	7.34269	20.652	1.40647	4.01441	five_prime_UTR
panicle	LOC_Os12g18729.2	LOC_Os12g18729.5	1.19	0.19	3549	3452	2607	2607	46.95	46.95	1.26158	20.652	1.49573	4.01441	five_prime_UTR
callus	LOC_Os10g31460.5	LOC_Os10g31460.4	3.5	3.01	706	839	435	513	60.46	61.4	303.383	102.844	1060.88	309.539	CDS
callus	LOC_Os10g30790.1	LOC_Os10g30790.2	1.17	1.62	2444	2829	1626	1626	66.54	66.54	9.83097	3.47573	11.5155	5.63896	three_prime_UTR
callus	LOC_Os10g38590.1	LOC_Os10g38590.2	1.75	0.35	1026	1103	723	837	65.42	64.28	54.1226	4.28809	94.5642	1.49805	CDS
callus	LOC_Os05g19630.1	LOC_Os05g19630.2	0.5	0.55	1428	2229	945	945	46.56	46.56	8.52017	10.7372	4.23425	5.90703	five_prime_UTR
seedling	LOC_Os05g19630.1	LOC_Os05g19630.2	0.53	0.41	1428	2229	945	945	46.56	46.56	6.27043	9.86258	3.3124	4.0344	five_prime_UTR
panicle	LOC_Os05g19630.1	LOC_Os05g19630.2	0.27	0.6	1428	2229	945	945	46.56	46.56	5.27994	7.89128	1.4396	4.70517	five_prime_UTR
panicle	LOC_Os09g25260.1	LOC_Os09g25260.2	1.93	0.37	1343	2596	954	879	57.44	58.82	8.92796	3.23043	17.1952	1.18259	CDS|three_prime_UTR
callus	LOC_Os11g05010.1	LOC_Os11g05010.3	1.06	0.59	2416	2541	1548	1548	65.96	65.96	24.1289	9.60415	25.4985	5.64891	five_prime_UTR
panicle	LOC_Os11g05010.1	LOC_Os11g05010.3	0.95	0.22	2416	2541	1548	1548	65.96	65.96	32.4317	16.1021	30.8342	3.49536	five_prime_UTR
seedling	LOC_Os10g25570.3	LOC_Os10g25570.5	8.04	0.5	776	793	402	297	68.91	71.04	8.99974	16.8128	72.3994	8.36078	CDS|three_prime_UTR
seedling	LOC_Os10g25570.2	LOC_Os10g25570.5	2.78	0.5	794	793	417	297	70.74	71.04	40.0026	16.8128	111.198	8.36078	CDS|three_prime_UTR
callus	LOC_Os05g51190.5	LOC_Os05g51190.2	0.29	0.66	3262	3256	1467	1596	49.83	49.87	3.67437	3.12941	1.05802	2.0567	five_prime_UTR
panicle	LOC_Os05g51190.5	LOC_Os05g51190.2	0.38	0.42	3262	3256	1467	1596	49.83	49.87	10.4056	20.131	3.94203	8.53265	five_prime_UTR
callus	LOC_Os05g51190.2	LOC_Os05g51190.5	0.66	0.29	3256	3262	1596	1467	49.87	49.83	3.12941	3.67437	2.0567	1.05802	CDS|three_prime_UTR
panicle	LOC_Os05g51190.2	LOC_Os05g51190.5	0.42	0.38	3256	3262	1596	1467	49.87	49.83	20.131	10.4056	8.53265	3.94203	CDS|three_prime_UTR
callus	LOC_Os01g59910.3	LOC_Os01g59910.1	0.41	0.53	1393	1507	570	732	63.16	57.1	6.82617	12.7788	2.77755	6.7425	three_prime_UTR
callus	LOC_Os03g22720.3	LOC_Os03g22720.1	0.25	0.2	1513	1930	285	447	72.98	56.38	9.5985	12.5701	2.36713	2.56701	five_prime_UTR|CDS
seedling	LOC_Os03g22720.3	LOC_Os03g22720.1	0.58	0.29	1513	1930	285	447	72.98	56.38	3.00218	4.27322	1.75623	1.25103	five_prime_UTR|CDS
panicle	LOC_Os03g22720.3	LOC_Os03g22720.1	1.45	0.31	1513	1930	285	447	72.98	56.38	15.2955	17.5013	22.113	5.37536	five_prime_UTR|CDS
panicle	LOC_Os03g22720.2	LOC_Os03g22720.1	0.74	0.31	1624	1930	396	447	68.94	56.38	4.14085	17.5013	3.08274	5.37536	five_prime_UTR|CDS
callus	LOC_Os09g38060.1	LOC_Os09g38060.2	1.28	0.61	1688	1762	1116	1116	48.66	48.66	17.3859	4.2699	22.2417	2.59781	three_prime_UTR
seedling	LOC_Os09g38060.1	LOC_Os09g38060.2	0.99	0.53	1688	1762	1116	1116	48.66	48.66	18.6127	3.35718	18.4689	1.76721	three_prime_UTR
callus	LOC_Os10g27230.1	LOC_Os10g27230.2	0.87	0.65	2626	2726	1818	1818	46.42	46.42	29.2077	13.1397	25.4635	8.56137	five_prime_UTR
seedling	LOC_Os10g27230.1	LOC_Os10g27230.2	0.72	0.64	2626	2726	1818	1818	46.42	46.42	15.6231	5.07244	11.2191	3.23722	five_prime_UTR
panicle	LOC_Os10g27230.1	LOC_Os10g27230.2	0.52	0.53	2626	2726	1818	1818	46.42	46.42	34.7153	28.1297	18.0476	14.9619	five_prime_UTR
seedling	LOC_Os11g13890.6	LOC_Os11g13890.2	0.02	0.02	1949	1737	480	738	65.62	59.21	80.5773	218.716	1.77935	3.88389	CDS|three_prime_UTR
seedling	LOC_Os11g13890.5	LOC_Os11g13890.6	3.22	0.02	959	1949	561	480	65.42	65.62	150.108	80.5773	482.771	1.77935	five_prime_UTR
seedling	LOC_Os11g13890.5	LOC_Os11g13890.2	3.22	0.02	959	1737	561	738	65.42	59.21	150.108	218.716	482.771	3.88389	CDS|three_prime_UTR
seedling	LOC_Os11g13890.4	LOC_Os11g13890.6	1.88	0.02	1300	1949	669	480	64.28	65.62	12.5757	80.5773	23.6253	1.77935	five_prime_UTR
seedling	LOC_Os11g13890.4	LOC_Os11g13890.2	1.88	0.02	1300	1737	669	738	64.28	59.21	12.5757	218.716	23.6253	3.88389	CDS|three_prime_UTR
seedling	LOC_Os11g13890.2	LOC_Os11g13890.6	0.02	0.02	1737	1949	738	480	59.21	65.62	218.716	80.5773	3.88389	1.77935	five_prime_UTR
seedling	LOC_Os11g13890.1	LOC_Os11g13890.6	1.67	0.02	1305	1949	852	480	65.73	65.62	3111.78	80.5773	5182.5	1.77935	five_prime_UTR
seedling	LOC_Os11g13890.1	LOC_Os11g13890.2	1.67	0.02	1305	1737	852	738	65.73	59.21	3111.78	218.716	5182.5	3.88389	CDS|three_prime_UTR
callus	LOC_Os07g05610.1	LOC_Os07g05610.2	0.51	0.6	3354	3450	2832	2832	47.53	47.53	17.1506	19.3146	8.80343	11.5645	three_prime_UTR
callus	LOC_Os07g05610.3	LOC_Os07g05610.2	0.49	0.6	3350	3450	2829	2832	47.51	47.53	12.7504	19.3146	6.27149	11.5645	three_prime_UTR
seedling	LOC_Os07g05610.3	LOC_Os07g05610.2	0.48	0.49	3350	3450	2829	2832	47.51	47.53	5.85064	14.8293	2.82364	7.31546	three_prime_UTR
panicle	LOC_Os07g05610.3	LOC_Os07g05610.2	0.29	0.42	3350	3450	2829	2832	47.51	47.53	11.5134	17.4183	3.32311	7.31234	three_prime_UTR
seedling	LOC_Os08g38086.3	LOC_Os08g38086.4	0.22	0.36	2652	2722	2286	2097	45.89	43.2	39.763	4.89302	8.92505	1.77765	five_prime_UTR
callus	LOC_Os04g23140.2	LOC_Os04g23140.1	0.48	0.6	1315	1417	603	705	65.84	63.55	5.83621	140.346	2.80494	83.5358	CDS
panicle	LOC_Os04g23140.2	LOC_Os04g23140.1	1.41	0.79	1315	1417	603	705	65.84	63.55	4.99669	276.204	7.05721	218.644	CDS
callus	LOC_Os01g73000.2	LOC_Os01g73000.1	0.91	1.35	1983	2202	1164	1164	45.27	45.27	7.59394	9.54882	6.94292	12.9258	three_prime_UTR
seedling	LOC_Os01g73000.2	LOC_Os01g73000.1	0.57	0.5	1983	2202	1164	1164	45.27	45.27	13.8644	22.778	7.90801	11.3542	three_prime_UTR
panicle	LOC_Os01g73000.2	LOC_Os01g73000.1	0.47	0.59	1983	2202	1164	1164	45.27	45.27	9.79453	7.11749	4.60877	4.1881	three_prime_UTR
callus	LOC_Os01g65580.3	LOC_Os01g65580.1	0.79	0.49	2718	2807	2163	2163	44.24	44.24	2.9166	3.91477	2.29189	1.91874	three_prime_UTR
panicle	LOC_Os01g65580.3	LOC_Os01g65580.1	0.23	0.32	2718	2807	2163	2163	44.24	44.24	6.48456	3.38829	1.48408	1.07396	three_prime_UTR
callus	LOC_Os01g65580.2	LOC_Os01g65580.1	0.42	0.49	2622	2807	2163	2163	44.24	44.24	12.5323	3.91477	5.2817	1.91874	three_prime_UTR
panicle	LOC_Os01g65580.2	LOC_Os01g65580.1	0.34	0.32	2622	2807	2163	2163	44.24	44.24	9.51032	3.38829	3.218	1.07396	three_prime_UTR
callus	LOC_Os01g65580.2	LOC_Os01g65580.3	0.42	0.79	2622	2718	2163	2163	44.24	44.24	12.5323	2.9166	5.2817	2.29189	three_prime_UTR
panicle	LOC_Os01g65580.2	LOC_Os01g65580.3	0.34	0.23	2622	2718	2163	2163	44.24	44.24	9.51032	6.48456	3.218	1.48408	three_prime_UTR
seedling	LOC_Os05g47540.3	LOC_Os05g47540.2	0.07	0.02	2503	2237	1164	1476	44.76	46.68	29.3308	68.0503	2.07682	1.38277	five_prime_UTR|CDS
seedling	LOC_Os05g47540.1	LOC_Os05g47540.2	1.07	0.02	2098	2237	1488	1476	46.91	46.68	667.587	68.0503	714.471	1.38277	five_prime_UTR|CDS
seedling	LOC_Os05g32110.1	LOC_Os05g32110.4	0.4	0.46	2167	2287	1374	1116	49.05	49.19	45.8253	20.4501	18.128	9.45728	CDS|three_prime_UTR
panicle	LOC_Os05g32110.1	LOC_Os05g32110.4	0.55	0.54	2167	2287	1374	1116	49.05	49.19	92.1326	6.36442	50.6199	3.41991	CDS|three_prime_UTR
seedling	LOC_Os05g32110.3	LOC_Os05g32110.4	0.64	0.46	1846	2287	1206	1116	46.93	49.19	21.4537	20.4501	13.7858	9.45728	CDS|three_prime_UTR
panicle	LOC_Os05g32110.3	LOC_Os05g32110.4	1.16	0.54	1846	2287	1206	1116	46.93	49.19	19.5059	6.36442	22.7019	3.41991	CDS|three_prime_UTR
callus	LOC_Os05g29050.2	LOC_Os05g29050.1	0.35	0.18	3978	4155	3495	2805	45.18	42.5	3.54567	5.87955	1.24994	1.02948	five_prime_UTR
panicle	LOC_Os08g45170.2	LOC_Os08g45170.3	1.58	0.48	1588	1869	786	705	67.81	70.64	2.52281	11.5365	3.98726	5.58562	three_prime_UTR
panicle	LOC_Os08g45170.1	LOC_Os08g45170.3	1.76	0.48	1587	1869	1302	705	69.74	70.64	3.85061	11.5365	6.78388	5.58562	three_prime_UTR
callus	LOC_Os06g08840.3	LOC_Os06g08840.2	1.92	1.63	1374	1712	558	558	55.56	55.56	5.4636	4.03281	10.4722	6.56977	three_prime_UTR
callus	LOC_Os06g08840.3	LOC_Os06g08840.1	1.92	0.92	1374	1457	558	558	55.56	55.56	5.4636	5.09366	10.4722	4.66681	three_prime_UTR
panicle	LOC_Os06g08840.3	LOC_Os06g08840.1	2.35	0.55	1374	1457	558	558	55.56	55.56	19.479	9.0711	45.8467	4.98056	three_prime_UTR
callus	LOC_Os06g08840.1	LOC_Os06g08840.2	0.92	1.63	1457	1712	558	558	55.56	55.56	5.09366	4.03281	4.66681	6.56977	three_prime_UTR
seedling	LOC_Os04g51400.1	LOC_Os04g51400.5	0.76	0.12	1541	1682	1104	825	47.83	48.36	124.144	9.38803	93.8497	1.09373	CDS|three_prime_UTR
callus	LOC_Os04g43040.3	LOC_Os04g43040.2	1.34	1.69	1093	1183	684	684	52.05	52.05	12.593	5.03776	16.835	8.52487	three_prime_UTR
seedling	LOC_Os04g43040.3	LOC_Os04g43040.2	0.5	0.69	1093	1183	684	684	52.05	52.05	3.35468	3.54742	1.66525	2.44006	three_prime_UTR
panicle	LOC_Os04g43040.3	LOC_Os04g43040.2	1.98	0.46	1093	1183	684	684	52.05	52.05	9.28922	10.27	18.4264	4.72689	three_prime_UTR
callus	LOC_Os04g43040.3	LOC_Os04g43040.1	1.34	1.11	1093	1274	684	687	52.05	51.97	12.593	7.20933	16.835	8.02961	three_prime_UTR
seedling	LOC_Os04g43040.3	LOC_Os04g43040.1	0.5	1.29	1093	1274	684	687	52.05	51.97	3.35468	1.71732	1.66525	2.21854	three_prime_UTR
panicle	LOC_Os04g43040.3	LOC_Os04g43040.1	1.98	1.08	1093	1274	684	687	52.05	51.97	9.28922	3.60923	18.4264	3.90101	three_prime_UTR
callus	LOC_Os08g14460.2	LOC_Os08g14460.1	1.18	0.64	2450	2505	1197	1284	49.96	50.78	8.77347	4.60689	10.3757	2.93895	CDS
panicle	LOC_Os08g14460.2	LOC_Os08g14460.1	0.94	0.48	2450	2505	1197	1284	49.96	50.78	32.537	6.46265	30.6918	3.08701	CDS
callus	LOC_Os03g49640.1	LOC_Os03g49640.2	0.93	0.57	2537	2631	1965	1965	54.55	54.55	16.358	2.26738	15.1646	1.29778	three_prime_UTR
callus	LOC_Os02g29150.1	LOC_Os02g29150.2	0.41	0.43	2218	2777	1992	1587	61.9	65.91	4.80421	11.0851	1.9593	4.7648	CDS|three_prime_UTR
panicle	LOC_Os02g29150.1	LOC_Os02g29150.2	0.59	0.22	2218	2777	1992	1587	61.9	65.91	2.73636	6.27705	1.62687	1.3955	CDS|three_prime_UTR
callus	LOC_Os05g07700.1	LOC_Os05g07700.3	2.8	2.03	1669	1132	660	618	55.15	53.4	183.786	1354.95	514.866	2746.94	CDS|three_prime_UTR
seedling	LOC_Os05g07700.1	LOC_Os05g07700.3	2.38	2.52	1669	1132	660	618	55.15	53.4	33.3696	220.773	79.5342	557.289	CDS|three_prime_UTR
panicle	LOC_Os05g07700.1	LOC_Os05g07700.3	3.85	2.53	1669	1132	660	618	55.15	53.4	43.9849	398.763	169.318	1008.95	CDS|three_prime_UTR
callus	LOC_Os10g05680.2	LOC_Os10g05680.1	0.73	0.63	1121	1487	300	465	71.33	70.54	14.3655	13.0862	10.5029	8.25465	CDS|three_prime_UTR
seedling	LOC_Os10g05680.2	LOC_Os10g05680.1	0.69	0.57	1121	1487	300	465	71.33	70.54	12.9512	13.1207	8.91427	7.46136	CDS|three_prime_UTR
panicle	LOC_Os10g05680.2	LOC_Os10g05680.1	1.12	0.9	1121	1487	300	465	71.33	70.54	11.6392	11.6722	13.0153	10.5498	CDS|three_prime_UTR
callus	LOC_Os01g62460.1	LOC_Os01g62460.2	0.69	0.3	3064	3319	2463	2463	54.41	54.41	30.0938	6.42969	20.797	1.91175	five_prime_UTR
seedling	LOC_Os01g62460.1	LOC_Os01g62460.2	0.77	0.28	3064	3319	2463	2463	54.41	54.41	44.5496	14.3029	34.5047	3.97919	five_prime_UTR
callus	LOC_Os02g52490.1	LOC_Os02g52490.2	2.85	2.29	1680	1790	462	468	66.88	66.88	9.56562	4.55115	27.2985	10.4307	CDS|three_prime_UTR
panicle	LOC_Os02g52490.1	LOC_Os02g52490.2	3.32	2.93	1680	1790	462	468	66.88	66.88	15.2366	3.36873	50.6579	9.86865	CDS|three_prime_UTR
seedling	LOC_Os07g46852.3	LOC_Os07g46852.1	0.42	3.14	807	1335	288	813	56.94	65.56	16.1181	11.982	6.80984	37.6802	CDS
callus	LOC_Os04g42470.4	LOC_Os04g42470.6	0.85	1.07	2315	2499	1746	1368	45.36	43.42	12.6798	1.1837	10.7825	1.2717	five_prime_UTR
callus	LOC_Os04g42470.3	LOC_Os04g42470.6	0.81	1.07	2426	2499	1746	1368	45.36	43.42	49.3244	1.1837	40.0056	1.2717	five_prime_UTR
callus	LOC_Os05g46460.1	LOC_Os05g46460.3	0.77	0.5	1973	2058	1203	1134	51.62	52.65	11.9206	2.13062	9.13826	1.06468	CDS
callus	LOC_Os05g46460.4	LOC_Os05g46460.3	0.86	0.5	1847	2058	1077	1134	52.55	52.65	4.90848	2.13062	4.20608	1.06468	CDS|three_prime_UTR
callus	LOC_Os06g07090.2	LOC_Os06g07090.1	0.16	0.41	3019	3241	2613	2613	46.88	46.88	13.2133	21.7738	2.07558	8.90877	three_prime_UTR
panicle	LOC_Os06g07090.2	LOC_Os06g07090.1	0.18	0.12	3019	3241	2613	2613	46.88	46.88	24.2819	18.7077	4.45766	2.22164	three_prime_UTR
callus	LOC_Os11g35020.1	LOC_Os11g35020.2	2.21	0.29	999	1156	321	321	48.29	48.29	24.5989	6.33049	54.3888	1.82702	five_prime_UTR
seedling	LOC_Os11g35020.1	LOC_Os11g35020.2	2.31	0.4	999	1156	321	321	48.29	48.29	16.5493	7.055	38.2643	2.83869	five_prime_UTR
callus	LOC_Os01g32870.1	LOC_Os01g32870.2	0.92	0.29	1789	1898	1212	1212	44.39	44.39	23.9158	7.9524	21.9621	2.29349	five_prime_UTR
callus	LOC_Os12g10784.2	LOC_Os12g10784.1	1.09	0.82	1253	1342	876	876	46.58	46.58	26.7474	4.29363	29.1885	3.53378	five_prime_UTR
seedling	LOC_Os12g10784.2	LOC_Os12g10784.1	1.03	1.13	1253	1342	876	876	46.58	46.58	24.0423	3.20777	24.7015	3.62505	five_prime_UTR
seedling	LOC_Os02g35750.3	LOC_Os02g35750.2	0.93	0.92	1637	2869	1029	1665	46.84	57.9	6.41421	1.28677	5.99166	1.18898	three_prime_UTR
callus	LOC_Os02g38050.4	LOC_Os02g38050.1	1.07	0.21	3182	3274	2499	2637	47.22	48.05	1.65679	5.62036	1.77793	1.17401	CDS
callus	LOC_Os02g38050.3	LOC_Os02g38050.1	0.51	0.21	3188	3274	2538	2637	48.11	48.05	255.291	5.62036	130.239	1.17401	CDS
panicle	LOC_Os01g68320.4	LOC_Os01g68320.3	0.3	0.03	3030	4120	1719	1719	55.9	55.9	7.95439	30.0801	2.36375	1.04802	three_prime_UTR
panicle	LOC_Os01g68320.1	LOC_Os01g68320.3	0.83	0.03	2805	4120	2001	1719	54.52	55.9	14.0176	30.0801	11.6671	1.04802	CDS|three_prime_UTR
callus	LOC_Os01g68320.1	LOC_Os01g68320.4	0.48	0.55	2805	3030	2001	1719	54.52	55.9	65.2063	9.05522	31.4709	5.017	three_prime_UTR
seedling	LOC_Os01g68320.1	LOC_Os01g68320.4	0.41	0.28	2805	3030	2001	1719	54.52	55.9	25.1131	5.5004	10.2064	1.55909	three_prime_UTR
panicle	LOC_Os01g68320.1	LOC_Os01g68320.4	0.83	0.3	2805	3030	2001	1719	54.52	55.9	14.0176	7.95439	11.6671	2.36375	three_prime_UTR
seedling	LOC_Os08g03290.1	LOC_Os08g03290.2	1.33	3.38	1668	1660	1014	888	52.17	51.13	652.511	6.48815	866.966	21.951	five_prime_UTR
panicle	LOC_Os08g03290.1	LOC_Os08g03290.2	0.94	0.88	1668	1660	1014	888	52.17	51.13	1294.11	7.19394	1219.61	6.36468	five_prime_UTR
panicle	LOC_Os03g19600.2	LOC_Os03g19600.1	0.5	0.24	1772	2048	1497	1773	69.07	69.49	2.2098	4.28513	1.10963	1.0213	CDS
callus	LOC_Os07g49270.2	LOC_Os07g49270.1	0.31	0.32	3753	4420	2448	2448	43.91	43.91	31.0482	15.0847	9.58454	4.78248	three_prime_UTR
callus	LOC_Os08g12449.4	LOC_Os08g12449.6	1.19	0.82	874	574	312	264	57.37	54.55	1.1953	1.90978	1.4197	1.56728	CDS|three_prime_UTR
seedling	LOC_Os08g12449.4	LOC_Os08g12449.6	1.46	0.84	874	574	312	264	57.37	54.55	5.55571	11.8094	8.10035	9.91448	CDS|three_prime_UTR
seedling	LOC_Os08g12449.5	LOC_Os08g12449.6	2.29	0.84	818	574	312	264	57.37	54.55	6.66495	11.8094	15.2715	9.91448	CDS|three_prime_UTR
callus	LOC_Os01g41610.1	LOC_Os01g41610.2	3.03	3.05	1393	1015	369	369	55.01	55.01	25.6525	29.8252	77.7549	90.9795	five_prime_UTR
seedling	LOC_Os01g41610.1	LOC_Os01g41610.2	4.44	1.18	1393	1015	369	369	55.01	55.01	21.2595	12.3542	94.4218	14.5608	five_prime_UTR
panicle	LOC_Os01g41610.1	LOC_Os01g41610.2	3.97	1.56	1393	1015	369	369	55.01	55.01	57.7892	26.3466	229.669	41.1218	five_prime_UTR
seedling	LOC_Os03g32470.1	LOC_Os03g32470.2	0.65	0.47	1187	1745	1119	600	54.51	50.67	99.337	31.9137	64.9317	14.9644	CDS|three_prime_UTR
panicle	LOC_Os03g32470.1	LOC_Os03g32470.2	1.37	0.78	1187	1745	1119	600	54.51	50.67	38.0984	9.70935	52.1561	7.57492	CDS|three_prime_UTR
seedling	LOC_Os09g32080.2	LOC_Os09g32080.1	0.27	0.5	1726	1850	981	981	62.69	62.69	5.48778	42.958	1.46802	21.4376	three_prime_UTR
panicle	LOC_Os09g32080.2	LOC_Os09g32080.1	3.3	0.84	1726	1850	981	981	62.69	62.69	3.04512	50.0486	10.0467	42.2841	three_prime_UTR
panicle	LOC_Os08g44760.1	LOC_Os08g44760.3	1.03	0.25	2520	2343	1734	1509	53	54.67	9.97268	14.8739	10.2513	3.65403	CDS
panicle	LOC_Os08g44760.2	LOC_Os08g44760.3	1.36	0.25	2505	2343	1731	1509	52.98	54.67	54.4499	14.8739	74.0883	3.65403	CDS
panicle	LOC_Os02g26349.2	LOC_Os02g26349.1	0.66	3.06	1417	1504	600	600	74.5	74.5	2.60165	2.37834	1.71924	7.2813	three_prime_UTR
seedling	LOC_Os01g01340.1	LOC_Os01g01340.2	2.51	0.09	1645	1731	387	333	64.08	63.36	447.569	18.1447	1122.4	1.56416	CDS|three_prime_UTR
callus	LOC_Os12g04204.5	LOC_Os12g04204.1	0.08	0.03	1897	2163	183	183	39.89	39.89	63.8963	364.876	5.26228	10.1424	five_prime_UTR
panicle	LOC_Os12g04204.5	LOC_Os12g04204.1	0.33	0.1	1897	2163	183	183	39.89	39.89	7.66303	29.8428	2.53242	2.90924	five_prime_UTR
callus	LOC_Os12g04204.2	LOC_Os12g04204.5	0.05	0.08	1806	1897	183	183	39.89	39.89	135.866	63.8963	6.3079	5.26228	five_prime_UTR
callus	LOC_Os12g04204.2	LOC_Os12g04204.1	0.05	0.03	1806	2163	183	183	39.89	39.89	135.866	364.876	6.3079	10.1424	five_prime_UTR
seedling	LOC_Os12g04204.2	LOC_Os12g04204.1	0.08	0.03	1806	2163	183	183	39.89	39.89	14.9543	47.486	1.13152	1.23905	five_prime_UTR
panicle	LOC_Os02g40090.1	LOC_Os02g40090.5	0.38	0.32	1429	2182	996	729	42.07	42.8	15.8364	3.63061	5.94529	1.16736	five_prime_UTR
panicle	LOC_Os02g40090.4	LOC_Os02g40090.5	0.89	0.32	1490	2182	996	729	42.07	42.8	3.66719	3.63061	3.27536	1.16736	five_prime_UTR
callus	LOC_Os05g36120.1	LOC_Os05g36120.2	1.05	0.81	1941	2045	1335	987	46.22	44.88	33.8007	13.7399	35.5938	11.1016	CDS|three_prime_UTR
seedling	LOC_Os05g36120.1	LOC_Os05g36120.2	1.08	0.8	1941	2045	1335	987	46.22	44.88	11.3476	2.61462	12.2653	2.09268	CDS|three_prime_UTR
panicle	LOC_Os05g36120.1	LOC_Os05g36120.2	0.97	0.71	1941	2045	1335	987	46.22	44.88	42.0881	12.474	40.9806	8.87063	CDS|three_prime_UTR
callus	LOC_Os04g58564.3	LOC_Os04g58564.1	4.65	0.98	1477	1571	795	795	52.2	52.2	5.11426	48.182	23.7931	47.3417	five_prime_UTR
seedling	LOC_Os04g58564.3	LOC_Os04g58564.1	2.75	0.86	1477	1571	795	795	52.2	52.2	1.87276	20.9356	5.1565	18.0107	five_prime_UTR
panicle	LOC_Os04g58564.3	LOC_Os04g58564.1	3.38	0.74	1477	1571	795	795	52.2	52.2	4.54468	36.2625	15.363	26.9791	five_prime_UTR
callus	LOC_Os10g27450.2	LOC_Os10g27450.1	0.71	0.51	1545	1647	1008	1008	48.51	48.51	10.3395	2.26599	7.34504	1.15983	three_prime_UTR
seedling	LOC_Os10g35370.1	LOC_Os10g35370.2	1.51	0.05	1765	2951	1209	867	68.57	67.13	316.17	20.9905	476.584	1.01269	five_prime_UTR
callus	LOC_Os07g08340.2	LOC_Os07g08340.1	0.83	1.15	1841	2143	1365	1737	52.31	57.57	33.4583	1.80181	27.6251	2.06859	CDS
seedling	LOC_Os07g08340.2	LOC_Os07g08340.1	0.65	2.05	1841	2143	1365	1737	52.31	57.57	13.2578	1.12645	8.5701	2.30746	CDS
panicle	LOC_Os07g08340.2	LOC_Os07g08340.1	0.43	5.91	1841	2143	1365	1737	52.31	57.57	54.5771	2.88991	23.7404	17.0875	CDS
callus	LOC_Os04g17660.1	LOC_Os04g17660.2	2.2	1.06	959	1057	462	462	51.08	51.08	5.60505	31.6323	12.3102	33.6528	five_prime_UTR
seedling	LOC_Os04g17660.1	LOC_Os04g17660.2	0.66	0.14	959	1057	462	462	51.08	51.08	12.2742	21.0271	8.08008	2.88567	five_prime_UTR
panicle	LOC_Os04g17660.1	LOC_Os04g17660.2	2.43	0.54	959	1057	462	462	51.08	51.08	7.49553	8.31341	18.2057	4.48101	five_prime_UTR
panicle	LOC_Os02g01230.2	LOC_Os02g01230.1	0.5	0.88	2257	2378	1506	1506	54.18	54.18	25.1784	9.78448	12.5485	8.5915	three_prime_UTR
panicle	LOC_Os12g23200.2	LOC_Os12g23200.1	1.75	59.7	1218	1245	600	627	67.17	68.1	71.0143	2.35078	124.042	140.332	CDS
callus	LOC_Os07g48910.3	LOC_Os07g48910.1	1.87	1.8	853	1632	357	1197	69.47	70.26	203.316	15.9562	380.856	28.7489	CDS
panicle	LOC_Os07g48910.3	LOC_Os07g48910.1	1.02	0.38	853	1632	357	1197	69.47	70.26	40.5591	6.21108	41.4141	2.35628	CDS
callus	LOC_Os07g48910.2	LOC_Os07g48910.1	1.33	1.8	1402	1632	906	1197	68.98	70.26	120.147	15.9562	159.208	28.7489	CDS
panicle	LOC_Os07g48910.2	LOC_Os07g48910.1	0.96	0.38	1402	1632	906	1197	68.98	70.26	33.842	6.21108	32.5142	2.35628	CDS
seedling	LOC_Os06g45350.2	LOC_Os06g45350.5	0.41	0.19	2442	2651	1653	1071	49.24	51.26	28.3501	6.11947	11.6912	1.18468	three_prime_UTR
seedling	LOC_Os06g45350.1	LOC_Os06g45350.5	0.38	0.19	2140	2651	1668	1071	48.92	51.26	12.9444	6.11947	4.97263	1.18468	three_prime_UTR
callus	LOC_Os11g42850.1	LOC_Os11g42850.2	0.89	0.84	1384	1569	1032	948	44.57	44.73	3.13637	3.60102	2.77799	3.00792	CDS|three_prime_UTR
panicle	LOC_Os11g42850.1	LOC_Os11g42850.2	0.66	0.7	1384	1569	1032	948	44.57	44.73	13.5089	22.208	8.90872	15.6102	CDS|three_prime_UTR
callus	LOC_Os06g40360.2	LOC_Os06g40360.1	0.84	0.85	2977	3088	1884	1995	62.21	62.56	22.859	16.7316	19.2593	14.2839	CDS
seedling	LOC_Os06g40360.2	LOC_Os06g40360.1	0.88	0.82	2977	3088	1884	1995	62.21	62.56	7.26201	5.42422	6.3559	4.45926	CDS
panicle	LOC_Os06g40360.2	LOC_Os06g40360.1	0.32	0.87	2977	3088	1884	1995	62.21	62.56	17.0946	13.0009	5.39032	11.25	CDS
callus	LOC_Os02g39720.4	LOC_Os02g39720.2	0.62	0.69	1369	1405	603	612	57.55	57.35	11.4179	81.3229	7.08048	55.7252	three_prime_UTR
seedling	LOC_Os02g39720.4	LOC_Os02g39720.2	0.74	1.6	1369	1405	603	612	57.55	57.35	7.06704	34.0796	5.19824	54.445	three_prime_UTR
panicle	LOC_Os02g39720.4	LOC_Os02g39720.2	1.25	1.48	1369	1405	603	612	57.55	57.35	12.4907	84.041	15.583	124.507	three_prime_UTR
callus	LOC_Os02g39720.4	LOC_Os02g39720.3	0.62	0.73	1369	1396	603	603	57.55	57.55	11.4179	98.8307	7.08048	72.3203	three_prime_UTR
seedling	LOC_Os02g39720.4	LOC_Os02g39720.3	0.74	2.14	1369	1396	603	603	57.55	57.55	7.06704	17.7129	5.19824	37.91	three_prime_UTR
panicle	LOC_Os02g39720.4	LOC_Os02g39720.3	1.25	1.37	1369	1396	603	603	57.55	57.55	12.4907	66.1444	15.583	90.3838	three_prime_UTR
callus	LOC_Os01g65460.1	LOC_Os01g65460.2	0.25	0.31	3664	3787	2760	2760	50.14	50.14	16.6046	21.8001	4.18012	6.68636	three_prime_UTR
panicle	LOC_Os01g65460.1	LOC_Os01g65460.2	0.16	0.27	3664	3787	2760	2760	50.14	50.14	14.0346	13.0282	2.21477	3.48516	three_prime_UTR
callus	LOC_Os04g57300.1	LOC_Os04g57300.2	0.71	0.23	2652	2803	1818	1818	55.94	55.94	75.6558	6.58418	53.4694	1.53138	five_prime_UTR
seedling	LOC_Os04g57300.1	LOC_Os04g57300.2	0.68	0.2	2652	2803	1818	1818	55.94	55.94	62.6985	17.042	42.4517	3.48955	five_prime_UTR
callus	LOC_Os03g58530.2	LOC_Os03g58530.1	2.4	1.9	1294	1390	561	657	47.77	48.71	4.16706	22.5319	10.0173	42.7781	CDS
panicle	LOC_Os03g58530.2	LOC_Os03g58530.1	2.88	1.86	1294	1390	561	657	47.77	48.71	3.56238	26.6012	10.2615	49.4467	CDS
seedling	LOC_Os01g37870.2	LOC_Os01g37870.3	0.47	0.24	2572	2533	1953	1953	47.62	47.62	5.81439	5.54477	2.73981	1.32433	three_prime_UTR
callus	LOC_Os01g14514.2	LOC_Os01g14514.1	1.86	0.71	672	844	261	423	67.43	57.68	2.94534	4.76989	5.48526	3.40353	CDS
seedling	LOC_Os01g14514.2	LOC_Os01g14514.1	0.47	0.42	672	844	261	423	67.43	57.68	2.42692	3.6161	1.13504	1.51035	CDS
callus	LOC_Os08g09690.2	LOC_Os08g09690.1	1.1	2.79	964	1047	561	582	47.42	47.59	2.9029	23.7219	3.18753	66.22	CDS|three_prime_UTR
seedling	LOC_Os08g09690.2	LOC_Os08g09690.1	1.26	1.83	964	1047	561	582	47.42	47.59	2.61455	20.998	3.28484	38.3641	CDS|three_prime_UTR
panicle	LOC_Os08g09690.2	LOC_Os08g09690.1	2.73	2.18	964	1047	561	582	47.42	47.59	1.7491	41.8432	4.7712	91.1377	CDS|three_prime_UTR
callus	LOC_Os03g13810.1	LOC_Os03g13810.3	1.64	0.35	2361	3344	1344	1089	47.77	46.56	9.23165	32.0696	15.1237	11.3549	five_prime_UTR
seedling	LOC_Os03g13810.1	LOC_Os03g13810.3	1.54	0.2	2361	3344	1344	1089	47.77	46.56	3.585	26.5667	5.52574	5.43372	five_prime_UTR
panicle	LOC_Os03g13810.1	LOC_Os03g13810.3	1.45	0.19	2361	3344	1344	1089	47.77	46.56	9.75313	16.3385	14.1315	3.06475	five_prime_UTR
callus	LOC_Os03g13810.2	LOC_Os03g13810.3	0.95	0.35	2353	3344	1338	1089	47.68	46.56	1.70195	32.0696	1.61081	11.3549	five_prime_UTR
seedling	LOC_Os03g13810.2	LOC_Os03g13810.3	1.27	0.2	2353	3344	1338	1089	47.68	46.56	1.4098	26.5667	1.79153	5.43372	five_prime_UTR
panicle	LOC_Os03g13810.2	LOC_Os03g13810.3	1.45	0.19	2353	3344	1338	1089	47.68	46.56	2.91408	16.3385	4.21655	3.06475	five_prime_UTR
seedling	LOC_Os01g65100.2	LOC_Os01g65100.3	0.63	0.06	1896	2715	1605	1281	67.29	65.5	50.5378	20.7477	31.8725	1.22175	five_prime_UTR
callus	LOC_Os06g21470.1	LOC_Os06g21470.2	0.5	0.13	3159	2887	2247	2241	42.46	42.12	17.5436	13.2785	8.75145	1.7261	CDS|three_prime_UTR
callus	LOC_Os08g35190.1	LOC_Os08g35190.2	4.1	0.25	1146	1502	435	387	74.25	69.77	12.7507	11.3111	52.2622	2.83202	CDS|three_prime_UTR
seedling	LOC_Os08g35190.1	LOC_Os08g35190.2	7.51	0.06	1146	1502	435	387	74.25	69.77	8.82556	24.1066	66.3186	1.52612	CDS|three_prime_UTR
callus	LOC_Os08g35190.3	LOC_Os08g35190.2	3.46	0.25	825	1502	324	387	60.49	69.77	41.1383	11.3111	142.542	2.83202	CDS|three_prime_UTR
seedling	LOC_Os08g35190.3	LOC_Os08g35190.2	2.95	0.06	825	1502	324	387	60.49	69.77	32.6206	24.1066	96.1367	1.52612	CDS|three_prime_UTR
callus	LOC_Os04g06790.2	LOC_Os04g06790.3	1.08	1.74	1679	1772	750	633	43.33	43.13	15.4411	1.4178	16.6969	2.46656	CDS|three_prime_UTR
panicle	LOC_Os04g06790.2	LOC_Os04g06790.3	0.74	0.94	1679	1772	750	633	43.33	43.13	22.5351	1.68067	16.5773	1.57837	CDS|three_prime_UTR
callus	LOC_Os03g14800.3	LOC_Os03g14800.4	0.44	0.55	2077	2363	1488	1458	44.76	44.65	8.02533	13.7986	3.51045	7.55136	CDS|three_prime_UTR
panicle	LOC_Os03g14800.3	LOC_Os03g14800.4	0.33	0.41	2077	2363	1488	1458	44.76	44.65	8.33339	12.8264	2.78281	5.27294	CDS|three_prime_UTR
callus	LOC_Os08g42580.1	LOC_Os08g42580.4	0.67	0.78	2604	2492	1194	1017	44.64	44.15	9.63106	20.1792	6.41532	15.8157	five_prime_UTR
seedling	LOC_Os08g42580.1	LOC_Os08g42580.4	0.48	0.45	2604	2492	1194	1017	44.64	44.15	7.32943	8.51242	3.53866	3.86751	five_prime_UTR
panicle	LOC_Os08g42580.1	LOC_Os08g42580.4	0.49	0.59	2604	2492	1194	1017	44.64	44.15	10.5556	20.7493	5.21046	12.2151	five_prime_UTR
callus	LOC_Os07g38360.2	LOC_Os07g38360.4	0.29	0.61	5071	3986	4332	3129	55.06	52.09	31.5255	27.5069	9.15423	16.7395	five_prime_UTR
seedling	LOC_Os07g38360.2	LOC_Os07g38360.4	0.43	0.25	5071	3986	4332	3129	55.06	52.09	22.8663	29.5959	9.89881	7.30021	five_prime_UTR
panicle	LOC_Os07g38360.2	LOC_Os07g38360.4	0.34	0.53	5071	3986	4332	3129	55.06	52.09	41.1201	15.0993	13.9005	7.9712	five_prime_UTR
callus	LOC_Os08g31810.1	LOC_Os08g31810.3	0.57	0.27	1100	1218	645	645	51.16	51.16	230.212	16.879	131.474	4.56786	five_prime_UTR
callus	LOC_Os12g12170.2	LOC_Os12g12170.1	2.85	2.34	1001	1103	453	453	54.97	54.97	14.669	6.4401	41.761	15.0928	five_prime_UTR
seedling	LOC_Os12g12170.2	LOC_Os12g12170.1	1.91	2.03	1001	1103	453	453	54.97	54.97	42.5055	16.9768	81.223	34.4544	five_prime_UTR
panicle	LOC_Os12g12170.2	LOC_Os12g12170.1	3.26	2.22	1001	1103	453	453	54.97	54.97	51.9915	21.9203	169.406	48.6331	five_prime_UTR
callus	LOC_Os06g29310.2	LOC_Os06g29310.1	0.97	0.65	2160	2232	1500	1569	45.93	45.44	23.7083	2.49374	23	1.61527	CDS
seedling	LOC_Os06g29310.2	LOC_Os06g29310.1	0.55	0.98	2160	2232	1500	1569	45.93	45.44	9.71869	1.24756	5.32504	1.22199	CDS
panicle	LOC_Os06g29310.2	LOC_Os06g29310.1	0.55	0.45	2160	2232	1500	1569	45.93	45.44	16.1234	3.2715	8.88476	1.45595	CDS
seedling	LOC_Os01g32830.2	LOC_Os01g32830.1	0.36	0.33	947	2718	573	747	65.62	64.26	23.5889	18.2194	8.54913	5.98408	CDS|three_prime_UTR
panicle	LOC_Os02g44704.2	LOC_Os02g44704.1	1.52	0.95	1107	1142	249	249	44.58	44.58	4.46978	7.50937	6.79913	7.1419	five_prime_UTR
callus	LOC_Os12g02660.7	LOC_Os12g02660.1	0.64	1.39	2105	2189	1488	1572	47.51	47.77	5.41982	11.824	3.45563	16.4758	CDS
callus	LOC_Os12g02660.7	LOC_Os12g02660.3	0.64	0.22	2105	1489	1488	1218	47.51	47.7	5.41982	25.1185	3.45563	5.57378	CDS
panicle	LOC_Os12g02660.7	LOC_Os12g02660.3	0.54	0.14	2105	1489	1488	1218	47.51	47.7	13.171	20.9945	7.05916	2.99869	CDS
callus	LOC_Os11g37230.1	LOC_Os11g37230.2	3.06	1.45	1228	2667	618	465	67.15	55.7	9.6874	2.52203	29.661	3.65959	five_prime_UTR|CDS
panicle	LOC_Os11g37230.1	LOC_Os11g37230.2	2.21	1.5	1228	2667	618	465	67.15	55.7	6.14491	1.20407	13.5949	1.80736	five_prime_UTR|CDS
seedling	LOC_Os03g03470.3	LOC_Os03g03470.2	1.02	0.88	1675	1769	1008	1008	53.57	53.57	1.20737	18.5204	1.23548	16.2892	three_prime_UTR
callus	LOC_Os05g45210.1	LOC_Os05g45210.3	0.39	0.36	3529	3738	2856	2856	52.07	52.07	2.62572	22.0072	1.0117	8.00505	three_prime_UTR
seedling	LOC_Os02g39030.1	LOC_Os02g39030.2	2.07	0.3	1005	1616	534	534	41.39	41.39	12.9815	6.06324	26.882	1.84246	five_prime_UTR
callus	LOC_Os10g36200.2	LOC_Os10g36200.1	4.55	0.49	580	661	321	408	42.68	43.63	17.0251	2.27497	77.5109	1.11827	CDS
seedling	LOC_Os10g36200.2	LOC_Os10g36200.1	3.64	1.72	580	661	321	408	42.68	43.63	37.6657	5.18029	137.262	8.88889	CDS
panicle	LOC_Os10g36200.2	LOC_Os10g36200.1	3.13	0.64	580	661	321	408	42.68	43.63	22.1748	2.63551	69.3039	1.69084	CDS
panicle	LOC_Os03g02680.2	LOC_Os03g02680.1	1.22	1.88	1440	1493	885	999	46.89	48.25	57.8321	2.74702	70.7358	5.15505	CDS
seedling	LOC_Os01g25484.2	LOC_Os01g25484.3	1.4	0.17	2525	2046	1791	1638	67.23	63.55	103.507	37.1471	144.692	6.5	CDS
callus	LOC_Os04g57810.1	LOC_Os04g57810.2	2.05	1.64	1654	1592	798	798	52.13	52.13	14.6308	111.774	30.0229	182.778	five_prime_UTR
seedling	LOC_Os04g57810.1	LOC_Os04g57810.2	1.4	1.15	1654	1592	798	798	52.13	52.13	11.1212	2.64378	15.5935	3.0336	five_prime_UTR
callus	LOC_Os08g04920.5	LOC_Os08g04920.2	1.12	1.15	2314	2265	1491	1491	50.23	50.23	1.4665	16.767	1.64628	19.2262	three_prime_UTR
callus	LOC_Os08g04920.5	LOC_Os08g04920.1	1.12	0.22	2314	2389	1491	1491	50.23	50.23	1.4665	10.3048	1.64628	2.31215	three_prime_UTR
callus	LOC_Os04g48820.2	LOC_Os04g48820.1	1.53	0.64	1482	1972	936	936	50.75	50.75	3.11231	4.88205	4.77454	3.12234	three_prime_UTR
seedling	LOC_Os04g48820.2	LOC_Os04g48820.1	1.26	0.39	1482	1972	936	936	50.75	50.75	2.51893	3.52576	3.17333	1.37685	three_prime_UTR
panicle	LOC_Os04g48820.2	LOC_Os04g48820.1	1.93	0.39	1482	1972	936	936	50.75	50.75	2.34676	3.39199	4.52482	1.32506	three_prime_UTR
callus	LOC_Os05g08360.1	LOC_Os05g08360.2	1.06	0.33	1181	1294	930	786	58.17	58.78	124.926	6.97638	132.441	2.3103	CDS|three_prime_UTR
seedling	LOC_Os03g36540.2	LOC_Os03g36540.1	2.18	1.71	2172	2279	753	1248	62.42	57.93	4.17306	135.255	9.09245	230.712	CDS
callus	LOC_Os09g31280.2	LOC_Os09g31280.1	0.87	0.4	1333	1412	921	921	44.63	44.63	1.89287	7.85249	1.65397	3.15873	five_prime_UTR
seedling	LOC_Os09g31280.2	LOC_Os09g31280.1	0.59	0.19	1333	1412	921	921	44.63	44.63	4.12858	5.75614	2.45188	1.08388	five_prime_UTR
callus	LOC_Os07g13170.2	LOC_Os07g13170.1	1.26	1.54	2195	2229	1311	1311	59.12	59.12	5.95218	33.577	7.52534	51.6237	three_prime_UTR
panicle	LOC_Os07g13170.2	LOC_Os07g13170.1	2.55	0.89	2195	2229	1311	1311	59.12	59.12	2.21324	8.73744	5.64237	7.75372	three_prime_UTR
callus	LOC_Os03g51479.2	LOC_Os03g51479.3	2.29	1.87	1778	1036	648	462	52.16	53.03	7.89579	10.3428	18.093	19.3211	CDS|three_prime_UTR
callus	LOC_Os11g47730.1	LOC_Os11g47730.2	2.55	1.63	1575	1821	744	744	67.88	67.88	1.26538	10.0172	3.23149	16.3495	five_prime_UTR
seedling	LOC_Os06g21270.1	LOC_Os06g21270.2	0.61	0.58	667	769	399	501	52.13	53.09	662.552	66.2774	406.601	38.2635	CDS
panicle	LOC_Os06g21270.1	LOC_Os06g21270.2	1.71	0.69	667	769	399	501	52.13	53.09	61.8582	11.7303	105.715	8.04987	CDS
panicle	LOC_Os06g06770.1	LOC_Os06g06770.2	0.78	0.73	1750	1096	1293	912	53.52	56.91	17.8581	9.01949	13.8763	6.56663	CDS|three_prime_UTR
callus	LOC_Os03g62910.3	LOC_Os03g62910.6	0.6	0.16	2405	2536	1833	1344	42.72	42.26	14.8212	7.75643	8.83932	1.26635	five_prime_UTR
panicle	LOC_Os03g62910.3	LOC_Os03g62910.6	0.22	0.12	2405	2536	1833	1344	42.72	42.26	34.426	9.06505	7.63585	1.07766	five_prime_UTR
callus	LOC_Os03g62910.3	LOC_Os03g62910.2	0.6	0.14	2405	2315	1833	1860	42.72	41.24	14.8212	9.09075	8.83932	1.30824	CDS
callus	LOC_Os03g62910.4	LOC_Os03g62910.6	0.37	0.16	2402	2536	1830	1344	42.73	42.26	3.39373	7.75643	1.25286	1.26635	five_prime_UTR
callus	LOC_Os03g62910.4	LOC_Os03g62910.2	0.37	0.14	2402	2315	1830	1860	42.73	41.24	3.39373	9.09075	1.25286	1.30824	CDS
callus	LOC_Os03g62910.2	LOC_Os03g62910.6	0.14	0.16	2315	2536	1860	1344	41.24	42.26	9.09075	7.75643	1.30824	1.26635	five_prime_UTR
callus	LOC_Os03g62910.6	LOC_Os03g62910.2	0.16	0.14	2536	2315	1344	1860	42.26	41.24	7.75643	9.09075	1.26635	1.30824	CDS
callus	LOC_Os01g69050.3	LOC_Os01g69050.2	0.66	0.83	2336	1983	1257	1266	65.31	66.51	2.84282	2.93038	1.87729	2.43015	CDS
callus	LOC_Os03g16230.2	LOC_Os03g16230.1	1.52	2.28	1398	1402	810	927	58.64	58.58	2.28638	1.51928	3.47057	3.46337	CDS
seedling	LOC_Os03g16230.2	LOC_Os03g16230.1	2.04	1.09	1398	1402	810	927	58.64	58.58	9.88211	16.1396	20.1326	17.6411	CDS
panicle	LOC_Os03g16230.2	LOC_Os03g16230.1	3.65	2.23	1398	1402	810	927	58.64	58.58	2.30488	2.30334	8.41816	5.14313	CDS
callus	LOC_Os07g06740.1	LOC_Os07g06740.3	2	0.52	2392	1678	1707	639	52.49	40.06	1.97681	17.1735	3.94844	9.00298	five_prime_UTR|CDS
seedling	LOC_Os08g38170.1	LOC_Os08g38170.3	0.79	0.12	1662	1971	1020	753	56.18	53.52	48.6963	8.169	38.3698	1.00142	CDS|three_prime_UTR
panicle	LOC_Os12g05120.1	LOC_Os12g05120.2	2.09	1.17	2706	2799	2382	2319	70.15	70.59	12.2868	20.7039	25.7194	24.2421	five_prime_UTR
callus	LOC_Os02g27480.1	LOC_Os02g27480.4	1.52	0.35	2557	1792	1905	1221	57.48	47.99	1.71924	5.15562	2.61991	1.81736	CDS|three_prime_UTR
callus	LOC_Os02g27480.3	LOC_Os02g27480.4	0.49	0.35	2194	1792	1656	1221	55.07	47.99	2.54478	5.15562	1.23707	1.81736	CDS|three_prime_UTR
callus	LOC_Os03g16110.1	LOC_Os03g16110.2	0.52	0.64	1572	1767	969	969	47.47	47.47	35.7904	120.059	18.5054	76.5647	three_prime_UTR
seedling	LOC_Os03g16110.1	LOC_Os03g16110.2	0.35	0.78	1572	1767	969	969	47.47	47.47	13.5705	50.2143	4.71448	39.3928	three_prime_UTR
panicle	LOC_Os03g16110.1	LOC_Os03g16110.2	0.51	0.52	1572	1767	969	969	47.47	47.47	43.9925	84.3478	22.3187	44.0729	three_prime_UTR
callus	LOC_Os03g46090.1	LOC_Os03g46090.2	0.37	0.34	3120	3207	1779	876	43.51	43.04	7.28438	10.4782	2.66784	3.5739	CDS|three_prime_UTR
seedling	LOC_Os03g46090.1	LOC_Os03g46090.2	0.32	0.45	3120	3207	1779	876	43.51	43.04	3.51464	5.08402	1.11569	2.2872	CDS|three_prime_UTR
panicle	LOC_Os03g46090.1	LOC_Os03g46090.2	0.23	0.22	3120	3207	1779	876	43.51	43.04	13.9415	23.6429	3.19735	5.3031	CDS|three_prime_UTR
seedling	LOC_Os03g55720.2	LOC_Os03g55720.1	6.04	0.63	716	734	357	357	69.75	69.75	428.994	4.42158	2591.91	2.76635	five_prime_UTR
seedling	LOC_Os07g12800.1	LOC_Os07g12800.2	1.7	0.29	2064	2181	1488	1488	58.53	58.53	1.6454	7.98232	2.79654	2.33319	five_prime_UTR
callus	LOC_Os11g17799.1	LOC_Os11g17799.2	2	1.38	831	1460	483	438	64.8	66.89	4.22976	3.99031	8.46168	5.48888	CDS|three_prime_UTR
panicle	LOC_Os11g17799.1	LOC_Os11g17799.2	4.43	1.88	831	1460	483	438	64.8	66.89	4.13198	4.89298	18.2916	9.18503	CDS|three_prime_UTR
callus	LOC_Os02g24080.4	LOC_Os02g24080.5	4.16	0.89	1443	1574	969	852	56.97	58.33	3.66109	2.09116	15.2483	1.86673	five_prime_UTR
callus	LOC_Os02g24080.2	LOC_Os02g24080.5	0.96	0.89	1427	1574	852	852	58.33	58.33	1.24301	2.09116	1.19796	1.86673	five_prime_UTR
panicle	LOC_Os10g26730.2	LOC_Os10g26730.1	0.89	0.47	1610	1702	804	1482	60.2	53.24	2.74987	7.62236	2.43765	3.59198	CDS
seedling	LOC_Os04g21350.2	LOC_Os04g21350.1	1.69	2.98	816	890	357	357	65.83	65.83	1.57399	270.205	2.65586	806.104	three_prime_UTR
callus	LOC_Os05g28370.2	LOC_Os05g28370.1	2.22	3.08	1413	1235	564	564	65.78	65.78	1.54202	2.13423	3.42947	6.56821	three_prime_UTR
seedling	LOC_Os05g28370.2	LOC_Os05g28370.1	1.27	2.11	1413	1235	564	564	65.78	65.78	1.19355	1.59536	1.51233	3.37163	three_prime_UTR
panicle	LOC_Os05g28370.2	LOC_Os05g28370.1	1.85	3.26	1413	1235	564	564	65.78	65.78	1.26867	2.27324	2.34772	7.39974	three_prime_UTR
callus	LOC_Os03g14980.1	LOC_Os03g14980.2	0.28	0.29	4170	4255	3402	3402	44.3	44.3	132.817	48.4491	37.7057	13.9769	five_prime_UTR
panicle	LOC_Os03g14980.1	LOC_Os03g14980.2	0.15	0.29	4170	4255	3402	3402	44.3	44.3	127.061	3.99882	18.9782	1.15167	five_prime_UTR
callus	LOC_Os06g09370.3	LOC_Os06g09370.2	2.85	1.27	1990	2121	1206	1437	46.77	46.42	1.28428	1.9211	3.66075	2.43165	CDS
callus	LOC_Os06g09370.3	LOC_Os06g09370.1	2.85	1.12	1990	2221	1206	1437	46.77	46.42	1.28428	33.4556	3.66075	37.4042	CDS
callus	LOC_Os07g06820.2	LOC_Os07g06820.1	0.25	0.31	2376	1944	1575	1710	44.25	49.24	9.44389	106.975	2.31856	32.7292	CDS
seedling	LOC_Os07g06820.2	LOC_Os07g06820.1	0.18	0.29	2376	1944	1575	1710	44.25	49.24	6.06003	32.0609	1.10628	9.2277	CDS
panicle	LOC_Os07g06820.2	LOC_Os07g06820.1	0.35	0.3	2376	1944	1575	1710	44.25	49.24	5.9696	36.7394	2.10359	11.0232	CDS
callus	LOC_Os03g51520.1	LOC_Os03g51520.2	0.08	0.31	4728	5070	4140	4140	52.1	52.1	27.1503	7.83983	2.2466	2.41624	three_prime_UTR
callus	LOC_Os12g13670.2	LOC_Os12g13670.1	0.6	0.5	4313	4400	3468	3555	43.6	43.18	3.43433	5.3967	2.0539	2.72098	CDS
callus	LOC_Os10g39200.3	LOC_Os10g39200.1	0.64	0.83	3459	3579	3159	3291	45.01	45.06	2.41338	18.0972	1.54992	15.0456	CDS
panicle	LOC_Os10g39200.3	LOC_Os10g39200.1	0.59	0.5	3459	3579	3159	3291	45.01	45.06	2.73794	13.7084	1.60756	6.91679	CDS
callus	LOC_Os10g39200.2	LOC_Os10g39200.1	0.81	0.83	3466	3579	3195	3291	45.01	45.06	4.08562	18.0972	3.32773	15.0456	CDS
seedling	LOC_Os07g13234.2	LOC_Os07g13234.1	0.08	0.03	2285	2566	546	546	70.15	70.15	53.8889	49.5204	4.07282	1.57142	three_prime_UTR
callus	LOC_Os02g33060.2	LOC_Os02g33060.1	4.32	2.33	681	1063	366	645	67.21	75.97	6.64678	1.86385	28.6897	4.34972	CDS
seedling	LOC_Os02g33060.2	LOC_Os02g33060.1	2.92	5.27	681	1063	366	645	67.21	75.97	6.85271	1.3345	20.0241	7.03895	CDS
callus	LOC_Os12g43550.2	LOC_Os12g43550.1	1.51	1.61	1968	1308	612	750	52.45	50.13	12.4658	38.4495	18.8674	61.8194	CDS
seedling	LOC_Os12g43550.2	LOC_Os12g43550.1	0.83	0.99	1968	1308	612	750	52.45	50.13	13.3751	26.1055	11.1596	25.7145	CDS
panicle	LOC_Os12g43550.2	LOC_Os12g43550.1	0.95	0.76	1968	1308	612	750	52.45	50.13	11.5576	41.9213	11.0263	31.8577	CDS
callus	LOC_Os05g06280.2	LOC_Os05g06280.3	0.39	0.49	3599	1918	3111	939	46.61	44.62	2.88795	37.0812	1.13206	18.0568	CDS|three_prime_UTR
panicle	LOC_Os05g06280.2	LOC_Os05g06280.3	0.44	0.34	3599	1918	3111	939	46.61	44.62	9.10777	65.26	4.01179	22.2838	CDS|three_prime_UTR
callus	LOC_Os05g06280.1	LOC_Os05g06280.3	1.49	0.49	3584	1918	3300	939	47.39	44.62	31.7037	37.0812	47.1239	18.0568	CDS|three_prime_UTR
seedling	LOC_Os05g06280.1	LOC_Os05g06280.3	1.01	0.5	3584	1918	3300	939	47.39	44.62	12.9532	22.638	13.0652	11.3929	CDS|three_prime_UTR
panicle	LOC_Os05g06280.1	LOC_Os05g06280.3	1.06	0.34	3584	1918	3300	939	47.39	44.62	50.0589	65.26	53.2505	22.2838	CDS|three_prime_UTR
seedling	LOC_Os07g23520.2	LOC_Os07g23520.1	0.84	0.1	1414	1654	810	885	48.27	48.93	47.6979	12.1519	39.9708	1.16574	CDS
callus	LOC_Os04g47190.1	LOC_Os04g47190.2	0.49	0.51	1857	1968	1233	1233	49.31	49.31	3.95074	17.8757	1.94821	9.07226	three_prime_UTR
callus	LOC_Os02g35160.1	LOC_Os02g35160.2	0.75	1.89	2928	2502	1812	1356	44.81	43.88	20.4024	4.98004	15.2847	9.4331	CDS|three_prime_UTR
seedling	LOC_Os02g35160.1	LOC_Os02g35160.2	0.6	1.9	2928	2502	1812	1356	44.81	43.88	9.60216	2.17167	5.76191	4.11737	CDS|three_prime_UTR
panicle	LOC_Os02g35160.1	LOC_Os02g35160.2	0.69	0.97	2928	2502	1812	1356	44.81	43.88	16.1633	6.26608	11.0755	6.05885	CDS|three_prime_UTR
callus	LOC_Os05g46490.1	LOC_Os05g46490.2	0.55	0.68	1558	1924	1263	1263	48.61	48.61	28.6603	38.7562	15.8897	26.3701	three_prime_UTR
seedling	LOC_Os05g46490.1	LOC_Os05g46490.2	0.52	0.36	1558	1924	1263	1263	48.61	48.61	5.8914	7.47964	3.09022	2.68978	three_prime_UTR
panicle	LOC_Os05g46490.1	LOC_Os05g46490.2	0.71	0.38	1558	1924	1263	1263	48.61	48.61	15.8193	12.0053	11.3029	4.56606	three_prime_UTR
callus	LOC_Os02g05320.1	LOC_Os02g05320.2	0.56	0.23	2487	2688	1530	1053	45.82	41.22	4.84935	5.88114	2.71841	1.37993	five_prime_UTR
callus	LOC_Os02g05320.2	LOC_Os02g05320.1	0.23	0.56	2688	2487	1053	1530	41.22	45.82	5.88114	4.84935	1.37993	2.71841	CDS|three_prime_UTR
callus	LOC_Os01g72820.3	LOC_Os01g72820.4	1.58	0.59	2121	2953	1248	1185	42.71	42.45	2.9529	3.54302	4.67479	2.08914	CDS|three_prime_UTR
panicle	LOC_Os01g72820.3	LOC_Os01g72820.4	0.87	0.57	2121	2953	1248	1185	42.71	42.45	2.95668	2.13679	2.58257	1.21509	CDS|three_prime_UTR
callus	LOC_Os01g72820.2	LOC_Os01g72820.4	0.48	0.59	2555	2953	1254	1185	42.42	42.45	2.28124	3.54302	1.09846	2.08914	three_prime_UTR
callus	LOC_Os08g39140.4	LOC_Os08g39140.1	0.03	0.79	1936	2566	1485	2100	51.11	53.67	44.6479	207.51	1.30493	163.553	CDS
callus	LOC_Os01g60260.2	LOC_Os01g60260.1	1.42	1.24	1514	1595	852	852	50.82	50.82	15.0715	4.06541	21.4009	5.05504	three_prime_UTR
panicle	LOC_Os01g60260.2	LOC_Os01g60260.1	1.42	0.59	1514	1595	852	852	50.82	50.82	11.2402	1.838	15.9935	1.08096	three_prime_UTR
callus	LOC_Os06g43860.1	LOC_Os06g43860.4	2.73	1.56	1584	1283	972	537	57.61	46.55	3.50694	8.73655	9.56945	13.6352	CDS|three_prime_UTR
seedling	LOC_Os06g43860.1	LOC_Os06g43860.4	1.6	0.6	1584	1283	972	537	57.61	46.55	62.0403	183.32	99.2935	110.102	CDS|three_prime_UTR
panicle	LOC_Os06g43860.1	LOC_Os06g43860.4	1.32	1.1	1584	1283	972	537	57.61	46.55	2.53756	8.18513	3.35063	9.04397	CDS|three_prime_UTR
callus	LOC_Os01g58890.1	LOC_Os01g58890.2	5.02	2.1	1080	1449	423	423	58.39	58.39	251.646	10.9385	1263.48	22.9871	three_prime_UTR
seedling	LOC_Os01g58890.1	LOC_Os01g58890.2	2.76	1.05	1080	1449	423	423	58.39	58.39	248.812	20.3693	687.578	21.2983	three_prime_UTR
panicle	LOC_Os01g58890.1	LOC_Os01g58890.2	3.63	4.56	1080	1449	423	423	58.39	58.39	40.6207	1.55657	147.264	7.09914	three_prime_UTR
seedling	LOC_Os01g58890.1	LOC_Os01g58890.4	2.76	0.03	1080	1414	423	291	58.39	65.98	248.812	36.8913	687.578	1.06313	CDS|three_prime_UTR
seedling	LOC_Os01g58890.2	LOC_Os01g58890.4	1.05	0.03	1449	1414	423	291	58.39	65.98	20.3693	36.8913	21.2983	1.06313	CDS|three_prime_UTR
seedling	LOC_Os01g58890.4	LOC_Os01g58890.2	0.03	1.05	1414	1449	291	423	65.98	58.39	36.8913	20.3693	1.06313	21.2983	three_prime_UTR
callus	LOC_Os06g38210.1	LOC_Os06g38210.2	3.87	0.08	856	3678	453	561	57.4	56.15	561.842	23.9398	2173.75	2.0089	five_prime_UTR|CDS
seedling	LOC_Os06g38210.1	LOC_Os06g38210.2	2.4	0.04	856	3678	453	561	57.4	56.15	759.339	37.6597	1821.52	1.41088	five_prime_UTR|CDS
callus	LOC_Os09g26620.1	LOC_Os09g26620.3	2.84	0.54	1316	1641	441	327	74.15	73.7	8.71187	2.93887	24.7238	1.58053	CDS|three_prime_UTR
panicle	LOC_Os09g26620.1	LOC_Os09g26620.3	15.78	0.52	1316	1641	441	327	74.15	73.7	3.73951	3.55401	58.9922	1.83309	CDS|three_prime_UTR
callus	LOC_Os09g26620.4	LOC_Os09g26620.3	2.73	0.54	1097	1641	231	327	71	73.7	23.6762	2.93887	64.6769	1.58053	CDS|three_prime_UTR
panicle	LOC_Os09g26620.2	LOC_Os09g26620.3	0.48	0.52	1304	1641	435	327	74.02	73.7	3.90049	3.55401	1.87256	1.83309	CDS|three_prime_UTR
callus	LOC_Os03g13140.1	LOC_Os03g13140.2	3	0.27	951	1066	501	369	61.48	60.7	1227.51	19.4139	3684.54	5.21961	CDS|three_prime_UTR
callus	LOC_Os08g37904.5	LOC_Os08g37904.4	0.45	0.95	3882	3978	2097	2187	50.79	50.3	4.90316	1.38308	2.18574	1.31828	CDS
seedling	LOC_Os08g37904.5	LOC_Os08g37904.4	0.65	0.5	3882	3978	2097	2187	50.79	50.3	1.66771	2.0574	1.08769	1.02617	CDS
panicle	LOC_Os08g37904.5	LOC_Os08g37904.4	0.31	1.02	3882	3978	2097	2187	50.79	50.3	3.24771	2.35294	1.0188	2.4116	CDS
callus	LOC_Os08g37904.5	LOC_Os08g37904.6	0.45	0.54	3882	3167	2097	2064	50.79	49.71	4.90316	4.73789	2.18574	2.55732	CDS
seedling	LOC_Os05g38630.1	LOC_Os05g38630.2	0.7	1.49	1249	1334	651	651	48.54	48.54	36.9109	1.28803	25.9304	1.91723	five_prime_UTR
seedling	LOC_Os01g13210.1	LOC_Os01g13210.2	1.79	0.36	1261	1417	615	615	60.16	60.16	243.42	5.28481	434.538	1.9251	five_prime_UTR
callus	LOC_Os06g47890.2	LOC_Os06g47890.1	1.05	1.47	2562	2608	1893	1893	52.09	52.09	36.1982	25.7939	38.1396	37.9507	three_prime_UTR
seedling	LOC_Os06g47890.2	LOC_Os06g47890.1	1.28	1.01	2562	2608	1893	1893	52.09	52.09	29.8265	28.2758	38.055	28.4238	three_prime_UTR
panicle	LOC_Os06g47890.2	LOC_Os06g47890.1	1.17	0.97	2562	2608	1893	1893	52.09	52.09	48.6784	33.0839	56.7513	32.2243	three_prime_UTR
callus	LOC_Os01g39380.2	LOC_Os01g39380.1	0.17	0.21	3936	3927	3531	3708	44.63	44.28	10.3768	18.5394	1.8133	3.92647	CDS
panicle	LOC_Os01g39380.2	LOC_Os01g39380.1	0.08	0.14	3936	3927	3531	3708	44.63	44.28	13.0523	21.766	1.04861	3.02197	CDS
panicle	LOC_Os05g32500.1	LOC_Os05g32500.2	0.31	0.35	3036	2839	2358	1923	56.74	59.33	22.2233	10.0781	6.80666	3.55961	CDS|three_prime_UTR
callus	LOC_Os02g57450.1	LOC_Os02g57450.2	1.29	0.95	1619	1809	951	951	47	47	78.9543	5.48777	102.133	5.1942	five_prime_UTR
seedling	LOC_Os02g57450.1	LOC_Os02g57450.2	1.07	0.72	1619	1809	951	951	47	47	58.0243	5.69277	62.3285	4.09581	five_prime_UTR
panicle	LOC_Os02g57450.1	LOC_Os02g57450.2	0.86	0.57	1619	1809	951	951	47	47	61.4006	5.29539	52.7805	3.00757	five_prime_UTR
callus	LOC_Os01g31360.3	LOC_Os01g31360.6	0.7	1.6	2646	1794	2316	1038	46.63	42.68	30.0965	9.6797	21.1732	15.5299	three_prime_UTR
seedling	LOC_Os01g31360.3	LOC_Os01g31360.6	0.5	0.62	2646	1794	2316	1038	46.63	42.68	75.2383	50.1422	37.9212	30.9655	three_prime_UTR
panicle	LOC_Os01g31360.3	LOC_Os01g31360.6	0.44	0.61	2646	1794	2316	1038	46.63	42.68	61.0587	28.5655	27.1498	17.4289	three_prime_UTR
callus	LOC_Os01g31360.3	LOC_Os01g31360.2	0.7	0.6	2646	2791	2316	2325	46.63	46.45	30.0965	15.5577	21.1732	9.36431	three_prime_UTR
seedling	LOC_Os01g31360.3	LOC_Os01g31360.2	0.5	0.55	2646	2791	2316	2325	46.63	46.45	75.2383	26.0993	37.9212	14.2473	three_prime_UTR
panicle	LOC_Os01g31360.3	LOC_Os01g31360.2	0.44	0.33	2646	2791	2316	2325	46.63	46.45	61.0587	10.8288	27.1498	3.56323	three_prime_UTR
panicle	LOC_Os06g30060.2	LOC_Os06g30060.1	1.08	0.63	2579	2648	2004	2073	48.55	48.43	1.67838	55.8624	1.81409	35.0842	CDS
panicle	LOC_Os12g17090.1	LOC_Os12g17090.2	0.59	0.34	4058	4168	2700	2700	43.22	43.22	3.81073	7.97468	2.26646	2.67424	five_prime_UTR
callus	LOC_Os07g36080.3	LOC_Os07g36080.1	1.63	2.67	789	972	471	654	64.33	68.96	3.45853	1.64887	5.62797	4.40383	CDS
seedling	LOC_Os07g36080.3	LOC_Os07g36080.1	2.1	4.25	789	972	471	654	64.33	68.96	892.107	386.201	1877.28	1641.99	CDS
panicle	LOC_Os07g36080.3	LOC_Os07g36080.1	1.96	13.98	789	972	471	654	64.33	68.96	45.9075	13.596	89.7653	190.005	CDS
callus	LOC_Os02g36590.3	LOC_Os02g36590.1	1.41	1.44	2569	2933	1968	1968	68.45	68.45	2.76444	1.09748	3.89634	1.58313	five_prime_UTR
seedling	LOC_Os02g36590.3	LOC_Os02g36590.1	1.48	0.97	2569	2933	1968	1968	68.45	68.45	8.66098	4.18949	12.7928	4.05055	five_prime_UTR
panicle	LOC_Os02g36590.3	LOC_Os02g36590.1	1.1	0.6	2569	2933	1968	1968	68.45	68.45	5.95531	1.82817	6.52318	1.10175	five_prime_UTR
callus	LOC_Os02g01100.2	LOC_Os02g01100.3	0.5	0.61	2209	2255	1716	1716	49.18	49.18	8.77316	24.259	4.42992	14.8789	five_prime_UTR
panicle	LOC_Os02g01100.2	LOC_Os02g01100.3	0.46	0.22	2209	2255	1716	1716	49.18	49.18	8.30198	10.0493	3.84749	2.1904	five_prime_UTR
seedling	LOC_Os04g52380.3	LOC_Os04g52380.1	1.04	1.36	2083	2155	1113	1185	45.64	45.06	1.26018	21.1939	1.31545	28.728	CDS
panicle	LOC_Os04g52380.3	LOC_Os04g52380.1	2.48	1.18	2083	2155	1113	1185	45.64	45.06	1.26503	41.7727	3.13733	49.2038	CDS
callus	LOC_Os02g12480.2	LOC_Os02g12480.6	0.58	0.15	1244	3501	513	474	54.39	54.85	2.27158	17.9493	1.31146	2.70339	CDS|three_prime_UTR
seedling	LOC_Os02g12480.2	LOC_Os02g12480.6	0.77	0.1	1244	3501	513	474	54.39	54.85	4.35001	48.576	3.34283	4.78812	CDS|three_prime_UTR
seedling	LOC_Os02g12480.7	LOC_Os02g12480.6	4.19	0.1	2243	3501	471	474	55.2	54.85	14.015	48.576	58.6701	4.78812	CDS|three_prime_UTR
panicle	LOC_Os02g12480.7	LOC_Os02g12480.6	15.91	0.19	2243	3501	471	474	55.2	54.85	1.13	10.5973	17.9795	2.02581	CDS|three_prime_UTR
seedling	LOC_Os02g12480.4	LOC_Os02g12480.7	0.31	4.19	1659	2243	474	471	54.85	55.2	25.978	14.015	7.96302	58.6701	three_prime_UTR
panicle	LOC_Os02g12480.4	LOC_Os02g12480.7	0.21	15.91	1659	2243	474	471	54.85	55.2	8.8064	1.13	1.85478	17.9795	three_prime_UTR
callus	LOC_Os02g12480.4	LOC_Os02g12480.6	0.44	0.15	1659	3501	474	474	54.85	54.85	13.6389	17.9493	5.96701	2.70339	three_prime_UTR
seedling	LOC_Os02g12480.4	LOC_Os02g12480.6	0.31	0.1	1659	3501	474	474	54.85	54.85	25.978	48.576	7.96302	4.78812	three_prime_UTR
panicle	LOC_Os02g12480.4	LOC_Os02g12480.6	0.21	0.19	1659	3501	474	474	54.85	54.85	8.8064	10.5973	1.85478	2.02581	three_prime_UTR
callus	LOC_Os02g12480.4	LOC_Os02g12480.9	0.44	0.78	1659	2414	474	480	54.85	55	13.6389	9.496	5.96701	7.41469	three_prime_UTR
seedling	LOC_Os02g12480.4	LOC_Os02g12480.9	0.31	0.81	1659	2414	474	480	54.85	55	25.978	9.96249	7.96302	8.0372	three_prime_UTR
panicle	LOC_Os02g12480.4	LOC_Os02g12480.9	0.21	0.5	1659	2414	474	480	54.85	55	8.8064	7.39746	1.85478	3.68144	three_prime_UTR
callus	LOC_Os02g12480.9	LOC_Os02g12480.2	0.78	0.58	2414	1244	480	513	55	54.39	9.496	2.27158	7.41469	1.31146	three_prime_UTR
seedling	LOC_Os02g12480.9	LOC_Os02g12480.2	0.81	0.77	2414	1244	480	513	55	54.39	9.96249	4.35001	8.0372	3.34283	three_prime_UTR
callus	LOC_Os02g12480.9	LOC_Os02g12480.4	0.78	0.44	2414	1659	480	474	55	54.85	9.496	13.6389	7.41469	5.96701	CDS|three_prime_UTR
seedling	LOC_Os02g12480.9	LOC_Os02g12480.4	0.81	0.31	2414	1659	480	474	55	54.85	9.96249	25.978	8.0372	7.96302	CDS|three_prime_UTR
panicle	LOC_Os02g12480.9	LOC_Os02g12480.4	0.5	0.21	2414	1659	480	474	55	54.85	7.39746	8.8064	3.68144	1.85478	CDS|three_prime_UTR
seedling	LOC_Os02g12480.9	LOC_Os02g12480.7	0.81	4.19	2414	2243	480	471	55	55.2	9.96249	14.015	8.0372	58.6701	three_prime_UTR
panicle	LOC_Os02g12480.9	LOC_Os02g12480.7	0.5	15.91	2414	2243	480	471	55	55.2	7.39746	1.13	3.68144	17.9795	three_prime_UTR
callus	LOC_Os02g12480.9	LOC_Os02g12480.6	0.78	0.15	2414	3501	480	474	55	54.85	9.496	17.9493	7.41469	2.70339	CDS|three_prime_UTR
seedling	LOC_Os02g12480.9	LOC_Os02g12480.6	0.81	0.1	2414	3501	480	474	55	54.85	9.96249	48.576	8.0372	4.78812	CDS|three_prime_UTR
panicle	LOC_Os02g12480.9	LOC_Os02g12480.6	0.5	0.19	2414	3501	480	474	55	54.85	7.39746	10.5973	3.68144	2.02581	CDS|three_prime_UTR
callus	LOC_Os02g12480.9	LOC_Os02g12480.8	0.78	1.46	2414	1306	480	471	55	55.2	9.496	42.4093	7.41469	61.7567	three_prime_UTR
seedling	LOC_Os02g12480.9	LOC_Os02g12480.8	0.81	1.23	2414	1306	480	471	55	55.2	9.96249	80.3228	8.0372	98.9949	three_prime_UTR
panicle	LOC_Os02g12480.9	LOC_Os02g12480.8	0.5	2	2414	1306	480	471	55	55.2	7.39746	44.7096	3.68144	89.415	three_prime_UTR
seedling	LOC_Os02g12480.8	LOC_Os02g12480.7	1.23	4.19	1306	2243	471	471	55.2	55.2	80.3228	14.015	98.9949	58.6701	three_prime_UTR
panicle	LOC_Os02g12480.8	LOC_Os02g12480.7	2	15.91	1306	2243	471	471	55.2	55.2	44.7096	1.13	89.415	17.9795	three_prime_UTR
callus	LOC_Os02g12480.8	LOC_Os02g12480.6	1.46	0.15	1306	3501	471	474	55.2	54.85	42.4093	17.9493	61.7567	2.70339	CDS|three_prime_UTR
seedling	LOC_Os02g12480.8	LOC_Os02g12480.6	1.23	0.1	1306	3501	471	474	55.2	54.85	80.3228	48.576	98.9949	4.78812	CDS|three_prime_UTR
panicle	LOC_Os02g12480.8	LOC_Os02g12480.6	2	0.19	1306	3501	471	474	55.2	54.85	44.7096	10.5973	89.415	2.02581	CDS|three_prime_UTR
callus	LOC_Os02g12480.8	LOC_Os02g12480.9	1.46	0.78	1306	2414	471	480	55.2	55	42.4093	9.496	61.7567	7.41469	three_prime_UTR
seedling	LOC_Os02g12480.8	LOC_Os02g12480.9	1.23	0.81	1306	2414	471	480	55.2	55	80.3228	9.96249	98.9949	8.0372	three_prime_UTR
panicle	LOC_Os02g12480.8	LOC_Os02g12480.9	2	0.5	1306	2414	471	480	55.2	55	44.7096	7.39746	89.415	3.68144	three_prime_UTR
seedling	LOC_Os08g02210.1	LOC_Os08g02210.2	2.07	0.9	1422	1506	786	786	60.94	60.94	72.1902	18.4059	149.739	16.4967	three_prime_UTR
callus	LOC_Os02g15580.1	LOC_Os02g15580.3	0.55	0.48	2128	3157	1497	1161	42.62	38.33	12.0822	10.9403	6.69768	5.26758	CDS
seedling	LOC_Os02g15580.1	LOC_Os02g15580.3	0.27	0.31	2128	3157	1497	1161	42.62	38.33	10.7914	9.02765	2.92511	2.82628	CDS
panicle	LOC_Os02g15580.1	LOC_Os02g15580.3	0.27	0.49	2128	3157	1497	1161	42.62	38.33	12.8128	11.1778	3.40757	5.51931	CDS
callus	LOC_Os04g59150.2	LOC_Os04g59150.1	4.74	1.48	1353	1717	876	1041	66.89	66.95	1.33236	21.8751	6.32149	32.2969	CDS
panicle	LOC_Os04g59150.2	LOC_Os04g59150.1	3.56	1.01	1353	1717	876	1041	66.89	66.95	3.23405	9.33408	11.5068	9.42057	CDS
callus	LOC_Os02g14874.2	LOC_Os02g14874.1	0.27	0.22	884	1572	234	234	62.82	62.82	9.21351	6.94786	2.46183	1.4985	three_prime_UTR
panicle	LOC_Os05g33690.3	LOC_Os05g33690.1	3.71	0.61	2217	2438	1185	1185	68.52	68.52	1.05586	34.3652	3.91695	21.0838	five_prime_UTR
callus	LOC_Os12g05040.6	LOC_Os12g05040.1	0.83	1.26	2365	2816	2199	1575	61.98	66.86	5.34937	8.40881	4.44319	10.6267	three_prime_UTR
panicle	LOC_Os12g05040.6	LOC_Os12g05040.1	1.18	0.98	2365	2816	2199	1575	61.98	66.86	16.2268	22.9144	19.0863	22.4918	three_prime_UTR
callus	LOC_Os12g05040.1	LOC_Os12g05040.3	1.26	0.81	2816	2595	1575	2199	66.86	61.98	8.40881	1.98238	10.6267	1.61265	five_prime_UTR
panicle	LOC_Os12g05040.1	LOC_Os12g05040.3	0.98	0.74	2816	2595	1575	2199	66.86	61.98	22.9144	4.79858	22.4918	3.559	five_prime_UTR
callus	LOC_Os12g05040.3	LOC_Os12g05040.1	0.81	1.26	2595	2816	2199	1575	61.98	66.86	1.98238	8.40881	1.61265	10.6267	three_prime_UTR
panicle	LOC_Os12g05040.3	LOC_Os12g05040.1	0.74	0.98	2595	2816	2199	1575	61.98	66.86	4.79858	22.9144	3.559	22.4918	three_prime_UTR
seedling	LOC_Os05g15360.7	LOC_Os05g15360.1	0.65	0.5	1367	1757	474	483	57.38	57.35	7.47049	3.77735	4.86268	1.88492	three_prime_UTR
panicle	LOC_Os03g51690.2	LOC_Os03g51690.1	2.57	1.8	2522	2604	1086	1086	64	64	3.01084	30.5753	7.73475	54.9489	five_prime_UTR
callus	LOC_Os01g65200.3	LOC_Os01g65200.2	0.53	0.36	2072	2154	1647	963	51.61	55.35	4.10557	5.07225	2.18681	1.81572	CDS
panicle	LOC_Os01g65200.3	LOC_Os01g65200.2	0.49	0.58	2072	2154	1647	963	51.61	55.35	4.02917	3.02338	1.9925	1.76423	CDS
callus	LOC_Os04g01300.1	LOC_Os04g01300.2	1.54	0.89	1522	1611	957	957	53.5	53.5	13.7545	55.5036	21.2397	49.403	five_prime_UTR
seedling	LOC_Os04g01300.1	LOC_Os04g01300.2	0.22	0.42	1522	1611	957	957	53.5	53.5	41.695	78.2126	9.21313	33.0647	five_prime_UTR
panicle	LOC_Os04g01300.1	LOC_Os04g01300.2	0.82	1	1522	1611	957	957	53.5	53.5	42.0802	58.688	34.3054	58.9764	five_prime_UTR
callus	LOC_Os04g01300.3	LOC_Os04g01300.2	0.85	0.89	1537	1611	957	957	53.5	53.5	2.66375	55.5036	2.2742	49.403	five_prime_UTR
seedling	LOC_Os04g01300.3	LOC_Os04g01300.2	0.59	0.42	1537	1611	957	957	53.5	53.5	2.70739	78.2126	1.58719	33.0647	five_prime_UTR
panicle	LOC_Os04g01300.3	LOC_Os04g01300.2	0.87	1	1537	1611	957	957	53.5	53.5	6.32742	58.688	5.50538	58.9764	five_prime_UTR
callus	LOC_Os02g57410.2	LOC_Os02g57410.6	1.36	1.49	2454	2875	903	834	46.51	45.44	16.4982	1.38797	22.3968	2.06743	three_prime_UTR
seedling	LOC_Os02g57410.2	LOC_Os02g57410.6	1.17	1.04	2454	2875	903	834	46.51	45.44	31.8059	1.67665	37.2165	1.73908	three_prime_UTR
callus	LOC_Os02g57410.2	LOC_Os02g57410.9	1.36	0.92	2454	2804	903	642	46.51	45.02	16.4982	2.29032	22.3968	2.10461	three_prime_UTR
seedling	LOC_Os02g57410.2	LOC_Os02g57410.9	1.17	0.55	2454	2804	903	642	46.51	45.02	31.8059	7.35987	37.2165	4.04881	three_prime_UTR
callus	LOC_Os02g57410.9	LOC_Os02g57410.2	0.92	1.36	2804	2454	642	903	45.02	46.51	2.29032	16.4982	2.10461	22.3968	five_prime_UTR
seedling	LOC_Os02g57410.9	LOC_Os02g57410.2	0.55	1.17	2804	2454	642	903	45.02	46.51	7.35987	31.8059	4.04881	37.2165	five_prime_UTR
callus	LOC_Os02g57410.9	LOC_Os02g57410.6	0.92	1.49	2804	2875	642	834	45.02	45.44	2.29032	1.38797	2.10461	2.06743	five_prime_UTR
seedling	LOC_Os02g57410.9	LOC_Os02g57410.6	0.55	1.04	2804	2875	642	834	45.02	45.44	7.35987	1.67665	4.04881	1.73908	five_prime_UTR
callus	LOC_Os02g57870.1	LOC_Os02g57870.2	0.69	0.78	1751	1873	918	759	50.44	50.33	3.46008	4.17618	2.39674	3.25396	five_prime_UTR
panicle	LOC_Os02g57870.1	LOC_Os02g57870.2	0.56	0.37	1751	1873	918	759	50.44	50.33	4.7559	3.50333	2.6684	1.29674	five_prime_UTR
callus	LOC_Os04g41560.2	LOC_Os04g41560.4	3.72	0.27	1272	1367	774	546	68.22	71.25	15.4905	3.76062	57.6043	1.01976	CDS|three_prime_UTR
seedling	LOC_Os04g41560.2	LOC_Os04g41560.4	3.88	0.09	1272	1367	774	546	68.22	71.25	205.54	27.4734	798.243	2.50546	CDS|three_prime_UTR
seedling	LOC_Os01g10290.1	LOC_Os01g10290.2	1.44	0.88	1421	1528	951	951	49	49	1.81969	23.5876	2.62892	20.8288	five_prime_UTR
callus	LOC_Os03g62620.4	LOC_Os03g62620.3	1.79	1.41	1692	1950	951	951	60.25	60.25	4.5969	5.6135	8.24024	7.89351	five_prime_UTR
seedling	LOC_Os03g62620.4	LOC_Os03g62620.3	4.28	0.73	1692	1950	951	951	60.25	60.25	6.01462	4.22356	25.76	3.08916	five_prime_UTR
panicle	LOC_Os03g62620.4	LOC_Os03g62620.3	2.2	1.73	1692	1950	951	951	60.25	60.25	17.3192	20.0742	38.1338	34.655	five_prime_UTR
callus	LOC_Os03g62620.2	LOC_Os03g62620.3	1.5	1.41	1701	1950	951	951	60.25	60.25	65.9073	5.6135	98.8628	7.89351	five_prime_UTR
seedling	LOC_Os03g62620.2	LOC_Os03g62620.3	1.62	0.73	1701	1950	951	951	60.25	60.25	9.30326	4.22356	15.0364	3.08916	five_prime_UTR
panicle	LOC_Os03g62620.2	LOC_Os03g62620.3	1.38	1.73	1701	1950	951	951	60.25	60.25	44.6296	20.0742	61.5763	34.655	five_prime_UTR
callus	LOC_Os08g02340.1	LOC_Os08g02340.2	2.04	1.2	748	835	333	333	63.06	63.06	918.951	1.23538	1871.09	1.48145	five_prime_UTR
seedling	LOC_Os06g44210.1	LOC_Os06g44210.2	0.72	0.56	1727	1848	1107	828	44.44	43.12	15.3386	1.95951	11.0923	1.10681	CDS|three_prime_UTR
panicle	LOC_Os06g44210.1	LOC_Os06g44210.2	0.55	0.5	1727	1848	1107	828	44.44	43.12	23.5156	2.42458	12.9322	1.20223	CDS|three_prime_UTR
callus	LOC_Os02g04330.2	LOC_Os02g04330.1	1.35	1.1	1350	1435	921	921	42.02	42.02	3.33305	2.09073	4.50041	2.29586	five_prime_UTR
seedling	LOC_Os02g04330.2	LOC_Os02g04330.1	1.27	0.87	1350	1435	921	921	42.02	42.02	17.7367	7.67455	22.4579	6.65018	five_prime_UTR
panicle	LOC_Os02g04330.2	LOC_Os02g04330.1	0.71	1.13	1350	1435	921	921	42.02	42.02	5.49886	3.33467	3.92053	3.76103	five_prime_UTR
seedling	LOC_Os01g56070.3	LOC_Os01g56070.2	3.24	0.34	1388	1676	675	675	65.93	65.93	1.2377	3.93411	4.01191	1.3275	five_prime_UTR
seedling	LOC_Os01g56070.1	LOC_Os01g56070.2	8.28	0.34	1415	1676	675	675	65.93	65.93	1.62177	3.93411	13.4285	1.3275	five_prime_UTR
panicle	LOC_Os01g56070.1	LOC_Os01g56070.2	5.28	0.64	1415	1676	675	675	65.93	65.93	1.96946	2.3612	10.3916	1.52287	five_prime_UTR
callus	LOC_Os02g49720.3	LOC_Os02g49720.6	0.63	0.97	2733	2942	1662	1266	66.73	66.19	123.39	2.08065	77.7202	2.02457	five_prime_UTR|CDS
panicle	LOC_Os02g49720.3	LOC_Os02g49720.6	0.65	0.55	2733	2942	1662	1266	66.73	66.19	14.6041	2.71175	9.56469	1.49143	five_prime_UTR|CDS
callus	LOC_Os03g53650.2	LOC_Os03g53650.3	1.67	0.96	1736	1893	978	978	50.31	50.31	65.802	4.31259	109.815	4.16154	five_prime_UTR
panicle	LOC_Os03g53650.2	LOC_Os03g53650.3	1.35	0.53	1736	1893	978	978	50.31	50.31	55.4637	4.93527	74.9788	2.61948	five_prime_UTR
callus	LOC_Os03g53650.4	LOC_Os03g53650.3	1.37	0.96	1113	1893	780	978	47.82	50.31	192.994	4.31259	264.384	4.16154	five_prime_UTR
panicle	LOC_Os03g53650.4	LOC_Os03g53650.3	1.41	0.53	1113	1893	780	978	47.82	50.31	163.113	4.93527	230.507	2.61948	five_prime_UTR
seedling	LOC_Os05g41190.1	LOC_Os05g41190.2	1.53	0.84	1180	1236	519	387	72.25	73.64	26.2635	4.02412	40.2385	3.39406	CDS|three_prime_UTR
callus	LOC_Os07g07410.2	LOC_Os07g07410.1	1.29	0.12	1389	1447	1023	1110	67.74	66.49	48.4204	9.77459	62.2922	1.21156	CDS
panicle	LOC_Os07g07410.2	LOC_Os07g07410.1	0.87	0.3	1389	1447	1023	1110	67.74	66.49	6.9363	4.11732	6.06832	1.22712	CDS
callus	LOC_Os01g40670.1	LOC_Os01g40670.2	1.51	1.53	2263	2350	903	894	49.39	49.22	16.9416	8.98683	25.5175	13.7745	CDS|three_prime_UTR
seedling	LOC_Os01g40670.1	LOC_Os01g40670.2	1.72	0.79	2263	2350	903	894	49.39	49.22	7.96128	7.67628	13.7	6.09755	CDS|three_prime_UTR
panicle	LOC_Os01g40670.1	LOC_Os01g40670.2	1.18	0.97	2263	2350	903	894	49.39	49.22	12.7718	9.22533	15.0625	8.97113	CDS|three_prime_UTR
panicle	LOC_Os01g07360.3	LOC_Os01g07360.1	0.85	0.4	1949	2224	1299	1299	46.65	46.65	1.97935	36.8515	1.68734	14.7479	five_prime_UTR
callus	LOC_Os01g14932.2	LOC_Os01g14932.1	0.76	0.65	2733	2826	2127	2220	45.37	45.09	18.0612	8.64711	13.8113	5.6019	CDS
seedling	LOC_Os01g14932.2	LOC_Os01g14932.1	0.57	0.38	2733	2826	2127	2220	45.37	45.09	10.8972	5.53652	6.25097	2.11288	CDS
panicle	LOC_Os01g14932.2	LOC_Os01g14932.1	0.56	0.47	2733	2826	2127	2220	45.37	45.09	26.105	11.545	14.6546	5.36937	CDS
seedling	LOC_Os02g52450.2	LOC_Os02g52450.1	2.36	0.32	877	2015	507	507	60.95	60.95	4.51006	4.40716	10.6366	1.42547	five_prime_UTR
seedling	LOC_Os02g52450.3	LOC_Os02g52450.1	2.92	0.32	972	2015	507	507	60.95	60.95	19.2149	4.40716	56.0554	1.42547	five_prime_UTR
callus	LOC_Os06g38320.1	LOC_Os06g38320.2	1.79	1.54	1355	1920	768	729	45.96	45.54	5.55225	7.46476	9.92716	11.5175	CDS|three_prime_UTR
seedling	LOC_Os06g38320.1	LOC_Os06g38320.2	0.81	0.51	1355	1920	768	729	45.96	45.54	9.33168	21.5986	7.59462	11.0761	CDS|three_prime_UTR
panicle	LOC_Os06g38320.1	LOC_Os06g38320.2	0.9	0.4	1355	1920	768	729	45.96	45.54	12.0485	9.75689	10.8702	3.85409	CDS|three_prime_UTR
panicle	LOC_Os03g52690.1	LOC_Os03g52690.7	1.71	0.06	1237	650	693	372	49.49	43.55	7.48607	166.53	12.8106	10.1559	CDS
callus	LOC_Os03g52690.3	LOC_Os03g52690.7	2.43	0.82	1248	650	618	372	49.35	43.55	235.978	59.5204	574.257	48.8837	CDS
panicle	LOC_Os03g52690.3	LOC_Os03g52690.7	1.97	0.06	1248	650	618	372	49.35	43.55	562.636	166.53	1106.76	10.1559	CDS
seedling	LOC_Os05g01970.3	LOC_Os05g01970.1	0.64	0.59	1536	1609	882	882	53.51	53.51	5.18951	7.51366	3.29787	4.41421	three_prime_UTR
seedling	LOC_Os05g01970.3	LOC_Os05g01970.2	0.64	1.03	1536	1419	882	882	53.51	53.51	5.18951	23.4666	3.29787	24.1459	three_prime_UTR
callus	LOC_Os05g01970.1	LOC_Os05g01970.2	1.56	0.84	1609	1419	882	882	53.51	53.51	1.09226	1.46017	1.70572	1.23157	three_prime_UTR
seedling	LOC_Os05g01970.1	LOC_Os05g01970.2	0.59	1.03	1609	1419	882	882	53.51	53.51	7.51366	23.4666	4.41421	24.1459	three_prime_UTR
seedling	LOC_Os05g01970.4	LOC_Os05g01970.1	0.89	0.59	1520	1609	882	882	53.51	53.51	1.67579	7.51366	1.49306	4.41421	three_prime_UTR
seedling	LOC_Os05g01970.4	LOC_Os05g01970.2	0.89	1.03	1520	1419	882	882	53.51	53.51	1.67579	23.4666	1.49306	24.1459	three_prime_UTR
callus	LOC_Os01g01040.1	LOC_Os01g01040.3	0.72	0.65	2508	2583	1575	1575	50.16	50.16	6.3146	3.96517	4.57123	2.55936	three_prime_UTR
seedling	LOC_Os01g01040.1	LOC_Os01g01040.3	0.47	0.27	2508	2583	1575	1575	50.16	50.16	7.81866	4.68264	3.65906	1.28171	three_prime_UTR
panicle	LOC_Os01g01040.1	LOC_Os01g01040.3	0.51	0.57	2508	2583	1575	1575	50.16	50.16	8.62914	8.10571	4.42774	4.59263	three_prime_UTR
callus	LOC_Os01g01040.2	LOC_Os01g01040.3	0.6	0.65	2482	2583	1575	1575	50.16	50.16	3.65619	3.96517	2.19126	2.55936	three_prime_UTR
seedling	LOC_Os01g01040.2	LOC_Os01g01040.3	0.74	0.27	2482	2583	1575	1575	50.16	50.16	2.37721	4.68264	1.76734	1.28171	three_prime_UTR
panicle	LOC_Os01g01040.2	LOC_Os01g01040.3	0.28	0.57	2482	2583	1575	1575	50.16	50.16	3.94045	8.10571	1.12061	4.59263	three_prime_UTR
callus	LOC_Os01g37560.1	LOC_Os01g37560.3	1.68	0.72	2012	2132	1143	1143	59.14	59.14	26.1293	2.9533	43.8961	2.13529	five_prime_UTR
seedling	LOC_Os05g41640.3	LOC_Os05g41640.2	0.91	0.97	2314	2172	1464	1455	54.85	54.98	4.89026	820.646	4.44751	798.562	CDS|three_prime_UTR
seedling	LOC_Os05g41640.1	LOC_Os05g41640.2	0.67	0.97	2352	2172	1455	1455	54.98	54.98	25.2696	820.646	16.9772	798.562	three_prime_UTR
callus	LOC_Os08g37920.2	LOC_Os08g37920.1	0.55	0.61	3101	3230	2568	2658	51.01	50.64	15.3809	15.4362	8.45777	9.35808	CDS
seedling	LOC_Os08g37920.2	LOC_Os08g37920.1	0.44	0.64	3101	3230	2568	2658	51.01	50.64	5.31544	2.60637	2.3557	1.65966	CDS
panicle	LOC_Os08g37920.2	LOC_Os08g37920.1	0.75	0.32	3101	3230	2568	2658	51.01	50.64	8.22623	8.52818	6.19688	2.76423	CDS
callus	LOC_Os12g01430.1	LOC_Os12g01430.2	1.68	1.18	1167	1488	744	558	46.24	46.59	48.6437	9.02344	81.5913	10.6577	five_prime_UTR
seedling	LOC_Os12g01430.1	LOC_Os12g01430.2	1.94	1.65	1167	1488	744	558	46.24	46.59	9.78465	2.35959	19.0127	3.90366	five_prime_UTR
panicle	LOC_Os12g01430.1	LOC_Os12g01430.2	2.07	1.14	1167	1488	744	558	46.24	46.59	26.179	5.02351	54.2397	5.70506	five_prime_UTR
callus	LOC_Os07g45350.2	LOC_Os07g45350.1	1.32	0.82	1697	1792	1032	1032	47.67	47.67	1.88789	18.3748	2.4872	15.0743	three_prime_UTR
seedling	LOC_Os07g45350.2	LOC_Os07g45350.1	1.13	0.55	1697	1792	1032	1032	47.67	47.67	5.1337	21.4867	5.79628	11.8113	three_prime_UTR
panicle	LOC_Os01g15790.3	LOC_Os01g15790.4	0.76	0.19	1792	1658	1254	966	44.02	43.17	10.6882	5.42536	8.16779	1.03975	five_prime_UTR
seedling	LOC_Os05g50800.2	LOC_Os05g50800.1	0.74	0.57	1457	1395	909	909	49.94	49.94	1.39711	31.0956	1.03596	17.6323	three_prime_UTR
panicle	LOC_Os05g50800.2	LOC_Os05g50800.1	0.72	0.83	1457	1395	909	909	49.94	49.94	1.5193	46.5936	1.09211	38.6009	three_prime_UTR
callus	LOC_Os03g03724.2	LOC_Os03g03724.1	0.6	0.14	554	716	231	231	38.53	38.53	334.236	69.182	200.153	9.70116	five_prime_UTR
callus	LOC_Os02g39010.1	LOC_Os02g39010.3	0.2	0.37	3271	3341	2082	2082	49.18	49.18	13.2309	34.3999	2.58652	12.6153	three_prime_UTR
seedling	LOC_Os02g39010.1	LOC_Os02g39010.3	0.15	0.31	3271	3341	2082	2082	49.18	49.18	8.26271	19.6517	1.22302	6.02852	three_prime_UTR
panicle	LOC_Os02g39010.1	LOC_Os02g39010.3	0.1	0.3	3271	3341	2082	2082	49.18	49.18	13.3157	16.1796	1.29786	4.78888	three_prime_UTR
seedling	LOC_Os04g52520.2	LOC_Os04g52520.1	0.53	0.29	1778	2453	1509	1275	48.31	48.47	3.6602	11.4326	1.92994	3.3687	three_prime_UTR
callus	LOC_Os09g31080.4	LOC_Os09g31080.1	4.26	7.79	915	1116	252	453	78.17	78.37	75.1374	6.55568	320.035	51.0879	CDS
seedling	LOC_Os09g31080.4	LOC_Os09g31080.1	3.28	9.9	915	1116	252	453	78.17	78.37	18.8941	6.0449	62.0536	59.827	CDS
panicle	LOC_Os09g31080.4	LOC_Os09g31080.1	3.29	22.91	915	1116	252	453	78.17	78.37	1487.49	189.78	4896.93	4347.37	CDS
callus	LOC_Os03g10930.1	LOC_Os03g10930.2	2.36	1.49	875	918	360	360	51.11	51.11	46.5235	2.78031	109.591	4.15604	five_prime_UTR
panicle	LOC_Os03g10930.1	LOC_Os03g10930.2	2.59	1.24	875	918	360	360	51.11	51.11	46.7568	1.04681	121.016	1.29841	five_prime_UTR
panicle	LOC_Os07g29780.2	LOC_Os07g29780.1	0.9	0.75	2140	2219	1383	1383	51.05	51.05	36.728	19.6401	32.8882	14.6411	five_prime_UTR
callus	LOC_Os02g36740.8	LOC_Os02g36740.1	1.2	1.66	1229	1386	753	753	48.34	48.34	62.8962	9.75065	75.4193	16.2004	three_prime_UTR
seedling	LOC_Os02g36740.8	LOC_Os02g36740.1	0.96	0.87	1229	1386	753	753	48.34	48.34	6.79151	5.576	6.52957	4.8597	three_prime_UTR
panicle	LOC_Os02g36740.8	LOC_Os02g36740.1	0.92	0.32	1229	1386	753	753	48.34	48.34	24.9287	13.4964	23.0096	4.37832	three_prime_UTR
callus	LOC_Os04g33030.1	LOC_Os04g33030.2	1.52	1.13	1691	1712	1044	762	72.89	74.28	12.4837	2.01445	18.9309	2.27858	five_prime_UTR
seedling	LOC_Os04g33030.1	LOC_Os04g33030.2	1.63	0.65	1691	1712	1044	762	72.89	74.28	5.71169	1.70595	9.29977	1.11671	five_prime_UTR
panicle	LOC_Os04g33030.1	LOC_Os04g33030.2	1.72	0.8	1691	1712	1044	762	72.89	74.28	22.6766	2.40359	38.9692	1.93008	five_prime_UTR
callus	LOC_Os01g09620.2	LOC_Os01g09620.1	0.59	2.03	1907	2080	1161	1161	69.85	69.85	5.50243	108.914	3.22216	221.233	three_prime_UTR
seedling	LOC_Os01g09620.2	LOC_Os01g09620.1	1.07	1.37	1907	2080	1161	1161	69.85	69.85	2.41949	19.5856	2.57838	26.7752	three_prime_UTR
panicle	LOC_Os01g09620.2	LOC_Os01g09620.1	1.81	1.45	1907	2080	1161	1161	69.85	69.85	6.82762	37.7289	12.368	54.8481	three_prime_UTR
panicle	LOC_Os05g11810.2	LOC_Os05g11810.1	0.34	6.26	2036	2572	567	1137	62.43	68.16	72.0421	6.27874	24.5331	39.301	CDS
callus	LOC_Os04g35520.1	LOC_Os04g35520.2	1.28	1.88	1490	1633	1080	1080	55.65	55.65	43.9223	2.88647	56.308	5.41236	three_prime_UTR
seedling	LOC_Os04g35520.1	LOC_Os04g35520.2	1.3	2.45	1490	1633	1080	1080	55.65	55.65	29.744	3.53955	38.5574	8.6579	three_prime_UTR
panicle	LOC_Os04g35520.1	LOC_Os04g35520.2	1.37	0.96	1490	1633	1080	1080	55.65	55.65	11.4414	2.18928	15.6671	2.0945	three_prime_UTR
callus	LOC_Os04g35520.3	LOC_Os04g35520.2	1.56	1.88	1527	1633	1080	1080	55.65	55.65	1.48549	2.88647	2.31693	5.41236	three_prime_UTR
seedling	LOC_Os06g10200.2	LOC_Os06g10200.4	0.55	0.74	1356	1093	669	444	42.6	43.24	2.19223	1.87959	1.21484	1.38602	CDS|three_prime_UTR
callus	LOC_Os02g16909.2	LOC_Os02g16909.1	3.09	4.71	898	1449	300	300	68.67	68.67	10.7666	5.16712	33.3109	24.3261	five_prime_UTR
seedling	LOC_Os02g16909.2	LOC_Os02g16909.1	2.5	2.34	898	1449	300	300	68.67	68.67	4.18556	1.9399	10.4666	4.54399	five_prime_UTR
panicle	LOC_Os02g16909.2	LOC_Os02g16909.1	4.35	3.55	898	1449	300	300	68.67	68.67	16.9414	7.37051	73.7212	26.1693	five_prime_UTR
callus	LOC_Os11g34150.2	LOC_Os11g34150.4	0.17	0.77	2849	850	498	312	53.61	54.17	20.9952	3.13258	3.60683	2.40469	five_prime_UTR|CDS
seedling	LOC_Os11g34150.2	LOC_Os11g34150.4	0.12	0.34	2849	850	498	312	53.61	54.17	12.4278	3.13606	1.53264	1.08031	five_prime_UTR|CDS
callus	LOC_Os11g34150.1	LOC_Os11g34150.2	4.38	0.17	1193	2849	726	498	54.96	53.61	2.67057	20.9952	11.7026	3.60683	CDS|three_prime_UTR
seedling	LOC_Os11g34150.1	LOC_Os11g34150.2	2.32	0.12	1193	2849	726	498	54.96	53.61	2.2333	12.4278	5.17587	1.53264	CDS|three_prime_UTR
panicle	LOC_Os11g34150.1	LOC_Os11g34150.2	4.29	0.2	1193	2849	726	498	54.96	53.61	2.09709	13.2166	8.99821	2.70534	CDS|three_prime_UTR
callus	LOC_Os02g55060.2	LOC_Os02g55060.1	2.35	6	717	851	309	309	71.2	71.2	1.65862	50.7425	3.9028	304.341	three_prime_UTR
seedling	LOC_Os02g55060.2	LOC_Os02g55060.1	3.45	6.44	717	851	309	309	71.2	71.2	2.93348	140.355	10.1291	903.488	three_prime_UTR
panicle	LOC_Os02g55060.2	LOC_Os02g55060.1	175.47	5.99	717	851	309	309	71.2	71.2	1.27842	57.9971	224.324	347.336	three_prime_UTR
callus	LOC_Os01g74310.3	LOC_Os01g74310.5	0.39	0.22	4256	3061	2286	1257	41.82	41.21	7.58903	5.73405	2.9425	1.25697	five_prime_UTR
callus	LOC_Os01g74310.1	LOC_Os01g74310.5	0.12	0.22	4149	3061	2289	1257	41.85	41.21	12.2416	5.73405	1.51858	1.25697	five_prime_UTR
callus	LOC_Os01g74310.1	LOC_Os01g74310.3	0.12	0.39	4149	4256	2289	2286	41.85	41.82	12.2416	7.58903	1.51858	2.9425	three_prime_UTR
seedling	LOC_Os03g07570.4	LOC_Os03g07570.3	0.31	0.28	2014	1437	1461	921	51.06	45.6	4.1667	34.3173	1.28887	9.76674	three_prime_UTR
seedling	LOC_Os03g07570.4	LOC_Os03g07570.1	0.31	0.71	2014	2073	1461	1461	51.06	51.06	4.1667	18.8158	1.28887	13.3328	three_prime_UTR
callus	LOC_Os03g14120.2	LOC_Os03g14120.4	0.91	1.31	1908	1469	978	903	48.16	48.5	6.69095	2.81043	6.08642	3.68784	three_prime_UTR
seedling	LOC_Os03g14120.2	LOC_Os03g14120.4	1.07	1.43	1908	1469	978	903	48.16	48.5	7.8327	4.35861	8.4142	6.21212	three_prime_UTR
panicle	LOC_Os05g38370.2	LOC_Os05g38370.3	1.86	0.59	843	1181	420	417	44.52	42.45	33.8438	2.6114	63.0704	1.53105	CDS
panicle	LOC_Os05g38370.1	LOC_Os05g38370.3	1.22	0.59	1105	1181	561	417	46.52	42.45	41.1124	2.6114	50.1023	1.53105	CDS
callus	LOC_Os04g17479.2	LOC_Os04g17479.1	0.6	1.53	714	2185	228	321	53.95	51.4	5.29784	11.5378	3.17629	17.6107	CDS|three_prime_UTR
seedling	LOC_Os04g17479.2	LOC_Os04g17479.1	0.69	0.99	714	2185	228	321	53.95	51.4	30.8407	45.7496	21.3335	45.1369	CDS|three_prime_UTR
panicle	LOC_Os04g17479.2	LOC_Os04g17479.1	0.59	2.1	714	2185	228	321	53.95	51.4	2.37727	11.9529	1.41164	25.149	CDS|three_prime_UTR
callus	LOC_Os04g09530.1	LOC_Os04g09530.2	0.92	0.84	1778	2037	900	900	52.56	52.56	14.0448	2.221	12.9675	1.87222	five_prime_UTR
panicle	LOC_Os04g09530.1	LOC_Os04g09530.2	0.77	2.16	1778	2037	900	900	52.56	52.56	13.0359	1.32053	9.98162	2.85094	five_prime_UTR
callus	LOC_Os03g48450.4	LOC_Os03g48450.1	0.48	0.56	3112	3638	2196	2196	49	49	8.12932	2.25305	3.92959	1.26647	three_prime_UTR
callus	LOC_Os08g41850.1	LOC_Os08g41850.2	0.73	0.61	891	1611	354	285	56.5	68.77	5.06954	4.27208	3.69911	2.59747	three_prime_UTR
seedling	LOC_Os08g41850.1	LOC_Os08g41850.2	0.33	0.42	891	1611	354	285	56.5	68.77	6.34072	4.77131	2.09253	2.00488	three_prime_UTR
panicle	LOC_Os08g41850.1	LOC_Os08g41850.2	0.51	0.59	891	1611	354	285	56.5	68.77	5.47492	5.90303	2.77824	3.49197	three_prime_UTR
callus	LOC_Os01g54390.2	LOC_Os01g54390.1	0.68	0.45	1304	1394	918	918	49.89	49.89	6.33309	7.87445	4.28155	3.54435	three_prime_UTR
seedling	LOC_Os01g54390.2	LOC_Os01g54390.1	0.54	0.4	1304	1394	918	918	49.89	49.89	5.38802	9.65928	2.91467	3.90374	three_prime_UTR
seedling	LOC_Os03g14669.1	LOC_Os03g14669.2	1.09	0.04	1380	2532	741	741	72.06	72.06	51.6824	28.4419	56.2212	1.06374	five_prime_UTR
seedling	LOC_Os06g40640.2	LOC_Os06g40640.1	1.7	0.08	1579	1941	1077	1164	67.87	64.86	140.845	53.0759	239.134	4.3816	five_prime_UTR|CDS
seedling	LOC_Os06g40640.3	LOC_Os06g40640.2	0.83	1.7	1575	1579	1077	1077	67.87	67.87	5.57638	140.845	4.62235	239.134	five_prime_UTR
seedling	LOC_Os06g40640.3	LOC_Os06g40640.1	0.83	0.08	1575	1941	1077	1164	67.87	64.86	5.57638	53.0759	4.62235	4.3816	five_prime_UTR|CDS
callus	LOC_Os06g39240.2	LOC_Os06g39240.1	4.9	5.7	656	840	279	468	71.68	75	3.1599	86.8876	15.4705	495.548	CDS
seedling	LOC_Os03g21664.2	LOC_Os03g21664.1	0.65	0.08	836	1459	192	192	35.94	35.94	10.3056	47.0851	6.7435	3.91849	five_prime_UTR
panicle	LOC_Os03g21664.2	LOC_Os03g21664.1	4.03	0.19	836	1459	192	192	35.94	35.94	1.4779	15.8926	5.96302	2.97593	five_prime_UTR
panicle	LOC_Os07g31440.2	LOC_Os07g31440.3	0.48	0.87	2113	2241	1416	1413	54.24	54.42	3.04137	6.3848	1.45181	5.52453	five_prime_UTR
seedling	LOC_Os05g35170.3	LOC_Os05g35170.4	1.02	0.33	2438	2677	1221	987	42.42	41.74	3.11817	3.24542	3.17226	1.07044	CDS|three_prime_UTR
seedling	LOC_Os05g35170.1	LOC_Os05g35170.4	0.82	0.33	2567	2677	1350	987	42.52	41.74	58.6325	3.24542	48.0553	1.07044	CDS|three_prime_UTR
seedling	LOC_Os04g43220.3	LOC_Os04g43220.1	0.77	0.59	2759	2911	2118	2193	43.72	43.73	1.80821	12.4589	1.39748	7.30177	CDS
callus	LOC_Os04g54800.1	LOC_Os04g54800.2	1.68	0.37	1338	1411	864	858	47.22	46.97	31.5987	2.76017	53.176	1.01037	CDS|three_prime_UTR
callus	LOC_Os04g54800.3	LOC_Os04g54800.2	0.56	0.37	1262	1411	570	858	49.65	46.97	5.18198	2.76017	2.89113	1.01037	CDS|three_prime_UTR
callus	LOC_Os04g09350.4	LOC_Os04g09350.2	1.34	1.29	723	1896	249	672	55.02	70.39	12.1618	2.50282	16.2804	3.22245	three_prime_UTR
seedling	LOC_Os04g09350.4	LOC_Os04g09350.2	0.4	0.71	723	1896	249	672	55.02	70.39	4.30084	1.4867	1.72387	1.06109	three_prime_UTR
seedling	LOC_Os04g45000.3	LOC_Os04g45000.2	2.64	0.18	1185	1267	924	945	61.15	60.42	6.39815	8.04238	16.912	1.43508	five_prime_UTR|CDS
panicle	LOC_Os04g45000.3	LOC_Os04g45000.2	0.87	0.18	1185	1267	924	945	61.15	60.42	91.0159	11.0801	79.0618	2.02856	five_prime_UTR|CDS
seedling	LOC_Os04g45000.1	LOC_Os04g45000.2	0.42	0.18	1190	1267	570	945	57.72	60.42	7.63668	8.04238	3.23556	1.43508	five_prime_UTR|CDS
panicle	LOC_Os04g45000.1	LOC_Os04g45000.2	0.27	0.18	1190	1267	570	945	57.72	60.42	16.1803	11.0801	4.28951	2.02856	five_prime_UTR|CDS
callus	LOC_Os12g41920.1	LOC_Os12g41920.2	1.38	1.32	1699	1854	894	894	50	50	5.09339	6.24637	7.04457	8.24253	three_prime_UTR
seedling	LOC_Os12g41920.1	LOC_Os12g41920.2	0.4	1.6	1699	1854	894	894	50	50	4.88912	3.38242	1.94391	5.40355	three_prime_UTR
panicle	LOC_Os12g41920.1	LOC_Os12g41920.2	1.03	0.89	1699	1854	894	894	50	50	5.31388	6.0493	5.47134	5.38608	three_prime_UTR
callus	LOC_Os12g41920.1	LOC_Os12g41920.3	1.38	0.93	1699	1799	894	894	50	50	5.09339	4.3676	7.04457	4.07232	three_prime_UTR
seedling	LOC_Os12g41920.1	LOC_Os12g41920.3	0.4	0.57	1699	1799	894	894	50	50	4.88912	7.55862	1.94391	4.33069	three_prime_UTR
panicle	LOC_Os12g41920.1	LOC_Os12g41920.3	1.03	1.16	1699	1799	894	894	50	50	5.31388	6.16491	5.47134	7.14389	three_prime_UTR
panicle	LOC_Os01g59520.1	LOC_Os01g59520.3	1.69	0.74	1423	1510	681	681	59.47	59.47	4.26317	4.13144	7.21079	3.06726	three_prime_UTR
callus	LOC_Os03g20310.1	LOC_Os03g20310.3	1.51	1.57	1978	2060	1002	1002	47.6	47.6	27.2684	3.54564	41.2319	5.55589	five_prime_UTR
seedling	LOC_Os03g20310.1	LOC_Os03g20310.3	1.19	0.83	1978	2060	1002	1002	47.6	47.6	14.178	1.23576	16.9011	1.0205	five_prime_UTR
callus	LOC_Os03g16790.1	LOC_Os03g16790.2	1.22	0.97	1994	2092	948	900	48.73	49.67	1.25482	9.02293	1.53268	8.79358	CDS|three_prime_UTR
panicle	LOC_Os03g16790.1	LOC_Os03g16790.2	0.77	0.61	1994	2092	948	900	48.73	49.67	3.95884	10.2683	3.06059	6.30392	CDS|three_prime_UTR
callus	LOC_Os05g48600.2	LOC_Os05g48600.1	0.96	0.51	1957	2144	1239	1356	46.41	46.17	10.2793	11.5152	9.89529	5.84786	CDS
seedling	LOC_Os05g48600.2	LOC_Os05g48600.1	0.44	0.48	1957	2144	1239	1356	46.41	46.17	20.2104	8.41087	8.90631	4.04742	CDS
panicle	LOC_Os05g48600.2	LOC_Os05g48600.1	0.55	0.34	1957	2144	1239	1356	46.41	46.17	28.1253	21.351	15.3493	7.30466	CDS
seedling	LOC_Os10g40030.3	LOC_Os10g40030.10	0.62	0.21	1362	1945	960	666	51.88	55.26	7.58182	9.17852	4.66746	1.92804	five_prime_UTR
seedling	LOC_Os10g40030.12	LOC_Os10g40030.10	0.83	0.21	1312	1945	960	666	51.88	55.26	19.4744	9.17852	16.1626	1.92804	five_prime_UTR
seedling	LOC_Os10g40030.6	LOC_Os10g40030.10	0.8	0.21	1253	1945	882	666	52.49	55.26	2.56187	9.17852	2.0374	1.92804	five_prime_UTR
seedling	LOC_Os10g40030.1	LOC_Os10g40030.10	0.57	0.21	1392	1945	960	666	51.88	55.26	6.99736	9.17852	3.99379	1.92804	five_prime_UTR
seedling	LOC_Os10g40030.4	LOC_Os10g40030.10	1.06	0.21	1319	1945	960	666	51.88	55.26	18.6269	9.17852	19.8182	1.92804	five_prime_UTR
seedling	LOC_Os03g58970.2	LOC_Os03g58970.1	0.84	0.17	2870	3877	1830	1926	46.12	46.16	5.98589	6.56607	5.03481	1.13381	CDS|three_prime_UTR
callus	LOC_Os01g31980.2	LOC_Os01g31980.1	1.05	0.84	1930	2075	1509	1509	50.1	50.1	9.30702	23.4844	9.77714	19.6513	three_prime_UTR
seedling	LOC_Os01g31980.2	LOC_Os01g31980.1	1.32	0.43	1930	2075	1509	1509	50.1	50.1	1.52226	4.99242	2.01414	2.1305	three_prime_UTR
seedling	LOC_Os02g06840.2	LOC_Os02g06840.1	0.44	0.27	2253	2157	1203	1203	46.63	46.63	2.33548	33.2465	1.02544	8.87391	five_prime_UTR
panicle	LOC_Os02g06840.2	LOC_Os02g06840.1	0.19	0.33	2253	2157	1203	1203	46.63	46.63	6.34435	34.6737	1.20494	11.5029	five_prime_UTR
callus	LOC_Os06g41360.2	LOC_Os06g41360.1	0.52	2.62	1987	2143	1200	1200	53.83	53.83	9.26221	4.7735	4.85051	12.5	three_prime_UTR
panicle	LOC_Os06g41360.2	LOC_Os06g41360.1	0.36	2.74	1987	2143	1200	1200	53.83	53.83	7.25652	2.40032	2.60101	6.58422	three_prime_UTR
callus	LOC_Os07g22700.2	LOC_Os07g22700.1	0.69	0.54	2075	2466	1428	1428	42.72	42.72	7.42128	10.6656	5.13436	5.72334	three_prime_UTR
seedling	LOC_Os07g22700.2	LOC_Os07g22700.1	0.36	0.38	2075	2466	1428	1428	42.72	42.72	6.27722	8.42466	2.28102	3.23043	three_prime_UTR
panicle	LOC_Os07g22700.2	LOC_Os07g22700.1	0.34	0.21	2075	2466	1428	1428	42.72	42.72	11.597	6.42058	3.88744	1.36297	three_prime_UTR
callus	LOC_Os12g41430.3	LOC_Os12g41430.1	0.85	0.14	1657	2280	393	462	61.32	60.17	8.14797	14.809	6.92588	2.02025	three_prime_UTR
callus	LOC_Os12g41430.1	LOC_Os12g41430.3	0.14	0.85	2280	1657	462	393	60.17	61.32	14.809	8.14797	2.02025	6.92588	CDS|three_prime_UTR
callus	LOC_Os03g55950.1	LOC_Os03g55950.2	0.58	1.28	2414	2586	1569	1569	48.37	48.37	7.4028	7.42653	4.28538	9.5016	five_prime_UTR
panicle	LOC_Os03g55950.1	LOC_Os03g55950.2	0.72	0.9	2414	2586	1569	1569	48.37	48.37	9.69777	7.73645	6.99511	6.98754	five_prime_UTR
callus	LOC_Os03g55950.1	LOC_Os03g55950.3	0.58	1.12	2414	2437	1569	1569	48.37	48.37	7.4028	2.40698	4.28538	2.68542	five_prime_UTR
panicle	LOC_Os03g55950.1	LOC_Os03g55950.3	0.72	0.76	2414	2437	1569	1569	48.37	48.37	9.69777	22.8312	6.99511	17.3918	five_prime_UTR
callus	LOC_Os03g55950.4	LOC_Os03g55950.2	0.96	1.28	2346	2586	1569	1569	48.37	48.37	2.97492	7.42653	2.84722	9.5016	five_prime_UTR
callus	LOC_Os03g55950.4	LOC_Os03g55950.3	0.96	1.12	2346	2437	1569	1569	48.37	48.37	2.97492	2.40698	2.84722	2.68542	five_prime_UTR
callus	LOC_Os03g55950.2	LOC_Os03g55950.3	1.28	1.12	2586	2437	1569	1569	48.37	48.37	7.42653	2.40698	9.5016	2.68542	five_prime_UTR
panicle	LOC_Os03g55950.2	LOC_Os03g55950.3	0.9	0.76	2586	2437	1569	1569	48.37	48.37	7.73645	22.8312	6.98754	17.3918	five_prime_UTR
callus	LOC_Os03g55950.3	LOC_Os03g55950.2	1.12	1.28	2437	2586	1569	1569	48.37	48.37	2.40698	7.42653	2.68542	9.5016	five_prime_UTR
panicle	LOC_Os03g55950.3	LOC_Os03g55950.2	0.76	0.9	2437	2586	1569	1569	48.37	48.37	22.8312	7.73645	17.3918	6.98754	five_prime_UTR
callus	LOC_Os11g14544.4	LOC_Os11g14544.2	0.43	0.43	2718	2787	1755	1755	43.82	43.82	73.1805	3.54697	31.8077	1.51761	five_prime_UTR
callus	LOC_Os11g14544.4	LOC_Os11g14544.3	0.43	0.71	2718	2453	1755	1755	43.82	43.82	73.1805	61.2534	31.8077	43.4515	five_prime_UTR
seedling	LOC_Os11g14544.4	LOC_Os11g14544.3	0.23	0.38	2718	2453	1755	1755	43.82	43.82	44.5805	22.628	10.3717	8.65175	five_prime_UTR
panicle	LOC_Os11g14544.4	LOC_Os11g14544.3	0.51	0.41	2718	2453	1755	1755	43.82	43.82	32.6527	16.5978	16.7973	6.87462	five_prime_UTR
callus	LOC_Os11g14544.4	LOC_Os11g14544.7	0.43	0.24	2718	1708	1755	672	43.82	43.6	73.1805	17.0878	31.8077	4.0887	five_prime_UTR
seedling	LOC_Os11g14544.4	LOC_Os11g14544.7	0.23	0.14	2718	1708	1755	672	43.82	43.6	44.5805	14.9193	10.3717	2.08756	five_prime_UTR
panicle	LOC_Os11g14544.4	LOC_Os11g14544.7	0.51	0.38	2718	1708	1755	672	43.82	43.6	32.6527	10.2881	16.7973	3.95512	five_prime_UTR
callus	LOC_Os10g17454.3	LOC_Os10g17454.1	2.38	0.35	1417	1682	903	954	51.61	52.1	6.31063	4.00529	15.0503	1.40666	five_prime_UTR
panicle	LOC_Os10g17454.3	LOC_Os10g17454.1	1.61	0.45	1417	1682	903	954	51.61	52.1	4.96258	8.60901	7.99826	3.85536	five_prime_UTR
callus	LOC_Os10g17454.3	LOC_Os10g17454.2	2.38	1.48	1417	1468	903	954	51.61	52.1	6.31063	71.92	15.0503	106.778	CDS
panicle	LOC_Os10g17454.3	LOC_Os10g17454.2	1.61	1.13	1417	1468	903	954	51.61	52.1	4.96258	71.8466	7.99826	80.8989	CDS
callus	LOC_Os10g17454.2	LOC_Os10g17454.1	1.48	0.35	1468	1682	954	954	52.1	52.1	71.92	4.00529	106.778	1.40666	five_prime_UTR
seedling	LOC_Os10g17454.2	LOC_Os10g17454.1	1.73	0.63	1468	1682	954	954	52.1	52.1	39.4522	2.4396	68.3213	1.54469	five_prime_UTR
panicle	LOC_Os10g17454.2	LOC_Os10g17454.1	1.13	0.45	1468	1682	954	954	52.1	52.1	71.8466	8.60901	80.8989	3.85536	five_prime_UTR
panicle	LOC_Os01g61720.4	LOC_Os01g61720.6	1.77	0.1	1964	2670	1503	1503	51.3	51.3	20.9639	9.62807	37.0172	1.00752	five_prime_UTR
panicle	LOC_Os01g61720.10	LOC_Os01g61720.6	0.72	0.1	2065	2670	1503	1503	51.3	51.3	18.0414	9.62807	13.0523	1.00752	five_prime_UTR
callus	LOC_Os10g31320.2	LOC_Os10g31320.1	3.3	1.83	591	930	333	669	57.36	59.34	119.823	262.58	395.483	480.493	CDS
seedling	LOC_Os10g31320.2	LOC_Os10g31320.1	0.83	0.97	591	930	333	669	57.36	59.34	22.9844	41.7425	19.0716	40.4847	CDS
callus	LOC_Os10g41930.6	LOC_Os10g41930.5	1.41	0.1	1455	1476	870	333	52.53	50.15	11.21	19.4855	15.7511	1.90516	five_prime_UTR
callus	LOC_Os10g41930.1	LOC_Os10g41930.5	1.73	0.1	1452	1476	867	333	52.48	50.15	205.226	19.4855	354.716	1.90516	five_prime_UTR
callus	LOC_Os06g47150.2	LOC_Os06g47150.1	0.97	0.64	3026	3224	2103	2103	60.29	60.29	1.77949	5.26033	1.72267	3.36766	five_prime_UTR
callus	LOC_Os06g47150.3	LOC_Os06g47150.1	1.45	0.64	2993	3224	2103	2103	60.29	60.29	1.16851	5.26033	1.6976	3.36766	five_prime_UTR
seedling	LOC_Os06g47150.3	LOC_Os06g47150.1	1.8	0.26	2993	3224	2103	2103	60.29	60.29	1.21287	9.76931	2.17992	2.49296	five_prime_UTR
panicle	LOC_Os06g47150.3	LOC_Os06g47150.1	0.32	0.5	2993	3224	2103	2103	60.29	60.29	4.51272	7.72102	1.43767	3.86968	five_prime_UTR
seedling	LOC_Os03g06520.1	LOC_Os03g06520.2	0.52	1.57	2357	2456	1974	1602	63.78	62.11	38.2746	1.43512	19.8141	2.25708	five_prime_UTR
seedling	LOC_Os03g09220.4	LOC_Os03g09220.1	0.75	0.72	1807	2306	1302	1797	50.61	51.59	19.9087	3.83861	14.942	2.74545	CDS
seedling	LOC_Os03g09220.4	LOC_Os03g09220.2	0.75	1.07	1807	2215	1302	1710	50.61	51.99	19.9087	58.9113	14.942	62.8791	CDS
seedling	LOC_Os03g09220.4	LOC_Os03g09220.3	0.75	1.42	1807	2209	1302	1704	50.61	51.94	19.9087	16.0501	14.942	22.8341	CDS
seedling	LOC_Os03g09220.6	LOC_Os03g09220.1	1.07	0.72	1801	2306	1296	1797	50.54	51.59	3.80165	3.83861	4.06467	2.74545	CDS
seedling	LOC_Os03g09220.6	LOC_Os03g09220.2	1.07	1.07	1801	2215	1296	1710	50.54	51.99	3.80165	58.9113	4.06467	62.8791	CDS
seedling	LOC_Os03g09220.6	LOC_Os03g09220.3	1.07	1.42	1801	2209	1296	1704	50.54	51.94	3.80165	16.0501	4.06467	22.8341	CDS
seedling	LOC_Os03g09220.3	LOC_Os03g09220.1	1.42	0.72	2209	2306	1704	1797	51.94	51.59	16.0501	3.83861	22.8341	2.74545	CDS
seedling	LOC_Os03g09220.2	LOC_Os03g09220.1	1.07	0.72	2215	2306	1710	1797	51.99	51.59	58.9113	3.83861	62.8791	2.74545	CDS
seedling	LOC_Os02g47620.3	LOC_Os02g47620.2	1.2	0.07	1553	1649	1137	1233	66.84	64.23	11.9851	15.1631	14.4141	1.00228	CDS
callus	LOC_Os02g49332.1	LOC_Os02g49332.3	0.52	0.85	2673	4042	2238	1290	49.78	47.44	12.2172	6.20448	6.29892	5.25278	five_prime_UTR
panicle	LOC_Os02g49332.1	LOC_Os02g49332.3	0.27	1.38	2673	4042	2238	1290	49.78	47.44	28.2746	12.0087	7.7412	16.5718	five_prime_UTR
callus	LOC_Os08g06110.2	LOC_Os08g06110.3	0.72	0.48	2816	2967	2160	2160	45.83	45.83	15.7813	76.0435	11.4187	36.727	five_prime_UTR
seedling	LOC_Os08g06110.2	LOC_Os08g06110.3	0.54	0.26	2816	2967	2160	2160	45.83	45.83	33.7468	52.5143	18.3297	13.8865	five_prime_UTR
panicle	LOC_Os08g06110.2	LOC_Os08g06110.3	0.97	0.18	2816	2967	2160	2160	45.83	45.83	33.5527	84.4009	32.4511	15.0461	five_prime_UTR
callus	LOC_Os08g06110.2	LOC_Os08g06110.5	0.72	0.15	2816	2954	2160	2160	45.83	45.83	15.7813	62.399	11.4187	9.26322	five_prime_UTR
seedling	LOC_Os08g06110.2	LOC_Os08g06110.5	0.54	0.18	2816	2954	2160	2160	45.83	45.83	33.7468	24.3631	18.3297	4.5016	five_prime_UTR
panicle	LOC_Os08g06110.2	LOC_Os08g06110.5	0.97	0.05	2816	2954	2160	2160	45.83	45.83	33.5527	81.0001	32.4511	3.89885	five_prime_UTR
seedling	LOC_Os05g12630.1	LOC_Os05g12630.2	4.64	0.1	1129	1420	546	468	71.25	71.79	81.2287	47.3792	376.828	4.68383	five_prime_UTR
callus	LOC_Os10g03850.4	LOC_Os10g03850.2	0.54	0.58	1383	2028	636	1092	42.3	48.99	4.4068	3.63581	2.39405	2.10745	CDS|three_prime_UTR
callus	LOC_Os10g03850.5	LOC_Os10g03850.2	1.34	0.58	995	2028	378	1092	58.2	48.99	48.2757	3.63581	64.6277	2.10745	CDS|three_prime_UTR
callus	LOC_Os12g22760.3	LOC_Os12g22760.2	2.56	0.94	1575	1660	267	342	55.06	54.97	1.88194	14.7054	4.82323	13.8035	five_prime_UTR|CDS
panicle	LOC_Os12g22760.3	LOC_Os12g22760.2	1.21	0.59	1575	1660	267	342	55.06	54.97	5.15009	13.7879	6.22535	8.10956	five_prime_UTR|CDS
panicle	LOC_Os03g07750.2	LOC_Os03g07750.1	0.22	0.25	2452	2540	2028	2115	48.92	48.65	6.86747	10.6992	1.49923	2.69465	CDS
callus	LOC_Os03g59760.1	LOC_Os03g59760.2	1.16	0.5	2137	2246	1110	1110	50.36	50.36	134.779	6.42304	156.786	3.21327	three_prime_UTR
seedling	LOC_Os03g59760.1	LOC_Os03g59760.2	0.9	0.21	2137	2246	1110	1110	50.36	50.36	32.2902	6.9172	29.0018	1.44337	three_prime_UTR
panicle	LOC_Os03g59760.1	LOC_Os03g59760.2	0.67	0.37	2137	2246	1110	1110	50.36	50.36	101.427	10.723	67.6367	3.9747	three_prime_UTR
panicle	LOC_Os05g46480.2	LOC_Os05g46480.1	6.05	2.54	914	993	603	603	69.32	69.32	2.53585	6.34473	15.3465	16.1328	three_prime_UTR
callus	LOC_Os02g02960.4	LOC_Os02g02960.1	3.02	4	926	910	459	459	53.16	53.16	13.3792	4.86839	40.4667	19.4745	five_prime_UTR
panicle	LOC_Os02g02960.4	LOC_Os02g02960.1	3.76	1.25	926	910	459	459	53.16	53.16	65.0354	7.59352	244.526	9.50428	five_prime_UTR
callus	LOC_Os02g02960.2	LOC_Os02g02960.1	1.87	4	882	910	459	459	53.16	53.16	58.3062	4.86839	109.047	19.4745	five_prime_UTR
panicle	LOC_Os02g02960.2	LOC_Os02g02960.1	2.09	1.25	882	910	459	459	53.16	53.16	31.8611	7.59352	66.6843	9.50428	five_prime_UTR
callus	LOC_Os02g02960.3	LOC_Os02g02960.1	2.98	4	968	910	459	459	53.16	53.16	4.41578	4.86839	13.1666	19.4745	five_prime_UTR
panicle	LOC_Os02g02960.3	LOC_Os02g02960.1	4.29	1.25	968	910	459	459	53.16	53.16	5.57916	7.59352	23.915	9.50428	five_prime_UTR
panicle	LOC_Os12g38795.2	LOC_Os12g38795.1	0.44	0.49	874	1053	834	1053	47.36	49	9.47775	4.21891	4.13855	2.08558	CDS
callus	LOC_Os03g54900.1	LOC_Os03g54900.2	0.44	0.62	4555	4594	3150	3150	48.79	48.79	12.2609	1.73666	5.36386	1.08295	three_prime_UTR
callus	LOC_Os11g42420.1	LOC_Os11g42420.2	0.25	0.22	3884	4240	3267	3267	45.03	45.03	29.954	5.27282	7.36784	1.18571	three_prime_UTR
callus	LOC_Os06g09320.1	LOC_Os06g09320.2	0.49	0.61	1869	2040	1077	1077	52.18	52.18	5.8099	18.79	2.87409	11.5513	five_prime_UTR
panicle	LOC_Os06g09320.1	LOC_Os06g09320.2	0.63	0.29	1869	2040	1077	1077	52.18	52.18	3.48219	35.4267	2.18195	10.3818	five_prime_UTR
callus	LOC_Os07g10420.1	LOC_Os07g10420.2	1.93	1.95	934	1380	690	672	63.62	61.76	8.11942	3.01995	15.66	5.87512	CDS
seedling	LOC_Os07g10420.1	LOC_Os07g10420.2	2.11	1.64	934	1380	690	672	63.62	61.76	30.6101	11.057	64.6429	18.1269	CDS
panicle	LOC_Os07g10420.1	LOC_Os07g10420.2	1.85	0.85	934	1380	690	672	63.62	61.76	12.1125	2.19407	22.3807	1.85892	CDS
callus	LOC_Os11g19100.2	LOC_Os11g19100.3	0.78	0.21	1562	3717	1239	1239	43.83	43.83	11.79	6.07147	9.14155	1.25658	five_prime_UTR
callus	LOC_Os12g38480.3	LOC_Os12g38480.1	1.08	0.43	1211	1786	444	738	40.77	39.3	2.3632	2.38678	2.54339	1.01631	five_prime_UTR
callus	LOC_Os12g38480.1	LOC_Os12g38480.3	0.43	1.08	1786	1211	738	444	39.3	40.77	2.38678	2.3632	1.01631	2.54339	three_prime_UTR
panicle	LOC_Os09g23070.1	LOC_Os09g23070.2	0.23	0.25	2042	2169	1554	1545	55.86	55.92	4.89462	4.06013	1.1331	1.00423	CDS|three_prime_UTR
callus	LOC_Os01g02060.2	LOC_Os01g02060.1	1.57	1.51	2007	2088	1353	1434	65.26	64.71	13.352	5.6771	21.018	8.57442	CDS
panicle	LOC_Os01g02060.2	LOC_Os01g02060.1	1.21	1.21	2007	2088	1353	1434	65.26	64.71	48.6231	10.9162	58.9245	13.2313	CDS
callus	LOC_Os05g05810.1	LOC_Os05g05810.2	0.27	0.19	3152	3168	2619	2535	44.41	44.58	9.55703	5.33373	2.5883	1.03846	five_prime_UTR
panicle	LOC_Os03g18310.1	LOC_Os03g18310.3	0.25	0.25	3048	1989	1962	1536	46.84	48.11	9.13793	7.83193	2.25411	1.9929	CDS|three_prime_UTR
seedling	LOC_Os06g21590.1	LOC_Os06g21590.2	2.23	0.07	1249	1359	726	684	67.91	63.6	1559.31	56.4451	3471.18	4.06883	CDS
seedling	LOC_Os04g37480.2	LOC_Os04g37480.1	0.7	3.19	1214	1337	855	972	60	62.14	5.19825	1.71057	3.63119	5.45782	CDS
callus	LOC_Os07g41250.2	LOC_Os07g41250.1	0.16	0.31	2566	2643	1734	2037	47.64	48.01	57.7309	8.63466	9.48177	2.64077	CDS
callus	LOC_Os01g54560.3	LOC_Os01g54560.1	0.52	0.71	3241	3472	2511	2742	51.1	52.7	22.3095	6.88791	11.5256	4.92111	CDS
seedling	LOC_Os01g54560.3	LOC_Os01g54560.1	0.23	1.21	3241	3472	2511	2742	51.1	52.7	28.7367	7.60481	6.5441	9.21489	CDS
panicle	LOC_Os01g54560.3	LOC_Os01g54560.1	0.39	0.46	3241	3472	2511	2742	51.1	52.7	11.3383	7.03659	4.39945	3.25641	CDS
panicle	LOC_Os04g43760.2	LOC_Os04g43760.1	0.94	0.64	1452	2553	1023	2124	67.64	67.23	1.93301	17.9545	1.81708	11.5616	CDS
panicle	LOC_Os01g14020.2	LOC_Os01g14020.1	6.19	0.9	913	1075	513	513	49.12	49.12	1.43211	12.4716	8.86874	11.2468	three_prime_UTR
callus	LOC_Os11g11070.1	LOC_Os11g11070.2	0.82	0.52	2772	3376	2094	969	41.02	39.73	20.1641	4.03147	16.6335	2.08423	CDS|three_prime_UTR
seedling	LOC_Os11g11070.1	LOC_Os11g11070.2	0.4	0.45	2772	3376	2094	969	41.02	39.73	16.5816	2.63599	6.58727	1.19195	CDS|three_prime_UTR
panicle	LOC_Os11g11070.1	LOC_Os11g11070.2	0.52	0.28	2772	3376	2094	969	41.02	39.73	39.898	7.54709	20.6773	2.12523	CDS|three_prime_UTR
callus	LOC_Os06g13650.3	LOC_Os06g13650.2	0.32	0.36	4020	4561	3522	3555	49.6	49.54	7.98516	6.22494	2.56011	2.25201	three_prime_UTR
seedling	LOC_Os06g13650.3	LOC_Os06g13650.2	0.27	0.23	4020	4561	3522	3555	49.6	49.54	7.31621	6.66829	1.94557	1.54968	three_prime_UTR
panicle	LOC_Os06g13650.3	LOC_Os06g13650.2	0.29	0.25	4020	4561	3522	3555	49.6	49.54	16.9226	10.1282	4.94844	2.5599	three_prime_UTR
callus	LOC_Os06g13650.2	LOC_Os06g13650.3	0.36	0.32	4561	4020	3555	3522	49.54	49.6	6.22494	7.98516	2.25201	2.56011	three_prime_UTR
seedling	LOC_Os06g13650.2	LOC_Os06g13650.3	0.23	0.27	4561	4020	3555	3522	49.54	49.6	6.66829	7.31621	1.54968	1.94557	three_prime_UTR
panicle	LOC_Os06g13650.2	LOC_Os06g13650.3	0.25	0.29	4561	4020	3555	3522	49.54	49.6	10.1282	16.9226	2.5599	4.94844	three_prime_UTR
panicle	LOC_Os02g46910.1	LOC_Os02g46910.2	0.91	0.38	1866	2457	1056	837	67.8	67.14	35.3569	4.22882	32.2471	1.60334	five_prime_UTR|CDS
callus	LOC_Os08g01620.1	LOC_Os08g01620.2	1.53	1.75	1536	1625	1074	1074	55.12	55.12	37.15	1.11864	56.9442	1.95995	three_prime_UTR
callus	LOC_Os03g08580.1	LOC_Os03g08580.3	1.69	1.09	1411	1522	639	639	49.45	49.45	7.20977	1.23	12.2107	1.34477	five_prime_UTR
panicle	LOC_Os03g08580.1	LOC_Os03g08580.3	1.18	0.6	1411	1522	639	639	49.45	49.45	9.40489	2.57774	11.0856	1.55174	five_prime_UTR
callus	LOC_Os07g16950.4	LOC_Os07g16950.5	1.07	1.01	1497	1599	873	873	44.56	44.56	18.5365	7.14428	19.8466	7.18332	five_prime_UTR
seedling	LOC_Os07g16950.4	LOC_Os07g16950.5	0.82	1.16	1497	1599	873	873	44.56	44.56	6.84036	2.22462	5.61049	2.58925	five_prime_UTR
panicle	LOC_Os07g16950.4	LOC_Os07g16950.5	0.59	0.7	1497	1599	873	873	44.56	44.56	15.5297	3.44464	9.16073	2.42144	five_prime_UTR
seedling	LOC_Os07g16950.1	LOC_Os07g16950.5	1	1.16	1492	1599	873	873	44.56	44.56	1.36049	2.22462	1.35655	2.58925	five_prime_UTR
callus	LOC_Os07g16950.3	LOC_Os07g16950.5	0.55	1.01	1500	1599	873	873	44.56	44.56	8.42811	7.14428	4.62586	7.18332	five_prime_UTR
seedling	LOC_Os07g16950.3	LOC_Os07g16950.5	0.73	1.16	1500	1599	873	873	44.56	44.56	3.81676	2.22462	2.7935	2.58925	five_prime_UTR
panicle	LOC_Os07g16950.3	LOC_Os07g16950.5	0.22	0.7	1500	1599	873	873	44.56	44.56	5.43136	3.44464	1.1765	2.42144	five_prime_UTR
seedling	LOC_Os07g40974.1	LOC_Os07g40974.2	1.47	0.05	1237	1478	1017	942	63.62	62.95	60.414	32.2703	88.8394	1.69615	CDS|three_prime_UTR
callus	LOC_Os09g17600.2	LOC_Os09g17600.3	1.03	0.93	2131	2315	1446	1446	50.28	50.28	1.69505	3.10497	1.75294	2.88276	five_prime_UTR
callus	LOC_Os09g17600.1	LOC_Os09g17600.3	0.81	0.93	2154	2315	1446	1446	50.28	50.28	15.0515	3.10497	12.1968	2.88276	five_prime_UTR
seedling	LOC_Os09g17600.1	LOC_Os09g17600.3	0.35	0.28	2154	2315	1446	1446	50.28	50.28	19.7555	4.09924	6.86506	1.14329	five_prime_UTR
panicle	LOC_Os09g17600.1	LOC_Os09g17600.3	0.15	0.28	2154	2315	1446	1446	50.28	50.28	10.6052	4.38504	1.57184	1.23114	five_prime_UTR
seedling	LOC_Os10g33350.1	LOC_Os10g33350.3	1.07	0.84	1081	1215	945	822	61.16	62.41	6.05694	2.24117	6.48491	1.88209	five_prime_UTR
callus	LOC_Os06g29804.1	LOC_Os06g29804.2	3.64	2.31	1067	952	348	231	48.85	43.72	5.61456	6.23642	20.4267	14.382	CDS|three_prime_UTR
seedling	LOC_Os06g29804.1	LOC_Os06g29804.2	1.3	1.19	1067	952	348	231	48.85	43.72	15.3715	8.21623	19.9976	9.77161	CDS|three_prime_UTR
callus	LOC_Os05g01630.2	LOC_Os05g01630.1	1.48	0.52	1090	2160	546	663	42.31	51.73	1.13564	2.18474	1.67789	1.14515	three_prime_UTR
callus	LOC_Os01g07070.4	LOC_Os01g07070.1	0.7	1.46	1918	1803	1500	1500	56.53	56.53	5.87577	38.8774	4.12201	56.6484	three_prime_UTR
callus	LOC_Os03g53800.1	LOC_Os03g53800.3	0.49	0.83	2695	3103	1878	1878	54.21	54.21	4.74248	1.63266	2.31181	1.34737	five_prime_UTR
callus	LOC_Os10g32400.1	LOC_Os10g32400.2	0.4	0.55	920	1050	645	603	45.27	45.44	2.66318	5.02344	1.07364	2.7414	CDS|three_prime_UTR
seedling	LOC_Os10g32400.1	LOC_Os10g32400.2	0.21	0.35	920	1050	645	603	45.27	45.44	10.3607	23.4604	2.16023	8.22122	CDS|three_prime_UTR
seedling	LOC_Os02g01340.2	LOC_Os02g01340.1	1.42	0.12	1480	1562	1101	1131	61.85	60.3	498.934	8.61901	710.223	1.05901	CDS
callus	LOC_Os03g59180.2	LOC_Os03g59180.1	2.14	0.99	1037	1094	690	789	48.41	47.91	11.269	2.00739	24.0833	1.97916	CDS
seedling	LOC_Os03g59180.2	LOC_Os03g59180.1	2.04	0.88	1037	1094	690	789	48.41	47.91	23.8385	2.94105	48.5789	2.57618	CDS
callus	LOC_Os09g32960.1	LOC_Os09g32960.2	4.34	1.12	1026	2283	408	375	68.63	71.47	10.0164	1.03965	43.43	1.1659	CDS|three_prime_UTR
seedling	LOC_Os09g32960.1	LOC_Os09g32960.2	2.18	0.91	1026	2283	408	375	68.63	71.47	17.8167	1.9522	38.893	1.78196	CDS|three_prime_UTR
callus	LOC_Os12g06480.2	LOC_Os12g06480.1	0.32	0.61	3011	3182	2376	2187	44.15	44.4	3.64328	1.75065	1.16915	1.07391	CDS
seedling	LOC_Os01g70310.1	LOC_Os01g70310.2	0.58	1.78	1563	1593	1146	1146	64.57	64.57	12.1254	4.68192	7.08406	8.34023	five_prime_UTR
panicle	LOC_Os02g50960.1	LOC_Os02g50960.2	0.52	1.11	2482	2502	1788	1725	65.49	66.03	30.4035	1.33947	15.944	1.48264	CDS|three_prime_UTR
callus	LOC_Os01g51754.4	LOC_Os01g51754.1	0.4	0.24	1470	4408	1050	1686	52.48	43.83	4.62592	9.23948	1.83315	2.19974	five_prime_UTR
callus	LOC_Os05g40820.2	LOC_Os05g40820.1	0.76	0.85	783	990	486	486	47.74	50.82	249.532	350.748	189.333	296.806	CDS|three_prime_UTR
seedling	LOC_Os05g40820.2	LOC_Os05g40820.1	1.22	1.36	783	990	486	486	47.74	50.82	27.1027	44.6631	32.9347	60.6456	CDS|three_prime_UTR
panicle	LOC_Os05g40820.2	LOC_Os05g40820.1	0.48	1.72	783	990	486	486	47.74	50.82	79.621	150.61	38.2773	259.443	CDS|three_prime_UTR
callus	LOC_Os05g40820.2	LOC_Os05g40820.3	0.76	0.44	783	982	486	321	47.74	52.02	249.532	5.03255	189.333	2.22046	CDS|three_prime_UTR
callus	LOC_Os03g48850.2	LOC_Os03g48850.1	0.19	0.27	3877	4375	3165	3165	43.29	43.29	53.713	5.18466	10.2986	1.38323	three_prime_UTR
callus	LOC_Os07g12830.1	LOC_Os07g12830.3	1.88	1.74	1385	1426	657	657	42.47	42.47	7.9119	19.3847	14.8549	33.8175	five_prime_UTR
seedling	LOC_Os07g12830.1	LOC_Os07g12830.3	1.15	1.08	1385	1426	657	657	42.47	42.47	7.21201	9.86894	8.32455	10.6304	five_prime_UTR
panicle	LOC_Os07g12830.1	LOC_Os07g12830.3	1.2	0.99	1385	1426	657	657	42.47	42.47	7.23414	9.95438	8.69899	9.83596	five_prime_UTR
callus	LOC_Os03g27019.1	LOC_Os03g27019.6	2.33	0.05	2491	2963	1719	1518	43.11	42.36	26.8053	22.5149	62.3413	1.05476	CDS|three_prime_UTR
seedling	LOC_Os03g27019.1	LOC_Os03g27019.6	1.72	0.04	2491	2963	1719	1518	43.11	42.36	56.6354	41.2359	97.445	1.73259	CDS|three_prime_UTR
callus	LOC_Os03g27019.3	LOC_Os03g27019.6	1.11	0.05	2488	2963	1716	1518	43.07	42.36	31.3428	22.5149	34.8564	1.05476	CDS|three_prime_UTR
seedling	LOC_Os03g27019.3	LOC_Os03g27019.6	0.94	0.04	2488	2963	1716	1518	43.07	42.36	31.4142	41.2359	29.5766	1.73259	CDS|three_prime_UTR
seedling	LOC_Os03g27019.7	LOC_Os03g27019.6	0.26	0.04	2486	2963	1095	1518	42.56	42.36	9.58643	41.2359	2.53912	1.73259	CDS|three_prime_UTR
callus	LOC_Os03g27019.5	LOC_Os03g27019.6	1.43	0.05	2419	2963	1647	1518	42.87	42.36	6.35036	22.5149	9.09092	1.05476	CDS|three_prime_UTR
seedling	LOC_Os03g27019.5	LOC_Os03g27019.6	1.38	0.04	2419	2963	1647	1518	42.87	42.36	7.69393	41.2359	10.5862	1.73259	CDS|three_prime_UTR
callus	LOC_Os03g27019.2	LOC_Os03g27019.6	1.36	0.05	2459	2963	1719	1518	43.11	42.36	53.6204	22.5149	72.9462	1.05476	CDS|three_prime_UTR
seedling	LOC_Os03g27019.2	LOC_Os03g27019.6	0.94	0.04	2459	2963	1719	1518	43.11	42.36	75.5107	41.2359	71.2146	1.73259	CDS|three_prime_UTR
panicle	LOC_Os03g48600.11	LOC_Os03g48600.8	12.67	1.12	2218	2245	1566	1566	53.26	53.26	1.12468	3.63456	14.2519	4.07292	five_prime_UTR
panicle	LOC_Os03g48600.6	LOC_Os03g48600.8	0.42	1.12	2343	2245	1566	1566	53.26	53.26	8.42599	3.63456	3.53094	4.07292	five_prime_UTR
callus	LOC_Os07g46700.1	LOC_Os07g46700.3	0.64	1.75	1429	1751	804	729	46.02	44.58	6.63434	6.68061	4.26501	11.6949	CDS|three_prime_UTR
seedling	LOC_Os07g46700.1	LOC_Os07g46700.3	0.36	0.59	1429	1751	804	729	46.02	44.58	9.50144	11.5188	3.41043	6.78172	CDS|three_prime_UTR
panicle	LOC_Os07g46700.1	LOC_Os07g46700.3	0.39	0.68	1429	1751	804	729	46.02	44.58	6.19631	5.41972	2.41497	3.67788	CDS|three_prime_UTR
callus	LOC_Os05g11750.3	LOC_Os05g11750.2	0.69	0.52	1809	1944	1275	1275	57.88	57.88	36.7817	4.98203	25.2703	2.59054	three_prime_UTR
panicle	LOC_Os05g11750.3	LOC_Os05g11750.2	0.37	0.25	1809	1944	1275	1275	57.88	57.88	35.1707	5.33434	13.0135	1.33418	three_prime_UTR
callus	LOC_Os10g32710.1	LOC_Os10g32710.3	0.54	0.45	2967	3050	1941	1941	51.42	51.42	29.794	4.21269	16.1117	1.89474	three_prime_UTR
callus	LOC_Os10g32710.2	LOC_Os10g32710.3	0.49	0.45	2972	3050	1941	1941	51.42	51.42	9.9206	4.21269	4.86315	1.89474	three_prime_UTR
seedling	LOC_Os05g48630.2	LOC_Os05g48630.1	7.98	0.04	858	908	429	450	69.7	60	1029.75	34.3621	8217.17	1.32071	five_prime_UTR|CDS
callus	LOC_Os07g44630.1	LOC_Os07g44630.2	1.31	1.39	1180	1273	762	762	50.13	50.13	20.7245	2.71247	27.1854	3.77409	five_prime_UTR
panicle	LOC_Os07g44630.1	LOC_Os07g44630.2	1.24	0.82	1180	1273	762	762	50.13	50.13	17.7509	1.78403	21.9902	1.46333	five_prime_UTR
callus	LOC_Os04g51050.1	LOC_Os04g51050.2	0.48	1.53	2649	3701	2139	1029	45.3	43.25	12.4933	2.93315	6.04422	4.4934	five_prime_UTR
callus	LOC_Os01g42700.2	LOC_Os01g42700.1	1.57	0.25	1875	2576	981	981	56.07	56.07	35.5322	11.9313	55.7863	2.98972	five_prime_UTR
seedling	LOC_Os01g42700.2	LOC_Os01g42700.1	1.64	0.2	1875	2576	981	981	56.07	56.07	24.0565	12.7836	39.3423	2.56971	five_prime_UTR
panicle	LOC_Os01g42700.2	LOC_Os01g42700.1	1.91	0.27	1875	2576	981	981	56.07	56.07	31.4871	20.7519	60.0057	5.69607	five_prime_UTR
callus	LOC_Os06g08740.1	LOC_Os06g08740.2	1.36	0.06	2142	3768	1623	1419	51.2	47.57	21.6961	32.2215	29.538	1.82452	five_prime_UTR
seedling	LOC_Os06g08740.1	LOC_Os06g08740.2	1.03	0.06	2142	3768	1623	1419	51.2	47.57	16.163	30.6461	16.7086	1.86226	five_prime_UTR
seedling	LOC_Os07g43700.1	LOC_Os07g43700.2	2.68	0.3	1608	2109	1215	1215	68.89	68.89	10.0792	7.11944	26.9631	2.1047	five_prime_UTR
callus	LOC_Os01g67040.2	LOC_Os01g67040.1	1.87	1.85	1318	1669	822	822	49.76	49.76	2.11698	3.66286	3.94977	6.78456	five_prime_UTR
seedling	LOC_Os01g67040.2	LOC_Os01g67040.1	2.27	1.23	1318	1669	822	822	49.76	49.76	1.39242	2.71739	3.15821	3.34193	five_prime_UTR
seedling	LOC_Os03g60509.2	LOC_Os03g60509.1	3.75	0.24	918	1015	702	888	71.23	66.22	66.2297	10.0375	248.086	2.39541	CDS
seedling	LOC_Os05g14270.1	LOC_Os05g14270.2	0.56	0.34	1574	1644	1299	1158	45.96	45.51	44.3339	5.21985	25.0471	1.76705	CDS|three_prime_UTR
callus	LOC_Os05g45050.1	LOC_Os05g45050.2	1.51	0.81	1214	1315	756	675	52.38	52.59	49.5851	1.38494	74.7478	1.12052	CDS
panicle	LOC_Os05g45050.1	LOC_Os05g45050.2	1.02	0.63	1214	1315	756	675	52.38	52.59	108.863	2.77569	111.038	1.75659	CDS
callus	LOC_Os12g27520.1	LOC_Os12g27520.3	0.38	0.25	1618	1878	1272	873	47.48	47.19	40.2637	47.7545	15.2097	11.881	CDS|three_prime_UTR
seedling	LOC_Os12g27520.1	LOC_Os12g27520.3	0.29	0.17	1618	1878	1272	873	47.48	47.19	27.2065	29.4519	7.90052	5.03046	CDS|three_prime_UTR
panicle	LOC_Os12g27520.1	LOC_Os12g27520.3	0.29	0.18	1618	1878	1272	873	47.48	47.19	27.9723	24.4122	8.24099	4.46643	CDS|three_prime_UTR
callus	LOC_Os12g07780.1	LOC_Os12g07780.2	1.13	1.05	1959	2037	1356	1266	53.54	54.5	1.17595	17.4337	1.32987	18.3535	CDS|three_prime_UTR
seedling	LOC_Os12g07780.1	LOC_Os12g07780.2	0.47	0.48	1959	2037	1356	1266	53.54	54.5	2.26874	29.8199	1.06109	14.2183	CDS|three_prime_UTR
callus	LOC_Os05g35274.2	LOC_Os05g35274.5	1.8	1.56	1232	603	564	363	44.15	38.02	30.0344	9.01407	54.1113	14.0303	five_prime_UTR
seedling	LOC_Os05g35274.2	LOC_Os05g35274.5	1.17	1.88	1232	603	564	363	44.15	38.02	27.2806	11.6088	31.789	21.8621	five_prime_UTR
panicle	LOC_Os05g35274.2	LOC_Os05g35274.5	1.25	1.41	1232	603	564	363	44.15	38.02	29.1026	14.9642	36.4314	21.1496	five_prime_UTR
callus	LOC_Os05g35710.2	LOC_Os05g35710.1	0.55	1.11	2135	2157	1473	1473	60.76	60.76	5.52885	29.5775	3.05399	32.8922	three_prime_UTR
seedling	LOC_Os05g35710.2	LOC_Os05g35710.1	0.56	0.59	2135	2157	1473	1473	60.76	60.76	3.39776	16.224	1.90808	9.52445	three_prime_UTR
panicle	LOC_Os05g35710.2	LOC_Os05g35710.1	0.32	0.63	2135	2157	1473	1473	60.76	60.76	7.05868	39.7151	2.22449	25.1509	three_prime_UTR
callus	LOC_Os11g01530.1	LOC_Os11g01530.2	2.59	1.77	1496	1323	537	537	59.96	59.96	6.42846	25.593	16.622	45.3342	three_prime_UTR
seedling	LOC_Os11g01530.1	LOC_Os11g01530.2	2.11	2	1496	1323	537	537	59.96	59.96	6.80721	21.7367	14.3393	43.3771	three_prime_UTR
panicle	LOC_Os11g01530.1	LOC_Os11g01530.2	1.52	2.28	1496	1323	537	537	59.96	59.96	9.60937	18.5744	14.6327	42.3339	three_prime_UTR
callus	LOC_Os07g47100.1	LOC_Os07g47100.2	0.51	0.5	2265	2394	1608	1608	48.51	48.51	14.0807	8.10281	7.21018	4.01875	five_prime_UTR
seedling	LOC_Os07g47100.1	LOC_Os07g47100.2	0.34	0.45	2265	2394	1608	1608	48.51	48.51	10.5078	2.46666	3.60494	1.11003	five_prime_UTR
panicle	LOC_Os07g47100.1	LOC_Os07g47100.2	0.35	0.13	2265	2394	1608	1608	48.51	48.51	38.5685	16.8353	13.3314	2.18493	five_prime_UTR
seedling	LOC_Os04g53240.1	LOC_Os04g53240.4	1.91	0.67	826	932	360	360	48.06	48.06	95.4098	1.59859	181.877	1.0675	five_prime_UTR
callus	LOC_Os04g53240.2	LOC_Os04g53240.1	2.4	2.53	718	826	360	360	48.06	48.06	5.90582	101.708	14.1694	257.457	five_prime_UTR
callus	LOC_Os05g44800.4	LOC_Os05g44800.3	0.24	0.42	654	689	273	393	59.71	59.8	4.37444	7.34304	1.06097	3.07113	CDS
panicle	LOC_Os05g44800.4	LOC_Os05g44800.3	0.27	0.22	654	689	273	393	59.71	59.8	7.05993	12.9967	1.89658	2.81055	CDS
panicle	LOC_Os05g44800.4	LOC_Os05g44800.1	0.27	0.32	654	631	273	519	59.71	56.65	7.05993	3.94223	1.89658	1.24773	CDS
panicle	LOC_Os05g44800.3	LOC_Os05g44800.1	0.22	0.32	689	631	393	519	59.8	56.65	12.9967	3.94223	2.81055	1.24773	CDS
seedling	LOC_Os11g07020.1	LOC_Os11g07020.5	0.9	0.06	1757	1858	1167	663	61.01	57.01	2607.69	24.1009	2335.11	1.51831	CDS|three_prime_UTR
panicle	LOC_Os06g09390.1	LOC_Os06g09390.2	2.12	0.43	1716	1801	1089	1089	55.1	55.1	179.631	2.6383	381.416	1.1214	three_prime_UTR
callus	LOC_Os02g16630.1	LOC_Os02g16630.2	1.41	1.18	1719	1924	837	708	45.16	43.64	14.9517	3.14692	21.1182	3.7019	five_prime_UTR
callus	LOC_Os08g08586.2	LOC_Os08g08586.4	3.3	0.46	1596	1686	474	429	61.6	62	2.57307	3.90186	8.50179	1.79988	CDS|three_prime_UTR
seedling	LOC_Os08g08586.2	LOC_Os08g08586.4	1.42	0.43	1596	1686	474	429	61.6	62	3.22446	3.27013	4.58442	1.39779	CDS|three_prime_UTR
panicle	LOC_Os08g08586.2	LOC_Os08g08586.4	0.87	0.48	1596	1686	474	429	61.6	62	10.7227	5.26748	9.37586	2.55003	CDS|three_prime_UTR
callus	LOC_Os04g44590.3	LOC_Os04g44590.1	0.64	1.99	718	935	384	384	59.38	59.38	2.42801	1.9911	1.55166	3.96608	three_prime_UTR
seedling	LOC_Os04g44590.3	LOC_Os04g44590.1	0.99	0.8	718	935	384	384	59.38	59.38	5.99542	8.99415	5.92461	7.1848	three_prime_UTR
callus	LOC_Os04g44590.3	LOC_Os04g44590.5	0.64	1.16	718	729	384	243	59.38	65.02	2.42801	2.80181	1.55166	3.25902	three_prime_UTR
seedling	LOC_Os04g44590.3	LOC_Os04g44590.5	0.99	0.63	718	729	384	243	59.38	65.02	5.99542	5.26237	5.92461	3.32734	three_prime_UTR
panicle	LOC_Os04g44590.3	LOC_Os04g44590.5	2.37	0.89	718	729	384	243	59.38	65.02	2.91205	3.38373	6.90097	2.9965	three_prime_UTR
callus	LOC_Os01g11230.2	LOC_Os01g11230.1	1.7	3.28	990	1055	600	657	67.5	68.8	6.6755	10.4434	11.3585	34.2038	CDS
seedling	LOC_Os01g11230.2	LOC_Os01g11230.1	0.48	4.23	990	1055	600	657	67.5	68.8	12.372	23.2351	5.93235	98.3974	CDS
panicle	LOC_Os01g11230.2	LOC_Os01g11230.1	2.59	9.31	990	1055	600	657	67.5	68.8	8.75053	5.29627	22.6694	49.2991	CDS
seedling	LOC_Os09g12770.2	LOC_Os09g12770.1	0.85	0.76	1522	1624	765	867	49.02	49.02	1.22619	23.9106	1.03786	18.097	CDS
panicle	LOC_Os09g12770.2	LOC_Os09g12770.1	1.35	1.13	1522	1624	765	867	49.02	49.02	2.9393	22.3383	3.98226	25.2221	CDS
callus	LOC_Os04g33280.2	LOC_Os04g33280.3	0.46	0.17	2236	1509	1374	618	50.95	44.66	19.0533	7.38001	8.80604	1.27437	three_prime_UTR
panicle	LOC_Os12g35350.2	LOC_Os12g35350.1	0.38	0.34	2495	2599	2097	2097	46.78	46.78	11.1318	20.8917	4.2587	7.11782	three_prime_UTR
callus	LOC_Os03g15780.4	LOC_Os03g15780.1	1.02	0.76	2140	2795	1545	1821	50.68	54.59	23.9433	10.4123	24.3504	7.88169	five_prime_UTR|CDS
seedling	LOC_Os03g15780.4	LOC_Os03g15780.1	0.81	0.67	2140	2795	1545	1821	50.68	54.59	9.19996	3.12204	7.42028	2.0963	five_prime_UTR|CDS
panicle	LOC_Os03g15780.4	LOC_Os03g15780.1	0.68	0.71	2140	2795	1545	1821	50.68	54.59	8.51789	10.3198	5.75058	7.36984	five_prime_UTR|CDS
callus	LOC_Os08g01320.2	LOC_Os08g01320.1	1.43	1.16	1371	1467	990	1149	53.43	53.87	25.5899	4.26769	36.6429	4.9531	CDS
seedling	LOC_Os08g01320.2	LOC_Os08g01320.1	1.07	1.06	1371	1467	990	1149	53.43	53.87	11.7721	1.07385	12.6524	1.13902	CDS
panicle	LOC_Os08g01320.2	LOC_Os08g01320.1	1.37	2.15	1371	1467	990	1149	53.43	53.87	7.87443	1.47639	10.7995	3.17982	CDS
callus	LOC_Os12g41710.1	LOC_Os12g41710.3	1.12	0.92	1917	1878	1137	540	49.16	52.59	1.7281	2.83665	1.94297	2.60389	five_prime_UTR
callus	LOC_Os04g02070.4	LOC_Os04g02070.1	0.47	0.55	2572	3008	1551	1569	40.68	40.85	5.99815	5.37777	2.80046	2.93224	five_prime_UTR
callus	LOC_Os07g43050.3	LOC_Os07g43050.1	0.94	0.64	2127	2285	807	828	56.75	56.4	6.75166	17.1725	6.32054	11.0517	three_prime_UTR
seedling	LOC_Os07g43050.3	LOC_Os07g43050.1	1.25	0.95	2127	2285	807	828	56.75	56.4	7.7894	12.3089	9.75236	11.676	three_prime_UTR
panicle	LOC_Os07g43050.3	LOC_Os07g43050.1	1.62	0.69	2127	2285	807	828	56.75	56.4	4.6748	10.2284	7.58763	7.07845	three_prime_UTR
callus	LOC_Os02g53200.2	LOC_Os02g53200.1	0.98	0.69	2088	2163	1467	1542	69.26	68.09	37.1393	1.96447	36.4735	1.36371	CDS
callus	LOC_Os03g32790.2	LOC_Os03g32790.1	1.82	1.55	1553	1746	576	576	58.68	58.68	7.09237	2.83128	12.9211	4.38898	five_prime_UTR
seedling	LOC_Os01g08700.8	LOC_Os01g08700.6	0.04	0.21	4691	4435	2913	3483	44.9	46.94	83.9363	10.549	3.14139	2.25752	five_prime_UTR
seedling	LOC_Os01g08700.6	LOC_Os01g08700.8	0.21	0.04	4435	4691	3483	2913	46.94	44.9	10.549	83.9363	2.25752	3.14139	CDS|three_prime_UTR
seedling	LOC_Os01g08700.5	LOC_Os01g08700.8	0.18	0.04	4352	4691	3483	2913	46.94	44.9	54.2293	83.9363	9.49273	3.14139	CDS|three_prime_UTR
callus	LOC_Os01g08700.5	LOC_Os01g08700.6	0.14	0.59	4352	4435	3483	3483	46.94	46.94	14.5289	5.25225	1.99063	3.11407	five_prime_UTR
seedling	LOC_Os01g08700.5	LOC_Os01g08700.6	0.18	0.21	4352	4435	3483	3483	46.94	46.94	54.2293	10.549	9.49273	2.25752	five_prime_UTR
panicle	LOC_Os01g08700.5	LOC_Os01g08700.6	0.16	0.4	4352	4435	3483	3483	46.94	46.94	34.3559	5.00848	5.33024	2.01854	five_prime_UTR
seedling	LOC_Os01g08700.3	LOC_Os01g08700.8	0.14	0.04	4359	4691	3483	2913	46.94	44.9	9.72835	83.9363	1.32878	3.14139	CDS|three_prime_UTR
callus	LOC_Os01g08700.3	LOC_Os01g08700.6	0.36	0.59	4359	4435	3483	3483	46.94	46.94	6.80349	5.25225	2.46904	3.11407	five_prime_UTR
seedling	LOC_Os01g08700.3	LOC_Os01g08700.6	0.14	0.21	4359	4435	3483	3483	46.94	46.94	9.72835	10.549	1.32878	2.25752	five_prime_UTR
panicle	LOC_Os01g08700.3	LOC_Os01g08700.6	0.27	0.4	4359	4435	3483	3483	46.94	46.94	5.91424	5.00848	1.57028	2.01854	five_prime_UTR
callus	LOC_Os06g04640.2	LOC_Os06g04640.1	1.56	1.55	1959	2059	819	1083	42.61	48.94	10.8762	21.0754	16.9886	32.5752	CDS
seedling	LOC_Os06g04640.2	LOC_Os06g04640.1	0.48	1.52	1959	2059	819	1083	42.61	48.94	9.38708	5.92248	4.52393	9.00039	CDS
panicle	LOC_Os06g04640.2	LOC_Os06g04640.1	0.95	0.76	1959	2059	819	1083	42.61	48.94	12.1927	11.4632	11.6208	8.71614	CDS
callus	LOC_Os04g11980.1	LOC_Os04g11980.2	3.17	2.03	695	768	309	309	75.73	75.73	21.3102	6.799	67.4881	13.7931	three_prime_UTR
seedling	LOC_Os04g11980.1	LOC_Os04g11980.2	2.09	1.55	695	768	309	309	75.73	75.73	17.414	6.19881	36.3122	9.62219	three_prime_UTR
panicle	LOC_Os04g11980.1	LOC_Os04g11980.2	2.82	3	695	768	309	309	75.73	75.73	9.05505	3.17011	25.4981	9.51223	three_prime_UTR
panicle	LOC_Os04g38870.4	LOC_Os04g38870.5	2.14	0.06	1191	1912	789	789	54.25	54.25	289.162	101.464	619.904	5.79848	five_prime_UTR
panicle	LOC_Os04g38870.1	LOC_Os04g38870.5	2.61	0.06	1277	1912	789	789	54.25	54.25	24.0679	101.464	62.7598	5.79848	five_prime_UTR
panicle	LOC_Os04g38870.2	LOC_Os04g38870.5	2.65	0.06	1231	1912	789	789	54.25	54.25	2.32776	101.464	6.1716	5.79848	five_prime_UTR
seedling	LOC_Os03g17570.2	LOC_Os03g17570.4	0.76	0.03	3596	4061	2304	2238	45.31	44.68	5.12918	150.99	3.87432	3.77572	CDS|three_prime_UTR
panicle	LOC_Os07g10920.1	LOC_Os07g10920.3	0.22	0.57	3469	4002	963	963	49.64	49.64	9.52656	3.79003	2.13851	2.14334	three_prime_UTR
panicle	LOC_Os07g10920.3	LOC_Os07g10920.1	0.57	0.22	4002	3469	963	963	49.64	49.64	3.79003	9.52656	2.14334	2.13851	five_prime_UTR
callus	LOC_Os01g32350.1	LOC_Os01g32350.2	2.53	1.43	1281	1438	945	945	52.28	52.28	1.81869	12.5295	4.60139	17.9264	three_prime_UTR
seedling	LOC_Os01g32350.1	LOC_Os01g32350.2	1.14	1	1281	1438	945	945	52.28	52.28	12.4482	22.8815	14.134	22.8993	three_prime_UTR
panicle	LOC_Os01g32350.1	LOC_Os01g32350.2	0.23	1.28	1281	1438	945	945	52.28	52.28	5.18058	12.1806	1.17801	15.5911	three_prime_UTR
seedling	LOC_Os01g24070.1	LOC_Os01g24070.2	3.03	0.13	1281	1161	396	306	57.58	53.92	44.455	49.4888	134.755	6.29937	five_prime_UTR
seedling	LOC_Os05g48450.2	LOC_Os05g48450.6	1.29	1.02	1989	2058	1230	1230	46.59	46.59	7.31885	1.83695	9.47547	1.87986	five_prime_UTR
callus	LOC_Os05g48450.2	LOC_Os05g48450.4	0.69	0.89	1989	2115	1230	1230	46.59	46.59	4.05698	1.68114	2.80438	1.49813	five_prime_UTR
panicle	LOC_Os05g48450.2	LOC_Os05g48450.5	0.82	0.92	1989	2068	1230	1230	46.59	46.59	12.1044	1.33794	9.8809	1.23191	five_prime_UTR
callus	LOC_Os05g48450.2	LOC_Os05g48450.1	0.69	0.63	1989	2087	1230	1230	46.59	46.59	4.05698	26.8655	2.80438	17.0547	five_prime_UTR
seedling	LOC_Os05g48450.2	LOC_Os05g48450.1	1.29	0.62	1989	2087	1230	1230	46.59	46.59	7.31885	25.2153	9.47547	15.6565	five_prime_UTR
panicle	LOC_Os05g48450.2	LOC_Os05g48450.1	0.82	0.65	1989	2087	1230	1230	46.59	46.59	12.1044	46.9148	9.8809	30.5064	five_prime_UTR
callus	LOC_Os05g44360.1	LOC_Os05g44360.2	0.42	0.85	2831	2410	2364	1710	45.47	42.92	34.4633	4.10536	14.4494	3.46945	CDS|three_prime_UTR
callus	LOC_Os11g31570.2	LOC_Os11g31570.1	1.59	0.37	1712	1816	1275	1275	47.14	47.14	15.7542	29.256	25.0733	10.8231	five_prime_UTR
panicle	LOC_Os11g31570.2	LOC_Os11g31570.1	1.1	0.31	1712	1816	1275	1275	47.14	47.14	2.72245	19.5029	2.98938	5.99588	five_prime_UTR
callus	LOC_Os04g53540.3	LOC_Os04g53540.2	0.88	0.36	3800	3885	2355	2355	65.61	65.61	2.38956	9.47949	2.10826	3.3699	five_prime_UTR
seedling	LOC_Os04g53540.3	LOC_Os04g53540.2	0.88	0.32	3800	3885	2355	2355	65.61	65.61	2.74745	6.53223	2.40947	2.09771	five_prime_UTR
panicle	LOC_Os04g53540.3	LOC_Os04g53540.2	0.24	0.28	3800	3885	2355	2355	65.61	65.61	7.51701	18.5882	1.81982	5.20313	five_prime_UTR
panicle	LOC_Os05g38950.2	LOC_Os05g38950.1	0.19	0.2	3034	3127	2493	2493	46.09	46.09	10.7398	27.6387	2.06386	5.53865	three_prime_UTR
seedling	LOC_Os11g06170.2	LOC_Os11g06170.1	1.62	0.69	882	3103	603	711	56.72	67.23	25.3003	4.65246	40.9488	3.22406	CDS|three_prime_UTR
panicle	LOC_Os11g06170.2	LOC_Os11g06170.1	1.44	0.78	882	3103	603	711	56.72	67.23	9.72537	1.94652	14.0378	1.51321	CDS|three_prime_UTR
seedling	LOC_Os01g37590.2	LOC_Os01g37590.1	0.83	1.37	1967	2077	1632	1758	69.79	69.91	7.1309	7.07701	5.9414	9.7295	CDS
seedling	LOC_Os02g37600.1	LOC_Os02g37600.2	0.37	0.73	788	1079	531	474	72.88	75.32	7.47499	2.08501	2.78971	1.51179	CDS|three_prime_UTR
seedling	LOC_Os02g54820.2	LOC_Os02g54820.3	1.23	0.08	3154	3554	2544	2253	62.7	62.81	8.22982	15.7802	10.1497	1.22729	CDS|three_prime_UTR
seedling	LOC_Os01g04020.1	LOC_Os01g04020.2	0.5	0.06	1958	2132	1017	1017	62.05	62.05	86.0615	17.7818	42.7699	1.06951	five_prime_UTR
callus	LOC_Os05g49200.1	LOC_Os05g49200.2	1	0.18	2254	2672	1530	1530	52.29	52.29	182.34	29.4486	182.056	5.20562	five_prime_UTR
seedling	LOC_Os05g49200.1	LOC_Os05g49200.2	0.63	0.24	2254	2672	1530	1530	52.29	52.29	90.2258	8.06677	57.258	1.95774	five_prime_UTR
panicle	LOC_Os05g49200.1	LOC_Os05g49200.2	0.47	0.12	2254	2672	1530	1530	52.29	52.29	198.738	15.411	94.3166	1.90125	five_prime_UTR
panicle	LOC_Os10g04600.2	LOC_Os10g04600.1	1	1.03	1802	1747	1161	1161	62.7	62.7	1.58326	3.61819	1.58282	3.72374	three_prime_UTR
callus	LOC_Os02g42374.2	LOC_Os02g42374.5	1.13	0.99	730	721	444	228	54.5	44.3	13.3021	1.39997	15.0951	1.37936	CDS|three_prime_UTR
callus	LOC_Os02g42374.2	LOC_Os02g42374.1	1.13	6.68	730	886	444	507	54.5	52.66	13.3021	2.14554	15.0951	14.3267	CDS|three_prime_UTR
seedling	LOC_Os02g42374.2	LOC_Os02g42374.1	2.53	1.69	730	886	444	507	54.5	52.66	3.40909	4.09022	8.63597	6.92035	CDS|three_prime_UTR
panicle	LOC_Os02g42374.2	LOC_Os02g42374.1	3.98	0.92	730	886	444	507	54.5	52.66	9.74241	3.80617	38.8029	3.50121	CDS|three_prime_UTR
callus	LOC_Os01g10400.2	LOC_Os01g10400.1	6.7	7	715	1220	183	318	60.66	46.23	533.648	202.724	3576.91	1419.43	five_prime_UTR|CDS
panicle	LOC_Os01g10400.2	LOC_Os01g10400.1	4.86	4.87	715	1220	183	318	60.66	46.23	101.607	24.4854	493.719	119.248	five_prime_UTR|CDS
callus	LOC_Os04g40950.1	LOC_Os04g40950.2	0.93	0.18	1444	1571	1014	888	52.27	50.9	1184.56	10.2505	1101.94	1.83436	five_prime_UTR
callus	LOC_Os02g40870.2	LOC_Os02g40870.1	1.51	0.6	1560	1620	891	891	44.78	44.78	9.59633	4.51734	14.4997	2.69399	five_prime_UTR
seedling	LOC_Os02g40870.2	LOC_Os02g40870.1	0.81	0.47	1560	1620	891	891	44.78	44.78	6.04346	5.00566	4.89474	2.36907	five_prime_UTR
panicle	LOC_Os02g40870.2	LOC_Os02g40870.1	1.15	0.76	1560	1620	891	891	44.78	44.78	13.0957	9.55105	15.0926	7.25805	five_prime_UTR
callus	LOC_Os06g11660.2	LOC_Os06g11660.1	2.52	2.19	902	1332	708	975	70.9	71.59	19.1619	6.07811	48.3549	13.3122	CDS
seedling	LOC_Os06g11660.2	LOC_Os06g11660.1	0.29	1.92	902	1332	708	975	70.9	71.59	7.41885	5.6792	2.12801	10.9227	CDS
panicle	LOC_Os06g11660.2	LOC_Os06g11660.1	1.58	1.85	902	1332	708	975	70.9	71.59	3.63317	3.64079	5.75397	6.72954	CDS
seedling	LOC_Os01g51700.1	LOC_Os01g51700.3	1.27	1.22	1085	1234	624	549	48.56	46.27	14.2372	1.29582	18.0161	1.57777	five_prime_UTR
panicle	LOC_Os08g38010.1	LOC_Os08g38010.3	1.21	0.86	779	2148	474	438	52.95	51.37	12.4785	2.08161	15.1524	1.78518	CDS|three_prime_UTR
callus	LOC_Os01g68370.3	LOC_Os01g68370.1	0.54	0.89	2537	2607	2118	2184	67.28	67.81	3.73963	1.87585	2.02134	1.67053	CDS
panicle	LOC_Os05g36110.1	LOC_Os05g36110.3	0.95	0.56	1578	1719	783	783	45.72	45.72	17.0578	2.30582	16.1696	1.29974	three_prime_UTR
panicle	LOC_Os05g36110.2	LOC_Os05g36110.3	0.99	0.56	1587	1719	783	783	45.72	45.72	2.12192	2.30582	2.09466	1.29974	three_prime_UTR
callus	LOC_Os09g10710.2	LOC_Os09g10710.3	1.46	0.69	2932	3367	1230	1122	46.91	45.99	10.3953	5.89708	15.1763	4.04995	CDS|three_prime_UTR
seedling	LOC_Os09g10710.2	LOC_Os09g10710.3	2.92	0.41	2932	3367	1230	1122	46.91	45.99	3.69274	4.40144	10.7691	1.80783	CDS|three_prime_UTR
panicle	LOC_Os09g10710.2	LOC_Os09g10710.3	1.12	0.5	2932	3367	1230	1122	46.91	45.99	18.987	5.50374	21.2002	2.77611	CDS|three_prime_UTR
callus	LOC_Os09g10710.1	LOC_Os09g10710.3	1.08	0.69	2946	3367	1230	1122	46.91	45.99	14.6337	5.89708	15.8455	4.04995	CDS|three_prime_UTR
seedling	LOC_Os09g10710.1	LOC_Os09g10710.3	0.25	0.41	2946	3367	1230	1122	46.91	45.99	6.77184	4.40144	1.67195	1.80783	CDS|three_prime_UTR
panicle	LOC_Os09g10710.1	LOC_Os09g10710.3	0.37	0.5	2946	3367	1230	1122	46.91	45.99	14.3653	5.50374	5.34179	2.77611	CDS|three_prime_UTR
panicle	LOC_Os01g51290.1	LOC_Os01g51290.2	0.13	0.06	4026	4063	2958	2211	45.47	44.41	111.456	94.7518	14.4851	5.83932	five_prime_UTR
callus	LOC_Os03g21680.2	LOC_Os03g21680.4	0.31	0.27	4293	4560	3909	3909	43.13	43.13	7.09508	4.48972	2.1974	1.20146	three_prime_UTR
callus	LOC_Os03g21680.2	LOC_Os03g21680.1	0.31	0.32	4293	4395	3909	3909	43.13	43.13	7.09508	22.7454	2.1974	7.1664	three_prime_UTR
seedling	LOC_Os03g21680.2	LOC_Os03g21680.1	0.25	0.28	4293	4395	3909	3909	43.13	43.13	5.75216	10.4632	1.44935	2.88443	three_prime_UTR
callus	LOC_Os03g21680.1	LOC_Os03g21680.4	0.32	0.27	4395	4560	3909	3909	43.13	43.13	22.7454	4.48972	7.1664	1.20146	three_prime_UTR
callus	LOC_Os03g64360.2	LOC_Os03g64360.1	1.21	0.27	1472	1547	1134	1209	52.12	51.78	54.9272	12.3875	66.2409	3.33038	CDS
seedling	LOC_Os03g64360.2	LOC_Os03g64360.1	0.82	0.14	1472	1547	1134	1209	52.12	51.78	34.5906	19.7401	28.3926	2.86205	CDS
callus	LOC_Os03g64360.3	LOC_Os03g64360.1	1.04	0.27	1452	1547	951	1209	52.58	51.78	3.38167	12.3875	3.5097	3.33038	CDS
seedling	LOC_Os03g64360.3	LOC_Os03g64360.1	0.73	0.14	1452	1547	951	1209	52.58	51.78	2.2866	19.7401	1.66065	2.86205	CDS
callus	LOC_Os02g39630.2	LOC_Os02g39630.1	0.27	0.54	932	1041	477	477	48.22	48.22	86.0401	246.193	23.4825	133.394	three_prime_UTR
panicle	LOC_Os02g39630.2	LOC_Os02g39630.1	0.51	0.92	932	1041	477	477	48.22	48.22	75.3856	79.5712	38.3104	73.3774	three_prime_UTR
callus	LOC_Os02g39630.2	LOC_Os02g39630.3	0.27	0.42	932	1046	477	408	48.22	47.06	86.0401	20.3052	23.4825	8.59134	three_prime_UTR
panicle	LOC_Os02g39630.2	LOC_Os02g39630.3	0.51	0.51	932	1046	477	408	48.22	47.06	75.3856	7.74821	38.3104	3.98187	three_prime_UTR
panicle	LOC_Os02g20380.2	LOC_Os02g20380.1	1.63	0.54	1548	1628	864	864	50.23	50.23	1.15293	7.55607	1.87682	4.06754	three_prime_UTR
callus	LOC_Os04g43230.1	LOC_Os04g43230.2	0.83	1.28	1703	1778	1431	1398	52.06	51.79	3.9251	2.98399	3.26128	3.8128	CDS|three_prime_UTR
panicle	LOC_Os04g43230.1	LOC_Os04g43230.2	1.07	0.76	1703	1778	1431	1398	52.06	51.79	8.01907	5.61724	8.60384	4.28284	CDS|three_prime_UTR
callus	LOC_Os02g19440.1	LOC_Os02g19440.3	1.26	0.31	1408	1425	639	357	45.54	45.38	5.13209	3.6958	6.46273	1.15055	five_prime_UTR
seedling	LOC_Os02g19440.1	LOC_Os02g19440.3	1.35	0.68	1408	1425	639	357	45.54	45.38	4.91851	3.31312	6.63219	2.26246	five_prime_UTR
callus	LOC_Os01g51154.2	LOC_Os01g51154.3	2.23	1.29	1314	1392	915	870	48.96	48.74	24.1168	1.87315	53.7159	2.41206	CDS|three_prime_UTR
panicle	LOC_Os01g51154.2	LOC_Os01g51154.3	1.73	1.21	1314	1392	915	870	48.96	48.74	29.9323	2.25932	51.8292	2.72903	CDS|three_prime_UTR
callus	LOC_Os01g51154.1	LOC_Os01g51154.3	1.77	1.29	1320	1392	921	870	48.97	48.74	29.6395	1.87315	52.5321	2.41206	CDS|three_prime_UTR
panicle	LOC_Os01g51154.1	LOC_Os01g51154.3	1.77	1.21	1320	1392	921	870	48.97	48.74	23.1235	2.25932	40.9855	2.72903	CDS|three_prime_UTR
callus	LOC_Os03g06420.1	LOC_Os03g06420.3	1.14	0.23	2345	2442	561	561	59.36	59.36	48.8609	33.6876	55.9306	7.66055	five_prime_UTR
seedling	LOC_Os03g06420.1	LOC_Os03g06420.3	0.61	0.1	2345	2442	561	561	59.36	59.36	22.041	25.4724	13.4214	2.57819	five_prime_UTR
panicle	LOC_Os03g06420.1	LOC_Os03g06420.3	0.82	0.17	2345	2442	561	561	59.36	59.36	83.6703	21.7695	68.4667	3.6865	five_prime_UTR
panicle	LOC_Os09g05020.2	LOC_Os09g05020.1	2.58	1.42	1404	1429	669	669	57.25	57.25	1.33648	7.50919	3.44812	10.6356	three_prime_UTR
callus	LOC_Os03g12230.1	LOC_Os03g12230.2	2.13	1.2	1202	1366	816	723	55.51	55.19	10.9375	1.36689	23.3243	1.64644	five_prime_UTR
panicle	LOC_Os03g12230.1	LOC_Os03g12230.2	1.97	1.06	1202	1366	816	723	55.51	55.19	4.9733	5.21288	9.78419	5.52398	five_prime_UTR
callus	LOC_Os01g67520.1	LOC_Os01g67520.3	1.61	1.48	1815	1932	1074	582	45.34	46.91	8.13886	4.98903	13.1067	7.37381	five_prime_UTR
panicle	LOC_Os01g67520.1	LOC_Os01g67520.3	1.37	0.45	1815	1932	1074	582	45.34	46.91	6.00352	4.66937	8.23189	2.08764	five_prime_UTR
panicle	LOC_Os05g45740.1	LOC_Os05g45740.2	2.56	1.23	701	819	378	378	57.94	57.94	50.3326	1.2959	128.62	1.59634	five_prime_UTR
seedling	LOC_Os03g13030.2	LOC_Os03g13030.1	1.19	1.45	1685	1550	1233	1305	69.67	67.74	3.39976	7.59653	4.03374	10.9943	CDS|three_prime_UTR
panicle	LOC_Os03g13030.2	LOC_Os03g13030.1	1.14	2.62	1685	1550	1233	1305	69.67	67.74	1.42323	1.95339	1.62226	5.12662	CDS|three_prime_UTR
seedling	LOC_Os05g01040.2	LOC_Os05g01040.4	0.39	0.43	2250	1056	1191	417	47.69	63.07	7.22138	9.61945	2.81488	4.18128	three_prime_UTR
panicle	LOC_Os05g01040.2	LOC_Os05g01040.4	0.65	0.64	2250	1056	1191	417	47.69	63.07	20.3485	29.8567	13.1735	19.1715	three_prime_UTR
callus	LOC_Os07g14270.3	LOC_Os07g14270.2	1.36	0.84	1843	1684	1275	1290	49.96	49.84	117.726	103.609	160.667	87.5014	CDS|three_prime_UTR
seedling	LOC_Os07g14270.3	LOC_Os07g14270.2	0.93	1.02	1843	1684	1275	1290	49.96	49.84	61.6947	51.5493	57.5641	52.46	CDS|three_prime_UTR
panicle	LOC_Os07g14270.3	LOC_Os07g14270.2	0.61	0.66	1843	1684	1275	1290	49.96	49.84	327.044	306.739	200.356	202.262	CDS|three_prime_UTR
seedling	LOC_Os06g03800.1	LOC_Os06g03800.2	0.96	0.17	1982	2137	1263	732	66.59	66.39	18.4568	6.65564	17.6898	1.10907	three_prime_UTR
callus	LOC_Os05g34470.1	LOC_Os05g34470.2	0.94	2.01	2974	2748	990	894	58.89	59.28	3.75235	1.5281	3.54226	3.07457	CDS|three_prime_UTR
seedling	LOC_Os05g34470.1	LOC_Os05g34470.2	0.94	1.11	2974	2748	990	894	58.89	59.28	7.55607	1.43014	7.13451	1.5902	CDS|three_prime_UTR
panicle	LOC_Os05g34470.1	LOC_Os05g34470.2	0.69	2.26	2974	2748	990	894	58.89	59.28	3.626	1.87145	2.49607	4.23639	CDS|three_prime_UTR
callus	LOC_Os05g39070.1	LOC_Os05g39070.2	1.86	1.73	1132	1646	930	840	55.27	56.31	4.25988	4.36608	7.90251	7.53851	CDS|three_prime_UTR
seedling	LOC_Os05g39070.1	LOC_Os05g39070.2	0.58	1.12	1132	1646	930	840	55.27	56.31	5.95576	5.34973	3.46399	5.98419	CDS|three_prime_UTR
panicle	LOC_Os05g39070.1	LOC_Os05g39070.2	1.45	1.09	1132	1646	930	840	55.27	56.31	6.13614	4.71341	8.8675	5.12984	CDS|three_prime_UTR
panicle	LOC_Os04g47410.4	LOC_Os04g47410.1	0.76	0.47	1391	1509	1020	1044	47.55	47.13	8.17294	5.3325	6.1856	2.50949	three_prime_UTR
panicle	LOC_Os04g47410.4	LOC_Os04g47410.3	0.76	0.36	1391	1485	1020	1020	47.55	47.55	8.17294	20.2808	6.1856	7.24577	three_prime_UTR
callus	LOC_Os09g33940.1	LOC_Os09g33940.2	0.25	0.32	2180	2264	1812	1302	45.64	42.24	15.1061	5.01243	3.78873	1.60387	CDS
callus	LOC_Os11g29850.1	LOC_Os11g29850.2	1.02	0.52	1559	1762	870	831	46.09	46.33	3.23062	2.5237	3.30863	1.30036	CDS|three_prime_UTR
callus	LOC_Os04g56070.2	LOC_Os04g56070.1	0.49	1.97	1508	1559	1032	1083	52.52	53.55	20.6045	12.0351	10.0572	23.6535	CDS
callus	LOC_Os09g14610.2	LOC_Os09g14610.1	0.14	0.27	3004	2410	1755	2013	41.6	40.88	11.3193	5.93612	1.57445	1.59649	CDS
panicle	LOC_Os01g70260.1	LOC_Os01g70260.2	0.94	0.42	2715	2867	1245	1245	58.47	58.47	5.1098	10.5558	4.79595	4.46613	five_prime_UTR
callus	LOC_Os08g07970.1	LOC_Os08g07970.2	1.4	0.98	1928	1964	1254	1236	69.94	67.96	8.44315	1.46876	11.8276	1.4354	CDS|three_prime_UTR
callus	LOC_Os11g05110.2	LOC_Os11g05110.1	0.33	0.55	2232	2205	1584	1584	49.81	49.81	4.15562	213.162	1.38466	117.958	five_prime_UTR
callus	LOC_Os04g41700.3	LOC_Os04g41700.1	1.68	0.33	1258	1294	321	387	67.6	62.27	4.87979	5.94513	8.18215	1.96232	three_prime_UTR
seedling	LOC_Os04g41700.3	LOC_Os04g41700.1	1.31	0.2	1258	1294	321	387	67.6	62.27	6.47717	8.24654	8.45613	1.61135	three_prime_UTR
panicle	LOC_Os04g41700.3	LOC_Os04g41700.1	1.23	0.1	1258	1294	321	387	67.6	62.27	11.6765	12.1651	14.3698	1.2474	three_prime_UTR
seedling	LOC_Os08g39300.3	LOC_Os08g39300.4	0.07	0.04	1704	2265	687	1209	61.43	64.68	23.15	27.8386	1.53015	1.05847	five_prime_UTR
seedling	LOC_Os08g39300.4	LOC_Os08g39300.3	0.04	0.07	2265	1704	1209	687	64.68	61.43	27.8386	23.15	1.05847	1.53015	CDS
seedling	LOC_Os08g39300.1	LOC_Os08g39300.3	0.77	0.07	1609	1704	1209	687	64.68	61.43	478.573	23.15	367.463	1.53015	CDS
seedling	LOC_Os08g39300.1	LOC_Os08g39300.4	0.77	0.04	1609	2265	1209	1209	64.68	64.68	478.573	27.8386	367.463	1.05847	five_prime_UTR
callus	LOC_Os08g39300.2	LOC_Os08g39300.1	1.56	2.28	1473	1609	837	1209	65.47	64.68	2.23643	1.55644	3.49341	3.55506	CDS
seedling	LOC_Os01g43230.3	LOC_Os01g43230.1	1.34	0.61	831	1552	249	312	41.77	33.97	43.9723	51.0209	58.7337	31.072	CDS
seedling	LOC_Os01g43230.2	LOC_Os01g43230.1	1.34	0.61	902	1552	252	312	42.06	33.97	28.0385	51.0209	37.5619	31.072	CDS
seedling	LOC_Os02g11110.1	LOC_Os02g11110.2	1.97	1.8	2042	1873	1476	1476	68.29	68.29	4.76181	5.61994	9.40178	10.1388	three_prime_UTR
callus	LOC_Os02g40514.1	LOC_Os02g40514.2	2.93	1.94	694	802	195	195	51.28	51.28	95.4966	1.848	279.733	3.57881	five_prime_UTR
callus	LOC_Os08g16350.2	LOC_Os08g16350.3	0.9	0.71	1775	1896	360	309	68.89	71.2	2.72586	4.49117	2.45231	3.1719	CDS|three_prime_UTR
panicle	LOC_Os08g16350.2	LOC_Os08g16350.3	0.56	1.01	1775	1896	360	309	68.89	71.2	5.30258	12.3932	2.97112	12.4783	CDS|three_prime_UTR
callus	LOC_Os03g16980.1	LOC_Os03g16980.2	0.81	0.63	1890	2094	1053	1053	51.38	51.38	159.947	2.1689	130.155	1.36264	five_prime_UTR
panicle	LOC_Os03g16980.1	LOC_Os03g16980.2	0.85	0.29	1890	2094	1053	1053	51.38	51.38	632.008	4.45867	538.873	1.28837	five_prime_UTR
callus	LOC_Os07g46280.2	LOC_Os07g46280.1	0.67	0.72	2122	2213	1533	1599	50.03	50.09	4.39043	5.20638	2.95092	3.74251	five_prime_UTR|CDS
panicle	LOC_Os07g46280.2	LOC_Os07g46280.1	0.1	0.48	2122	2213	1533	1599	50.03	50.09	20.1913	32.0311	2.03826	15.3904	five_prime_UTR|CDS
callus	LOC_Os03g64250.2	LOC_Os03g64250.6	0.53	0.86	1500	2123	1104	675	51.27	49.04	2.3336	2.609	1.24175	2.23342	five_prime_UTR|CDS
seedling	LOC_Os03g64250.2	LOC_Os03g64250.6	0.56	0.4	1500	2123	1104	675	51.27	49.04	2.67532	6.25027	1.50472	2.50079	five_prime_UTR|CDS
panicle	LOC_Os03g64250.2	LOC_Os03g64250.6	0.77	0.48	1500	2123	1104	675	51.27	49.04	4.2213	7.01847	3.2619	3.33492	five_prime_UTR|CDS
callus	LOC_Os03g64250.6	LOC_Os03g64250.2	0.86	0.53	2123	1500	675	1104	49.04	51.27	2.609	2.3336	2.23342	1.24175	CDS
seedling	LOC_Os03g64250.6	LOC_Os03g64250.2	0.4	0.56	2123	1500	675	1104	49.04	51.27	6.25027	2.67532	2.50079	1.50472	CDS
panicle	LOC_Os03g64250.6	LOC_Os03g64250.2	0.48	0.77	2123	1500	675	1104	49.04	51.27	7.01847	4.2213	3.33492	3.2619	CDS
panicle	LOC_Os03g16130.1	LOC_Os03g16130.3	0.24	0.5	2696	2735	2145	1707	47.97	44.87	21.7501	2.08636	5.28443	1.04129	five_prime_UTR
callus	LOC_Os05g33260.3	LOC_Os05g33260.2	1.47	0.85	1555	1618	477	477	42.56	42.56	1.02944	34.6614	1.51547	29.3543	three_prime_UTR
panicle	LOC_Os04g35410.1	LOC_Os04g35410.3	0.17	0.12	2624	2368	1662	1176	45.43	43.03	38.6082	11.5992	6.72591	1.44643	five_prime_UTR
panicle	LOC_Os04g01230.1	LOC_Os04g01230.2	0.9	0.1	1445	1596	993	828	51.06	48.79	10.9579	10.4794	9.84504	1.05444	five_prime_UTR
callus	LOC_Os03g22050.4	LOC_Os03g22050.1	1.14	1.09	2768	3760	1320	1356	36.44	36.65	6.29653	20.2243	7.15916	22.0162	CDS|three_prime_UTR
seedling	LOC_Os03g22050.4	LOC_Os03g22050.1	0.67	0.63	2768	3760	1320	1356	36.44	36.65	11.9858	29.8263	7.97155	18.7149	CDS|three_prime_UTR
callus	LOC_Os02g30610.1	LOC_Os02g30610.2	2.31	1.86	1129	1304	636	636	56.6	56.6	3.34613	3.56399	7.74611	6.62433	five_prime_UTR
callus	LOC_Os02g54770.1	LOC_Os02g54770.2	0.76	2.14	1398	991	558	558	54.3	54.3	6.08795	70.4617	4.64852	151.106	three_prime_UTR
seedling	LOC_Os02g54770.1	LOC_Os02g54770.2	0.33	1.89	1398	991	558	558	54.3	54.3	6.01533	25.3156	1.96856	47.7407	three_prime_UTR
callus	LOC_Os01g28989.5	LOC_Os01g28989.2	0.24	0.14	1377	1653	168	249	64.88	61.04	36.9675	18.4123	8.7164	2.57014	three_prime_UTR
seedling	LOC_Os01g28989.5	LOC_Os01g28989.2	0.14	0.08	1377	1653	168	249	64.88	61.04	35.2737	52.4493	4.84395	4.29209	three_prime_UTR
panicle	LOC_Os01g28989.5	LOC_Os01g28989.2	0.35	0.13	1377	1653	168	249	64.88	61.04	10.209	22.2756	3.58034	2.81966	three_prime_UTR
callus	LOC_Os01g28989.2	LOC_Os01g28989.5	0.14	0.24	1653	1377	249	168	61.04	64.88	18.4123	36.9675	2.57014	8.7164	three_prime_UTR
seedling	LOC_Os01g28989.2	LOC_Os01g28989.5	0.08	0.14	1653	1377	249	168	61.04	64.88	52.4493	35.2737	4.29209	4.84395	three_prime_UTR
panicle	LOC_Os01g28989.2	LOC_Os01g28989.5	0.13	0.35	1653	1377	249	168	61.04	64.88	22.2756	10.209	2.81966	3.58034	three_prime_UTR
callus	LOC_Os03g27350.3	LOC_Os03g27350.2	1.67	0.63	1936	2018	1167	1425	46.96	48.35	3.09485	11.0502	5.17213	6.98534	CDS
seedling	LOC_Os03g27350.3	LOC_Os03g27350.2	0.34	0.36	1936	2018	1167	1425	46.96	48.35	4.66796	6.43707	1.59741	2.29597	CDS
panicle	LOC_Os03g27350.3	LOC_Os03g27350.2	0.87	0.24	1936	2018	1167	1425	46.96	48.35	7.45321	9.33486	6.49898	2.23294	CDS
callus	LOC_Os01g71624.2	LOC_Os01g71624.5	1.76	0.06	1046	1829	270	270	61.85	61.85	13.0446	38.0578	22.9573	2.42484	three_prime_UTR
callus	LOC_Os01g71624.4	LOC_Os01g71624.5	2.34	0.06	782	1829	270	270	61.85	61.85	18.1185	38.0578	42.3248	2.42484	three_prime_UTR
callus	LOC_Os01g71624.1	LOC_Os01g71624.5	1.46	0.06	828	1829	270	270	61.85	61.85	14.0675	38.0578	20.4805	2.42484	three_prime_UTR
callus	LOC_Os12g34990.2	LOC_Os12g34990.1	1.78	0.04	1207	3182	360	360	50	50	1.29147	29.8595	2.29497	1.05454	three_prime_UTR
callus	LOC_Os12g34990.4	LOC_Os12g34990.1	4.16	0.04	1153	3182	360	360	50	50	4.61076	29.8595	19.174	1.05454	three_prime_UTR
panicle	LOC_Os01g31770.1	LOC_Os01g31770.2	0.92	0.76	1750	1855	1179	1209	49.53	48.64	40.4778	2.06873	37.2677	1.58073	CDS|three_prime_UTR
callus	LOC_Os03g21850.2	LOC_Os03g21850.1	0.18	0.29	3424	3700	3015	3108	43.28	43.18	6.88047	9.72072	1.24874	2.85724	CDS
callus	LOC_Os08g43190.2	LOC_Os08g43190.1	2.58	0.22	1620	1694	1110	1185	68.56	66.67	24.4851	9.80678	63.2403	2.10928	CDS
seedling	LOC_Os08g43190.2	LOC_Os08g43190.1	2.42	0.27	1620	1694	1110	1185	68.56	66.67	43.0354	42.3089	104.096	11.2641	CDS
panicle	LOC_Os08g43190.2	LOC_Os08g43190.1	2.14	0.18	1620	1694	1110	1185	68.56	66.67	20.4993	6.39372	43.8004	1.17793	CDS
callus	LOC_Os06g05660.1	LOC_Os06g05660.5	1.35	1.18	1590	1654	1137	1071	47.49	46.78	47.798	4.08829	64.4576	4.81126	CDS|three_prime_UTR
panicle	LOC_Os06g05660.1	LOC_Os06g05660.5	0.78	0.75	1590	1654	1137	1071	47.49	46.78	78.7721	5.86156	61.1908	4.39805	CDS|three_prime_UTR
callus	LOC_Os06g05660.3	LOC_Os06g05660.5	1.18	1.18	1575	1654	1122	1071	47.59	46.78	72.4762	4.08829	85.428	4.81126	CDS|three_prime_UTR
panicle	LOC_Os06g05660.3	LOC_Os06g05660.5	0.91	0.75	1575	1654	1122	1071	47.59	46.78	110.15	5.86156	100.42	4.39805	CDS|three_prime_UTR
callus	LOC_Os04g44920.1	LOC_Os04g44920.4	1.63	0.84	1200	1310	1014	570	51.18	42.81	23.0184	3.01146	37.5545	2.52087	five_prime_UTR
panicle	LOC_Os04g44920.1	LOC_Os04g44920.4	1.4	0.44	1200	1310	1014	570	51.18	42.81	15.7174	3.8328	22.0355	1.68442	five_prime_UTR
callus	LOC_Os03g53150.1	LOC_Os03g53150.2	3.6	0.4	1223	1475	711	675	61.74	61.63	123.624	4.78215	444.601	1.92353	CDS|three_prime_UTR
seedling	LOC_Os03g53150.1	LOC_Os03g53150.2	3.36	0.65	1223	1475	711	675	61.74	61.63	45.0564	2.55082	151.382	1.65698	CDS|three_prime_UTR
panicle	LOC_Os03g53150.1	LOC_Os03g53150.2	3.96	1.59	1223	1475	711	675	61.74	61.63	62.2339	2.52541	246.15	4.00886	CDS|three_prime_UTR
seedling	LOC_Os04g59570.2	LOC_Os04g59570.1	1.89	0.98	1269	1408	960	960	57.6	57.6	7.31154	34.0142	13.8082	33.339	three_prime_UTR
panicle	LOC_Os04g59570.2	LOC_Os04g59570.1	1.59	0.28	1269	1408	960	960	57.6	57.6	4.60785	8.2258	7.34856	2.29215	three_prime_UTR
callus	LOC_Os09g32680.1	LOC_Os09g32680.2	1.06	0.24	1242	1369	774	645	45.22	41.24	72.9091	11.915	77.4878	2.88381	five_prime_UTR
callus	LOC_Os03g60550.1	LOC_Os03g60550.2	0.54	0.35	1963	2034	1596	1374	44.17	42.43	26.9713	6.11231	14.4903	2.11576	five_prime_UTR|CDS
panicle	LOC_Os03g60550.1	LOC_Os03g60550.2	0.26	0.5	1963	2034	1596	1374	44.17	42.43	22.5788	3.69713	5.83839	1.84948	five_prime_UTR|CDS
seedling	LOC_Os11g47460.3	LOC_Os11g47460.4	1.53	0.32	1199	1144	519	519	48.17	48.17	3.1086	4.40787	4.74273	1.38898	five_prime_UTR
seedling	LOC_Os11g47460.1	LOC_Os11g47460.4	0.73	0.32	1201	1144	714	519	51.12	48.17	10.8794	4.40787	7.89482	1.38898	five_prime_UTR
seedling	LOC_Os04g02050.1	LOC_Os04g02050.2	1.51	1.51	1327	1859	1068	1005	50.75	49.55	55.5243	3.91473	83.8108	5.92213	CDS|three_prime_UTR
callus	LOC_Os03g12550.1	LOC_Os03g12550.2	0.45	0.28	3020	4741	2565	2010	43.94	44.33	16.531	12.0895	7.49176	3.4202	five_prime_UTR
seedling	LOC_Os03g12550.1	LOC_Os03g12550.2	0.37	0.34	3020	4741	2565	2010	43.94	44.33	11.145	4.46362	4.07734	1.51336	five_prime_UTR
panicle	LOC_Os03g12550.1	LOC_Os03g12550.2	0.36	0.19	3020	4741	2565	2010	43.94	44.33	17.4187	13.3186	6.20997	2.47654	five_prime_UTR
callus	LOC_Os01g52500.2	LOC_Os01g52500.3	0.65	0.68	2378	2617	1929	1782	51.48	50.06	49.5622	16.5834	32.1718	11.3017	five_prime_UTR
seedling	LOC_Os01g52500.2	LOC_Os01g52500.3	1.26	0.42	2378	2617	1929	1782	51.48	50.06	20.7992	28.1642	26.1792	11.779	five_prime_UTR
panicle	LOC_Os01g52500.2	LOC_Os01g52500.3	0.93	0.23	2378	2617	1929	1782	51.48	50.06	4.91294	9.5922	4.57177	2.17795	five_prime_UTR
seedling	LOC_Os03g62510.2	LOC_Os03g62510.1	0.35	0.31	1984	2313	1569	1794	54.43	53.01	13.481	24.1831	4.77933	7.38588	three_prime_UTR
callus	LOC_Os03g12064.2	LOC_Os03g12064.3	0.15	0.05	1585	2210	369	351	47.15	49	25.6636	40.8593	3.77923	1.90456	five_prime_UTR
panicle	LOC_Os03g12064.2	LOC_Os03g12064.3	0.23	0.04	1585	2210	369	351	47.15	49	10.2871	24.5343	2.35085	1.06914	five_prime_UTR
callus	LOC_Os03g12064.3	LOC_Os03g12064.2	0.05	0.15	2210	1585	351	369	49	47.15	40.8593	25.6636	1.90456	3.77923	CDS|three_prime_UTR
panicle	LOC_Os03g12064.3	LOC_Os03g12064.2	0.04	0.23	2210	1585	351	369	49	47.15	24.5343	10.2871	1.06914	2.35085	CDS|three_prime_UTR
callus	LOC_Os03g01320.2	LOC_Os03g01320.1	6.73	5.2	945	1094	273	555	69.96	68.83	97.2158	460.111	654.679	2394.85	CDS
panicle	LOC_Os03g01320.2	LOC_Os03g01320.1	15.5	2.53	945	1094	273	555	69.96	68.83	127.237	835.67	1972.32	2111.5	CDS
seedling	LOC_Os03g44710.2	LOC_Os03g44710.1	1.56	2.69	1101	1270	561	561	48.84	48.84	2.99162	19.0523	4.66399	51.2211	five_prime_UTR
panicle	LOC_Os03g44710.2	LOC_Os03g44710.1	6.57	1.35	1101	1270	561	561	48.84	48.84	2.13189	82.3324	13.9999	111.367	five_prime_UTR
callus	LOC_Os12g35610.1	LOC_Os12g35610.3	1.25	0.46	3203	3428	2730	2730	64.14	64.14	1.73821	18.4924	2.16497	8.46362	five_prime_UTR
panicle	LOC_Os10g41190.1	LOC_Os10g41190.2	0.49	0.25	1992	2532	1557	1392	53.63	51.36	10.8272	10.2452	5.30205	2.59116	five_prime_UTR
callus	LOC_Os12g39370.1	LOC_Os12g39370.3	1.97	0.46	944	1284	588	516	48.81	49.81	2.89211	4.48181	5.68388	2.06309	CDS|three_prime_UTR
callus	LOC_Os12g39370.2	LOC_Os12g39370.1	1.13	1.97	842	944	588	588	48.81	48.81	20.9142	2.89211	23.6167	5.68388	three_prime_UTR
seedling	LOC_Os12g39370.2	LOC_Os12g39370.1	0.76	0.53	842	944	588	588	48.81	48.81	22.2466	22.0607	16.8382	11.6584	three_prime_UTR
panicle	LOC_Os12g39370.2	LOC_Os12g39370.1	1.23	1.52	842	944	588	588	48.81	48.81	11.2385	5.69003	13.7998	8.6221	three_prime_UTR
callus	LOC_Os12g39370.2	LOC_Os12g39370.3	1.13	0.46	842	1284	588	516	48.81	49.81	20.9142	4.48181	23.6167	2.06309	three_prime_UTR
callus	LOC_Os01g42470.2	LOC_Os01g42470.1	2.18	2.02	1016	1081	540	540	52.22	52.22	15.3115	12.4722	33.4123	25.209	three_prime_UTR
panicle	LOC_Os01g42470.2	LOC_Os01g42470.1	1.19	1.43	1016	1081	540	540	52.22	52.22	9.62293	16.4538	11.4557	23.4734	three_prime_UTR
callus	LOC_Os02g27594.3	LOC_Os02g27594.1	1.13	0.03	1149	1266	189	189	38.62	38.62	5.64889	70.3706	6.36043	1.95417	five_prime_UTR
panicle	LOC_Os02g27594.3	LOC_Os02g27594.1	0.51	0.11	1149	1266	189	189	38.62	38.62	9.53631	42.476	4.87342	4.48991	five_prime_UTR
panicle	LOC_Os04g43290.1	LOC_Os04g43290.4	0.38	0.26	1639	1644	1107	729	53.48	56.1	13.8943	4.71763	5.33184	1.20769	CDS|three_prime_UTR
panicle	LOC_Os08g06344.2	LOC_Os08g06344.1	0.22	0.25	4487	4796	3150	3150	52.57	52.57	15.2247	4.81096	3.34673	1.21918	three_prime_UTR
callus	LOC_Os06g36360.2	LOC_Os06g36360.3	0.36	0.03	2945	3167	2127	2127	45.13	45.13	56.9473	74.3526	20.2639	2.42524	three_prime_UTR
callus	LOC_Os06g36360.1	LOC_Os06g36360.3	0.4	0.03	3381	3167	2127	2127	45.13	45.13	35.3925	74.3526	14.2588	2.42524	three_prime_UTR
callus	LOC_Os06g36360.4	LOC_Os06g36360.3	0.68	0.03	2496	3167	1959	2127	43.7	45.13	21.4958	74.3526	14.7246	2.42524	three_prime_UTR
callus	LOC_Os01g59660.1	LOC_Os01g59660.2	0.67	1.94	2215	2438	1662	1662	50.48	50.48	3.05689	2.31129	2.05398	4.48146	three_prime_UTR
callus	LOC_Os04g58060.2	LOC_Os04g58060.1	0.42	0.76	1682	1780	1176	1176	48.89	48.89	3.64077	11.6249	1.52757	8.84528	three_prime_UTR
seedling	LOC_Os05g02780.1	LOC_Os05g02780.3	3.63	0.03	1367	1961	594	594	62.96	62.96	312.08	72.1323	1132.43	2.16334	five_prime_UTR
callus	LOC_Os08g22354.2	LOC_Os08g22354.1	0.63	0.36	2396	2441	1938	1983	47.57	48.36	25.8628	198.336	16.2688	72.2761	CDS
callus	LOC_Os03g07080.1	LOC_Os03g07080.2	0.71	0.84	2651	2726	1824	1824	45.23	45.23	7.98263	17.5332	5.66357	14.6551	five_prime_UTR
seedling	LOC_Os03g07080.1	LOC_Os03g07080.2	0.62	0.72	2651	2726	1824	1824	45.23	45.23	8.94126	10.0089	5.55638	7.18874	five_prime_UTR
panicle	LOC_Os03g07080.1	LOC_Os03g07080.2	0.59	0.51	2651	2726	1824	1824	45.23	45.23	17.838	24.6199	10.4503	12.669	five_prime_UTR
seedling	LOC_Os04g26920.2	LOC_Os04g26920.3	0.79	0.04	1398	1495	570	606	62.63	61.06	6.15681	92.3271	4.88994	3.83381	CDS|three_prime_UTR
callus	LOC_Os03g01910.1	LOC_Os03g01910.2	1.54	1.38	1043	1490	531	360	51.79	50.83	157.005	14.8658	241.763	20.4705	five_prime_UTR|CDS
seedling	LOC_Os03g01910.1	LOC_Os03g01910.2	3.01	1.33	1043	1490	531	360	51.79	50.83	78.3355	9.98086	235.427	13.2849	five_prime_UTR|CDS
panicle	LOC_Os03g01910.1	LOC_Os03g01910.2	3.09	1.66	1043	1490	531	360	51.79	50.83	125.528	13.1788	387.732	21.9108	five_prime_UTR|CDS
callus	LOC_Os04g58410.1	LOC_Os04g58410.2	0.94	0.47	3345	3440	2766	1494	51.05	55.49	2.85863	4.31473	2.68408	2.03729	CDS|three_prime_UTR
seedling	LOC_Os04g58410.1	LOC_Os04g58410.2	0.6	0.26	3345	3440	2766	1494	51.05	55.49	5.2936	4.04268	3.15555	1.0546	CDS|three_prime_UTR
callus	LOC_Os03g43100.1	LOC_Os03g43100.2	0.14	0.53	908	1155	594	444	55.22	55.18	28.3581	66.7607	4.03652	35.3209	CDS|three_prime_UTR
panicle	LOC_Os03g43100.1	LOC_Os03g43100.2	0.62	0.42	908	1155	594	444	55.22	55.18	23.2195	55.7925	14.311	23.658	CDS|three_prime_UTR
callus	LOC_Os11g01200.1	LOC_Os11g01200.2	0.38	0.25	3483	3640	2775	2775	46.27	46.27	9.97471	4.28279	3.75656	1.0552	five_prime_UTR
panicle	LOC_Os11g01200.1	LOC_Os11g01200.2	0.3	0.33	3483	3640	2775	2775	46.27	46.27	24.1914	14.7685	7.2758	4.91852	five_prime_UTR
callus	LOC_Os11g06680.1	LOC_Os11g06680.2	0.34	0.53	3018	3288	2778	2778	47.37	47.37	4.37821	5.12792	1.48679	2.73984	three_prime_UTR
panicle	LOC_Os02g21880.1	LOC_Os02g21880.2	1	0.07	1482	1573	933	591	47.59	46.36	67.2643	16.0002	67.1934	1.0608	CDS|three_prime_UTR
callus	LOC_Os02g02750.2	LOC_Os02g02750.3	0.44	0.4	2492	2573	1026	978	44.54	47.44	6.78247	14.7816	2.973	5.96898	three_prime_UTR
seedling	LOC_Os02g02750.2	LOC_Os02g02750.3	0.2	0.21	2492	2573	1026	978	44.54	47.44	8.82436	16.7146	1.77168	3.47646	three_prime_UTR
panicle	LOC_Os02g02750.2	LOC_Os02g02750.3	0.39	0.19	2492	2573	1026	978	44.54	47.44	8.86902	26.2744	3.45653	5.07896	three_prime_UTR
panicle	LOC_Os12g38760.1	LOC_Os12g38760.2	0.29	0.21	2111	2224	1836	1836	47.33	47.33	4.77967	10.0269	1.39561	2.06897	five_prime_UTR
callus	LOC_Os06g19990.2	LOC_Os06g19990.4	1.77	0.64	893	1095	414	414	50.48	50.48	26.0544	10.3066	46.0153	6.58738	five_prime_UTR
callus	LOC_Os06g19990.3	LOC_Os06g19990.4	2.78	0.64	1003	1095	414	414	50.48	50.48	1.0706	10.3066	2.97905	6.58738	five_prime_UTR
callus	LOC_Os06g19990.1	LOC_Os06g19990.4	1.96	0.64	948	1095	492	414	50.41	50.48	40.0641	10.3066	78.427	6.58738	five_prime_UTR
seedling	LOC_Os03g23010.2	LOC_Os03g23010.4	5.19	0.08	1017	1312	483	339	70.6	68.73	66.6608	80.827	345.744	6.23861	CDS|three_prime_UTR
seedling	LOC_Os03g23010.1	LOC_Os03g23010.4	0.84	0.08	1054	1312	534	339	68.91	68.73	1.51456	80.827	1.26932	6.23861	CDS|three_prime_UTR
callus	LOC_Os02g44820.3	LOC_Os02g44820.1	5.48	0.65	921	985	636	726	68.87	67.77	16.5417	3.84179	90.6946	2.51156	CDS
callus	LOC_Os09g07500.3	LOC_Os09g07500.1	0.59	0.73	2946	2307	1530	1830	45.95	44.59	5.33606	17.1687	3.12904	12.565	CDS
seedling	LOC_Os09g07500.3	LOC_Os09g07500.1	0.72	0.31	2946	2307	1530	1830	45.95	44.59	1.85839	8.11823	1.34472	2.52139	CDS
panicle	LOC_Os09g07500.3	LOC_Os09g07500.1	0.65	0.57	2946	2307	1530	1830	45.95	44.59	4.03679	11.2155	2.62712	6.37086	CDS
callus	LOC_Os04g34720.1	LOC_Os04g34720.2	1	0.78	2256	2353	1314	1314	42.62	42.62	9.65218	1.33314	9.62487	1.04248	five_prime_UTR
callus	LOC_Os05g02420.2	LOC_Os05g02420.1	4.44	0.17	1600	2378	627	684	66.19	63.16	2.29775	48.8	10.2084	8.41965	five_prime_UTR|CDS
seedling	LOC_Os05g02420.2	LOC_Os05g02420.1	5.84	0.15	1600	2378	627	684	66.19	63.16	2.75613	46.8723	16.093	7.19002	five_prime_UTR|CDS
seedling	LOC_Os02g51470.3	LOC_Os02g51470.1	2	1.09	1183	1610	732	732	70.22	70.22	150.067	56.9279	300.877	61.8454	three_prime_UTR
panicle	LOC_Os02g51470.3	LOC_Os02g51470.1	4.8	0.42	1183	1610	732	732	70.22	70.22	4.84973	5.65327	23.2636	2.39167	three_prime_UTR
seedling	LOC_Os02g51470.2	LOC_Os02g51470.1	3.18	1.09	1141	1610	732	732	70.22	70.22	33.0433	56.9279	105.062	61.8454	three_prime_UTR
callus	LOC_Os05g23440.2	LOC_Os05g23440.1	0.69	0.79	1441	1565	1092	1098	48.72	48.18	13.3904	12.8137	9.21319	10.1611	CDS|three_prime_UTR
callus	LOC_Os05g44290.2	LOC_Os05g44290.3	1.23	0.76	2344	3154	1815	1122	46.83	46.97	7.13931	1.4266	8.81393	1.08733	five_prime_UTR
panicle	LOC_Os05g44290.2	LOC_Os05g44290.4	0.76	0.47	2344	3778	1815	1098	46.83	46.9	10.5009	2.35908	7.93304	1.1156	CDS|three_prime_UTR
callus	LOC_Os05g44290.2	LOC_Os05g44290.1	1.23	1.07	2344	2736	1815	1815	46.83	46.83	7.13931	8.28483	8.81393	8.89143	five_prime_UTR
seedling	LOC_Os05g44290.2	LOC_Os05g44290.1	0.48	1.17	2344	2736	1815	1815	46.83	46.83	9.87052	5.16987	4.69097	6.03302	five_prime_UTR
panicle	LOC_Os05g44290.2	LOC_Os05g44290.1	0.76	0.75	2344	2736	1815	1815	46.83	46.83	10.5009	6.46312	7.93304	4.85558	five_prime_UTR
panicle	LOC_Os05g44290.1	LOC_Os05g44290.4	0.75	0.47	2736	3778	1815	1098	46.83	46.9	6.46312	2.35908	4.85558	1.1156	CDS|three_prime_UTR
panicle	LOC_Os02g31230.2	LOC_Os02g31230.1	1.48	1.7	619	2153	360	459	56.39	54.9	6.03942	1.47701	8.9484	2.51641	CDS
callus	LOC_Os09g07820.2	LOC_Os09g07820.1	0.64	0.8	1337	1420	729	729	49.25	49.25	12.3806	23.005	7.98307	18.4903	three_prime_UTR
seedling	LOC_Os09g07820.2	LOC_Os09g07820.1	1.82	0.45	1337	1420	729	729	49.25	49.25	1.48052	3.37755	2.69585	1.52691	three_prime_UTR
panicle	LOC_Os09g07820.2	LOC_Os09g07820.1	0.79	0.77	1337	1420	729	729	49.25	49.25	4.44612	11.2063	3.53465	8.66885	three_prime_UTR
callus	LOC_Os08g05570.3	LOC_Os08g05570.4	0.83	0.77	2373	2294	1476	1476	48.24	48.24	10.0322	45.0632	8.29695	34.6154	five_prime_UTR
seedling	LOC_Os08g05570.3	LOC_Os08g05570.4	0.72	0.88	2373	2294	1476	1476	48.24	48.24	7.73494	11.3948	5.60283	10.0165	five_prime_UTR
panicle	LOC_Os08g05570.3	LOC_Os08g05570.4	0.7	0.19	2373	2294	1476	1476	48.24	48.24	18.4761	6.9787	12.9705	1.32415	five_prime_UTR
callus	LOC_Os03g26630.1	LOC_Os03g26630.2	0.24	0.4	2928	3026	2148	2148	45.07	45.07	21.8467	53.735	5.25284	21.3931	three_prime_UTR
seedling	LOC_Os03g26630.1	LOC_Os03g26630.2	0.15	0.3	2928	3026	2148	2148	45.07	45.07	24.2911	32.313	3.67667	9.84549	three_prime_UTR
panicle	LOC_Os03g26630.1	LOC_Os03g26630.2	0.18	0.39	2928	3026	2148	2148	45.07	45.07	36.104	41.9333	6.45467	16.3818	three_prime_UTR
callus	LOC_Os06g51220.2	LOC_Os06g51220.4	2.09	2.43	1107	1161	474	474	57.17	57.17	561.612	18.5228	1174.16	45.0621	five_prime_UTR
seedling	LOC_Os06g51220.2	LOC_Os06g51220.4	2.17	0.99	1107	1161	474	474	57.17	57.17	583.355	35.7004	1268.39	35.3909	five_prime_UTR
panicle	LOC_Os06g51220.2	LOC_Os06g51220.4	3.2	2.36	1107	1161	474	474	57.17	57.17	1113.7	22.8629	3566.93	53.9465	five_prime_UTR
callus	LOC_Os06g51220.3	LOC_Os06g51220.4	1.9	2.43	1090	1161	474	474	57.17	57.17	397.275	18.5228	753.6	45.0621	five_prime_UTR
seedling	LOC_Os06g51220.3	LOC_Os06g51220.4	2.17	0.99	1090	1161	474	474	57.17	57.17	360.179	35.7004	780.113	35.3909	five_prime_UTR
panicle	LOC_Os06g51220.3	LOC_Os06g51220.4	2.9	2.36	1090	1161	474	474	57.17	57.17	785.536	22.8629	2276.7	53.9465	five_prime_UTR
callus	LOC_Os06g43660.2	LOC_Os06g43660.1	0.84	0.69	3067	3199	2220	2349	50.05	51.51	55.2344	48.0024	46.6465	32.9023	CDS
seedling	LOC_Os06g43660.2	LOC_Os06g43660.1	0.11	0.67	3067	3199	2220	2349	50.05	51.51	54.8823	49.893	6.23404	33.5009	CDS
callus	LOC_Os12g44220.2	LOC_Os12g44220.1	1.47	3.11	1355	1436	981	1062	64.63	65.73	3.78816	1.64733	5.58732	5.12634	CDS
callus	LOC_Os09g37280.2	LOC_Os09g37280.1	1.5	1.27	1285	1296	948	948	50.11	50.11	1.24898	23.7445	1.87659	30.2696	CDS|three_prime_UTR
callus	LOC_Os09g27700.1	LOC_Os09g27700.2	0.94	0.92	2717	2855	1788	1788	43.34	43.34	11.4972	1.2707	10.7675	1.17052	three_prime_UTR
callus	LOC_Os09g26420.4	LOC_Os09g26420.1	9.31	2.28	1951	2040	858	1191	50.7	57.09	2.58185	17.2221	24.0379	39.189	CDS
callus	LOC_Os09g26420.4	LOC_Os09g26420.5	9.31	4.33	1951	2139	858	1191	50.7	57.09	2.58185	2.39602	24.0379	10.3767	three_prime_UTR
callus	LOC_Os09g26420.1	LOC_Os09g26420.5	2.28	4.33	2040	2139	1191	1191	57.09	57.09	17.2221	2.39602	39.189	10.3767	three_prime_UTR
seedling	LOC_Os09g26420.1	LOC_Os09g26420.5	2.95	2.31	2040	2139	1191	1191	57.09	57.09	91.3659	16.7478	269.077	38.6403	three_prime_UTR
panicle	LOC_Os09g26420.1	LOC_Os09g26420.5	3.41	1.89	2040	2139	1191	1191	57.09	57.09	92.2584	12.8253	314.548	24.2907	three_prime_UTR
callus	LOC_Os03g62580.2	LOC_Os03g62580.1	0.27	0.8	1673	1957	786	927	42.37	48.76	5.29841	3.14972	1.42915	2.51637	three_prime_UTR
seedling	LOC_Os03g62580.2	LOC_Os03g62580.1	0.31	0.49	1673	1957	786	927	42.37	48.76	4.46726	2.46817	1.39157	1.20432	three_prime_UTR
panicle	LOC_Os03g62580.2	LOC_Os03g62580.1	0.19	0.63	1673	1957	786	927	42.37	48.76	6.27913	3.10064	1.18253	1.94598	three_prime_UTR
callus	LOC_Os03g62580.1	LOC_Os03g62580.2	0.8	0.27	1957	1673	927	786	48.76	42.37	3.14972	5.29841	2.51637	1.42915	five_prime_UTR
seedling	LOC_Os03g62580.1	LOC_Os03g62580.2	0.49	0.31	1957	1673	927	786	48.76	42.37	2.46817	4.46726	1.20432	1.39157	five_prime_UTR
panicle	LOC_Os03g62580.1	LOC_Os03g62580.2	0.63	0.19	1957	1673	927	786	48.76	42.37	3.10064	6.27913	1.94598	1.18253	five_prime_UTR
callus	LOC_Os06g43590.4	LOC_Os06g43590.3	1.7	0.43	1002	1690	507	618	62.72	63.43	30.6484	4.40582	52.2413	1.90298	CDS
callus	LOC_Os06g43590.4	LOC_Os06g43590.2	1.7	3.39	1002	1131	507	618	62.72	63.43	30.6484	76.8282	52.2413	260.188	CDS
panicle	LOC_Os06g43590.4	LOC_Os06g43590.2	1.27	2.9	1002	1131	507	618	62.72	63.43	39.2401	132.869	49.7593	385.718	CDS
callus	LOC_Os11g37759.1	LOC_Os11g37759.3	0.3	0.32	3527	4062	2910	1935	45.4	47.03	16.1175	5.50173	4.85658	1.74296	CDS|three_prime_UTR
seedling	LOC_Os11g37759.1	LOC_Os11g37759.3	0.25	0.2	3527	4062	2910	1935	45.4	47.03	19.9391	8.08765	4.97605	1.59818	CDS|three_prime_UTR
panicle	LOC_Os11g37759.1	LOC_Os11g37759.3	0.22	0.3	3527	4062	2910	1935	45.4	47.03	25.2748	6.48135	5.45064	1.94602	CDS|three_prime_UTR
panicle	LOC_Os04g40700.1	LOC_Os04g40700.4	0.48	0.17	2664	2834	1767	1431	45.78	45.14	17.2036	6.6314	8.30036	1.14353	five_prime_UTR
callus	LOC_Os04g40700.1	LOC_Os04g40700.2	0.74	0.25	2664	2753	1767	1767	45.78	45.78	8.34647	6.06018	6.14	1.50644	five_prime_UTR
seedling	LOC_Os03g05390.8	LOC_Os03g05390.6	0.17	0.86	2434	2582	1584	1674	56.38	56.57	6.65631	17.5203	1.11867	15.0545	five_prime_UTR|CDS
panicle	LOC_Os03g05390.8	LOC_Os03g05390.6	0.27	0.63	2434	2582	1584	1674	56.38	56.57	4.1071	18.5513	1.08978	11.6294	five_prime_UTR|CDS
panicle	LOC_Os03g05390.8	LOC_Os03g05390.4	0.27	0.03	2434	2812	1584	1674	56.38	56.57	4.1071	134.469	1.08978	4.24076	five_prime_UTR|CDS
seedling	LOC_Os03g05390.8	LOC_Os03g05390.3	0.17	8.38	2434	2631	1584	1674	56.38	56.57	6.65631	1.63161	1.11867	13.6796	five_prime_UTR|CDS
seedling	LOC_Os03g05390.10	LOC_Os03g05390.6	0.08	0.86	2679	2582	1584	1674	56.38	56.57	26.0347	17.5203	2.08284	15.0545	five_prime_UTR|CDS
panicle	LOC_Os03g05390.10	LOC_Os03g05390.6	0.24	0.63	2679	2582	1584	1674	56.38	56.57	16.3294	18.5513	3.89215	11.6294	five_prime_UTR|CDS
panicle	LOC_Os03g05390.10	LOC_Os03g05390.4	0.24	0.03	2679	2812	1584	1674	56.38	56.57	16.3294	134.469	3.89215	4.24076	five_prime_UTR|CDS
seedling	LOC_Os03g05390.10	LOC_Os03g05390.3	0.08	8.38	2679	2631	1584	1674	56.38	56.57	26.0347	1.63161	2.08284	13.6796	five_prime_UTR|CDS
seedling	LOC_Os12g02530.3	LOC_Os12g02530.1	0.49	1.78	1164	1996	798	1713	68.67	70.05	7.68322	6.31558	3.7772	11.2361	CDS
callus	LOC_Os08g36320.2	LOC_Os08g36320.4	1.03	0.47	1955	1370	1506	981	53.72	50.36	9.93504	2.59699	10.2615	1.20973	CDS|three_prime_UTR
callus	LOC_Os06g48500.1	LOC_Os06g48500.2	3.1	0.24	2030	2104	696	645	63.07	67.44	8.78296	4.29482	27.1998	1.02283	CDS
seedling	LOC_Os06g48500.1	LOC_Os06g48500.2	1.9	0.53	2030	2104	696	645	63.07	67.44	8.26187	5.83546	15.6988	3.09843	CDS
callus	LOC_Os10g25674.2	LOC_Os10g25674.1	2.59	2.37	1037	1179	651	651	45.78	45.78	4.31191	12.3383	11.1489	29.1883	five_prime_UTR
seedling	LOC_Os10g25674.2	LOC_Os10g25674.1	2.42	1.9	1037	1179	651	651	45.78	45.78	3.11752	14.2522	7.55201	27.0359	five_prime_UTR
panicle	LOC_Os10g25674.2	LOC_Os10g25674.1	2.6	1.81	1037	1179	651	651	45.78	45.78	2.49075	10.5426	6.47432	19.0342	five_prime_UTR
callus	LOC_Os03g22800.3	LOC_Os03g22800.1	0.92	0.79	1403	3240	696	1212	45.11	53.3	5.94639	6.26236	5.46059	4.93508	three_prime_UTR
seedling	LOC_Os03g22800.3	LOC_Os03g22800.1	0.59	0.45	1403	3240	696	1212	45.11	53.3	10.7492	9.04104	6.34312	4.09011	three_prime_UTR
panicle	LOC_Os03g22800.3	LOC_Os03g22800.1	0.79	0.43	1403	3240	696	1212	45.11	53.3	5.89188	12.0223	4.65114	5.13698	three_prime_UTR
callus	LOC_Os02g33320.2	LOC_Os02g33320.1	0.66	0.35	2427	3164	1971	1971	43.28	43.28	12.9838	6.43975	8.58523	2.2669	three_prime_UTR
panicle	LOC_Os02g33320.2	LOC_Os02g33320.1	0.65	0.44	2427	3164	1971	1971	43.28	43.28	12.4788	5.07929	8.1606	2.24073	three_prime_UTR
callus	LOC_Os05g43970.2	LOC_Os05g43970.1	2.18	2.9	1289	1386	357	393	44.26	43.77	12.1594	2.88253	26.4707	8.36574	CDS|three_prime_UTR
panicle	LOC_Os05g43970.2	LOC_Os05g43970.1	1	2.11	1289	1386	357	393	44.26	43.77	3.02444	1.13911	3.03518	2.40537	CDS|three_prime_UTR
callus	LOC_Os05g43970.1	LOC_Os05g43970.2	2.9	2.18	1386	1289	393	357	43.77	44.26	2.88253	12.1594	8.36574	26.4707	CDS|three_prime_UTR
panicle	LOC_Os05g43970.1	LOC_Os05g43970.2	2.11	1	1386	1289	393	357	43.77	44.26	1.13911	3.02444	2.40537	3.03518	CDS|three_prime_UTR
panicle	LOC_Os03g28990.2	LOC_Os03g28990.1	0.71	1.98	1585	1933	1275	1623	71.61	72.15	3.79954	1.07692	2.69128	2.13643	CDS
callus	LOC_Os02g06640.4	LOC_Os02g06640.1	0.4	0.39	1334	1790	918	1374	56.97	56.99	15.6772	3940.22	6.34809	1547.95	CDS
seedling	LOC_Os02g06640.4	LOC_Os02g06640.1	11.45	1.14	1334	1790	918	1374	56.97	56.99	5.20811	380.332	59.6515	432.739	CDS
panicle	LOC_Os02g06640.4	LOC_Os02g06640.1	1.22	1.61	1334	1790	918	1374	56.97	56.99	3.38328	661.928	4.12891	1067.2	CDS
callus	LOC_Os05g36070.1	LOC_Os05g36070.2	0.54	0.66	1713	1819	1032	1032	43.99	43.99	48.5504	7.80378	26.2554	5.18374	five_prime_UTR
seedling	LOC_Os05g36070.1	LOC_Os05g36070.2	0.25	0.46	1713	1819	1032	1032	43.99	43.99	18.0883	4.7036	4.51472	2.16676	five_prime_UTR
panicle	LOC_Os05g36070.1	LOC_Os05g36070.2	0.26	0.4	1713	1819	1032	1032	43.99	43.99	27.2148	10.4645	6.94308	4.22466	five_prime_UTR
callus	LOC_Os03g12670.1	LOC_Os03g12670.2	0.03	0.02	1792	2604	234	228	51.28	50	332.244	335.299	11.1368	6.74193	CDS|three_prime_UTR
seedling	LOC_Os03g12670.1	LOC_Os03g12670.2	0.15	0.02	1792	2604	234	228	51.28	50	206.667	392.888	30.1706	8.439	CDS|three_prime_UTR
panicle	LOC_Os03g12670.1	LOC_Os03g12670.2	0.1	0.02	1792	2604	234	228	51.28	50	393.791	327.855	40.2441	7.63743	CDS|three_prime_UTR
seedling	LOC_Os03g12670.3	LOC_Os03g12670.2	0.12	0.02	1763	2604	222	228	52.7	50	43.7111	392.888	5.15416	8.439	CDS|three_prime_UTR
panicle	LOC_Os03g12670.3	LOC_Os03g12670.2	0.09	0.02	1763	2604	222	228	52.7	50	50.9148	327.855	4.54319	7.63743	CDS|three_prime_UTR
callus	LOC_Os01g66860.3	LOC_Os01g66860.2	0.93	0.21	1945	2138	1434	1503	55.37	54.76	11.3542	11.5264	10.5287	2.4068	CDS|three_prime_UTR
seedling	LOC_Os10g03550.1	LOC_Os10g03550.3	0.59	0.03	1918	3305	1563	1455	48.62	47.49	3.1056	92.9288	1.8382	2.43753	five_prime_UTR
panicle	LOC_Os10g03550.1	LOC_Os10g03550.3	1.76	0.04	1918	3305	1563	1455	48.62	47.49	1.80943	50.3679	3.1869	2.19168	five_prime_UTR
seedling	LOC_Os08g33380.1	LOC_Os08g33380.2	1.96	0.64	1148	1159	480	480	54.79	54.79	6.41615	9.14287	12.5779	5.84372	five_prime_UTR
panicle	LOC_Os08g33380.1	LOC_Os08g33380.2	4.71	1.45	1148	1159	480	480	54.79	54.79	11.0512	9.57562	52.0169	13.8368	five_prime_UTR
panicle	LOC_Os05g14180.1	LOC_Os05g14180.2	3.63	0.02	1304	2043	774	708	62.27	62.29	331.936	83.2293	1203.53	1.79025	CDS|three_prime_UTR
callus	LOC_Os01g04880.2	LOC_Os01g04880.1	1.09	0.98	2549	3280	990	1821	58.18	54.31	8.16123	5.12954	8.87034	5.0495	CDS
seedling	LOC_Os01g04880.2	LOC_Os01g04880.1	1.31	0.55	2549	3280	990	1821	58.18	54.31	2.32174	3.79514	3.05138	2.10198	CDS
panicle	LOC_Os01g04880.2	LOC_Os01g04880.1	1.26	0.85	2549	3280	990	1821	58.18	54.31	11.3732	11.613	14.3866	9.87155	CDS
callus	LOC_Os01g62020.1	LOC_Os01g62020.2	1.2	0.16	1656	2440	768	768	47.53	42.71	19.5473	9.4067	23.4504	1.49473	five_prime_UTR|CDS
seedling	LOC_Os01g62020.1	LOC_Os01g62020.2	0.52	0.1	1656	2440	768	768	47.53	42.71	31.0621	12.5076	16.0084	1.24222	five_prime_UTR|CDS
panicle	LOC_Os01g62020.1	LOC_Os01g62020.2	0.7	0.12	1656	2440	768	768	47.53	42.71	39.2828	24.8606	27.4715	3.05765	five_prime_UTR|CDS
seedling	LOC_Os07g38960.1	LOC_Os07g38960.2	1.21	0.03	1502	1715	792	789	69.19	69.07	1258.69	34.8045	1519.33	1.02342	CDS|three_prime_UTR
seedling	LOC_Os12g38640.2	LOC_Os12g38640.1	3.47	5.67	803	947	429	573	71.79	73.12	167.048	73.4655	579.014	416.416	CDS
panicle	LOC_Os12g38640.2	LOC_Os12g38640.1	14.56	7.59	803	947	429	573	71.79	73.12	8.06145	5.12788	117.395	38.9051	CDS
callus	LOC_Os01g68710.2	LOC_Os01g68710.3	1.43	3	956	973	477	414	52.83	54.11	26.0025	2.05712	37.2273	6.17293	three_prime_UTR
seedling	LOC_Os01g68710.2	LOC_Os01g68710.3	1.42	1.55	956	973	477	414	52.83	54.11	19.0839	4.40359	27.1224	6.84478	three_prime_UTR
panicle	LOC_Os01g68710.2	LOC_Os01g68710.3	5.04	3.6	956	973	477	414	52.83	54.11	71.7188	7.55965	361.408	27.1908	three_prime_UTR
callus	LOC_Os01g68710.2	LOC_Os01g68710.1	1.43	2.68	956	1036	477	477	52.83	52.83	26.0025	27.6063	37.2273	74.0336	three_prime_UTR
seedling	LOC_Os01g68710.2	LOC_Os01g68710.1	1.42	2	956	1036	477	477	52.83	52.83	19.0839	12.5242	27.1224	25.1066	three_prime_UTR
panicle	LOC_Os01g68710.2	LOC_Os01g68710.1	5.04	1.2	956	1036	477	477	52.83	52.83	71.7188	54.6491	361.408	65.5055	three_prime_UTR
callus	LOC_Os02g41470.1	LOC_Os02g41470.3	0.76	0.57	2088	2188	1761	1761	47.87	47.87	1.90846	11.8597	1.44783	6.72247	three_prime_UTR
seedling	LOC_Os02g41470.1	LOC_Os02g41470.3	0.3	0.35	2088	2188	1761	1761	47.87	47.87	3.69688	34.4143	1.09481	12.09	three_prime_UTR
callus	LOC_Os01g56890.1	LOC_Os01g56890.2	1.63	0.18	1042	1793	489	453	68.71	71.08	18.8116	5.68416	30.6077	1.01954	CDS|three_prime_UTR
seedling	LOC_Os01g56890.1	LOC_Os01g56890.2	1.42	0.09	1042	1793	489	453	68.71	71.08	20.9898	15.2009	29.7571	1.36776	CDS|three_prime_UTR
callus	LOC_Os08g40150.1	LOC_Os08g40150.2	1.82	1.1	1845	2328	1065	1065	62.35	62.35	8.98207	42.0824	16.3175	46.3498	five_prime_UTR
seedling	LOC_Os08g40150.1	LOC_Os08g40150.2	1.74	0.54	1845	2328	1065	1065	62.35	62.35	8.01324	8.46631	13.9103	4.60599	five_prime_UTR
panicle	LOC_Os08g40150.1	LOC_Os08g40150.2	1.5	0.25	1845	2328	1065	1065	62.35	62.35	29.0185	30.1087	43.4138	7.5121	five_prime_UTR
callus	LOC_Os06g45990.2	LOC_Os06g45990.1	0.54	0.54	1803	3390	1353	1092	64.89	65.75	6.23168	2.16587	3.39233	1.16368	three_prime_UTR
panicle	LOC_Os06g45990.2	LOC_Os06g45990.1	0.51	0.5	1803	3390	1353	1092	64.89	65.75	27.7527	8.72093	14.2146	4.39296	three_prime_UTR
callus	LOC_Os05g28960.2	LOC_Os05g28960.1	0.9	1.21	1728	1586	1191	1215	57.35	57.04	5.90616	12.2288	5.30139	14.8164	CDS|three_prime_UTR
callus	LOC_Os07g23790.5	LOC_Os07g23790.2	2.04	1.84	1470	1763	915	1212	47.1	45.63	5.49374	12.5846	11.2096	23.144	CDS
seedling	LOC_Os07g23790.5	LOC_Os07g23790.2	0.4	0.81	1470	1763	915	1212	47.1	45.63	5.313	4.1768	2.12412	3.39181	CDS
panicle	LOC_Os07g23790.5	LOC_Os07g23790.2	0.81	0.85	1470	1763	915	1212	47.1	45.63	8.13703	10.9553	6.55137	9.34939	CDS
callus	LOC_Os07g23790.6	LOC_Os07g23790.2	1.61	1.84	1385	1763	762	1212	48.69	45.63	1.52841	12.5846	2.45367	23.144	CDS
panicle	LOC_Os07g23790.6	LOC_Os07g23790.2	0.7	0.85	1385	1763	762	1212	48.69	45.63	1.53046	10.9553	1.06945	9.34939	CDS
seedling	LOC_Os12g19470.2	LOC_Os12g19470.1	1.89	0.06	2178	2122	528	510	56.06	49.02	1729.67	317.02	3268.07	17.8033	CDS
panicle	LOC_Os01g63990.2	LOC_Os01g63990.3	1.57	0.56	1591	2656	1044	1044	64.37	64.37	2.3655	3.83074	3.70521	2.13801	five_prime_UTR
panicle	LOC_Os01g63990.4	LOC_Os01g63990.3	0.9	0.56	1509	2656	1044	1044	64.37	64.37	7.60043	3.83074	6.81608	2.13801	five_prime_UTR
panicle	LOC_Os01g63990.5	LOC_Os01g63990.3	1.47	0.56	1449	2656	1044	1044	64.37	64.37	5.12319	3.83074	7.50638	2.13801	five_prime_UTR
callus	LOC_Os10g28665.1	LOC_Os10g28665.2	0.18	0.37	2384	2888	2379	2316	41.95	41.8	5.65789	10.3023	1.02554	3.82223	CDS|three_prime_UTR
seedling	LOC_Os01g69120.1	LOC_Os01g69120.2	0.41	0.45	1998	2231	1623	1605	49.35	49.16	52.7663	10.692	21.8114	4.7745	CDS|three_prime_UTR
seedling	LOC_Os01g69120.1	LOC_Os01g69120.3	0.41	0.23	1998	2109	1623	1605	49.35	49.16	52.7663	12.6952	21.8114	2.97989	CDS|three_prime_UTR
callus	LOC_Os01g11960.2	LOC_Os01g11960.1	1.56	0.43	1979	2047	1218	1218	55.91	55.91	5.92833	4.22553	9.23916	1.82176	three_prime_UTR
seedling	LOC_Os01g11960.2	LOC_Os01g11960.1	1.08	0.85	1979	2047	1218	1218	55.91	55.91	5.75743	5.35298	6.23918	4.57476	three_prime_UTR
panicle	LOC_Os01g11960.2	LOC_Os01g11960.1	1.02	0.65	1979	2047	1218	1218	55.91	55.91	9.81973	7.46354	10.0328	4.85149	three_prime_UTR
seedling	LOC_Os10g39130.1	LOC_Os10g39130.2	1.51	0.29	1689	1608	702	456	54.99	49.56	21.9744	6.62524	33.2168	1.92315	CDS|three_prime_UTR
callus	LOC_Os01g68860.1	LOC_Os01g68860.3	1.99	1.8	2131	2209	1320	714	51.44	48.18	9.018	1.0947	17.9455	1.97185	five_prime_UTR
callus	LOC_Os07g01150.3	LOC_Os07g01150.1	0.59	1.06	1346	1507	807	807	52.66	52.66	7.79627	39.9293	4.56253	42.1333	three_prime_UTR
panicle	LOC_Os07g01150.3	LOC_Os07g01150.1	1.3	1.09	1346	1507	807	807	52.66	52.66	4.24261	37.0331	5.51005	40.2998	three_prime_UTR
callus	LOC_Os07g01150.3	LOC_Os07g01150.2	0.59	2.82	1346	1419	807	807	52.66	52.66	7.79627	1.55032	4.56253	4.37392	three_prime_UTR
callus	LOC_Os07g01150.2	LOC_Os07g01150.1	2.82	1.06	1419	1507	807	807	52.66	52.66	1.55032	39.9293	4.37392	42.1333	three_prime_UTR
callus	LOC_Os02g49150.3	LOC_Os02g49150.2	2.06	1.23	1295	1409	696	720	46.12	45.56	29.1692	4.34701	59.9587	5.34403	three_prime_UTR
seedling	LOC_Os02g49150.3	LOC_Os02g49150.2	0.96	1.92	1295	1409	696	720	46.12	45.56	10.7543	1.78731	10.3283	3.42817	three_prime_UTR
panicle	LOC_Os02g49150.3	LOC_Os02g49150.2	1.64	0.87	1295	1409	696	720	46.12	45.56	23.2716	3.24027	38.1114	2.80455	three_prime_UTR
callus	LOC_Os04g33470.2	LOC_Os04g33470.1	1.17	1.82	1124	1360	972	972	57.82	57.82	3.47211	11.0058	4.06888	20.018	three_prime_UTR
seedling	LOC_Os04g33470.2	LOC_Os04g33470.1	0.94	1.14	1124	1360	972	972	57.82	57.82	2.10154	5.40341	1.97905	6.17348	three_prime_UTR
panicle	LOC_Os04g33470.2	LOC_Os04g33470.1	2.42	0.9	1124	1360	972	972	57.82	57.82	3.11492	6.77089	7.54364	6.08318	three_prime_UTR
callus	LOC_Os08g42740.3	LOC_Os08g42740.5	0.41	0.21	2452	3151	1824	1326	45.78	44.04	148.866	11.6235	61.5152	2.49589	three_prime_UTR
callus	LOC_Os08g42740.3	LOC_Os08g42740.2	0.41	0.61	2452	3176	1824	1824	45.78	45.78	148.866	56.3627	61.5152	34.2857	three_prime_UTR
seedling	LOC_Os08g42740.3	LOC_Os08g42740.7	0.36	0.41	2452	2772	1824	1203	45.78	44.22	38.4738	18.8046	13.8255	7.65793	three_prime_UTR
panicle	LOC_Os08g42740.3	LOC_Os08g42740.7	0.21	0.31	2452	2772	1824	1203	45.78	44.22	58.8277	19.3509	12.3761	5.91705	three_prime_UTR
callus	LOC_Os05g01560.1	LOC_Os05g01560.2	2.92	0.76	873	951	501	426	63.27	62.68	15.1242	4.18801	44.2113	3.16568	five_prime_UTR|CDS
panicle	LOC_Os05g01560.1	LOC_Os05g01560.2	2.73	0.87	873	951	501	426	63.27	62.68	46.1773	3.46611	126.098	3.03217	five_prime_UTR|CDS
callus	LOC_Os05g39374.3	LOC_Os05g39374.2	0.37	0.41	914	1011	159	177	43.4	36.72	3.21095	3.78574	1.18447	1.55291	CDS
panicle	LOC_Os02g19220.2	LOC_Os02g19220.1	2.98	0.37	3381	3556	2493	2493	47.33	47.33	1.06306	15.7003	3.17209	5.82056	three_prime_UTR
callus	LOC_Os03g55560.2	LOC_Os03g55560.1	0.65	0.68	2918	2999	2334	2334	51.16	51.16	5.4151	12.8805	3.52341	8.74212	three_prime_UTR
seedling	LOC_Os03g55560.2	LOC_Os03g55560.1	0.45	0.31	2918	2999	2334	2334	51.16	51.16	4.04385	7.10038	1.83327	2.20477	three_prime_UTR
panicle	LOC_Os03g55560.2	LOC_Os03g55560.1	0.16	0.61	2918	2999	2334	2334	51.16	51.16	8.90858	11.3078	1.44703	6.94538	three_prime_UTR
panicle	LOC_Os05g09600.2	LOC_Os05g09600.1	3.51	1	1372	1435	396	396	73.74	73.74	2.23	1.62878	7.83594	1.62723	three_prime_UTR
callus	LOC_Os10g05210.1	LOC_Os10g05210.2	0.62	0.74	1684	2270	1167	1107	48.07	49.14	8.31375	7.12486	5.15195	5.29871	five_prime_UTR
panicle	LOC_Os10g05210.1	LOC_Os10g05210.2	1.16	0.35	1684	2270	1167	1107	48.07	49.14	5.60121	7.03206	6.52323	2.43378	five_prime_UTR
callus	LOC_Os03g48000.1	LOC_Os03g48000.2	1.02	0.83	2070	2029	1425	1335	52.56	53.33	13.9253	2.20898	14.1716	1.83415	CDS|three_prime_UTR
seedling	LOC_Os03g48000.1	LOC_Os03g48000.2	0.64	0.68	2070	2029	1425	1335	52.56	53.33	102.266	25.816	65.7234	17.4702	CDS|three_prime_UTR
panicle	LOC_Os03g48000.1	LOC_Os03g48000.2	0.62	0.46	2070	2029	1425	1335	52.56	53.33	15.8406	5.27057	9.74603	2.41388	CDS|three_prime_UTR
seedling	LOC_Os08g12780.5	LOC_Os08g12780.4	0.32	0.18	1048	2218	993	1284	54.38	48.52	3.29787	13.9266	1.06752	2.55689	five_prime_UTR|CDS
panicle	LOC_Os09g32300.1	LOC_Os09g32300.3	0.57	0.84	2763	2993	1851	1197	53.11	45.36	9.45142	3.32814	5.42595	2.80587	three_prime_UTR
panicle	LOC_Os07g32170.2	LOC_Os07g32170.1	2.28	3.77	1166	1643	375	651	57.33	73.89	51.7877	101.313	118.082	381.802	five_prime_UTR|CDS
callus	LOC_Os06g14440.1	LOC_Os06g14440.4	0.61	0.05	3611	3692	2856	2841	42.51	42.52	9.12105	27.7024	5.52331	1.48862	five_prime_UTR
callus	LOC_Os12g06850.1	LOC_Os12g06850.3	1.51	0.66	1967	2083	1023	690	59.82	50.87	21.6366	2.71155	32.7428	1.78208	five_prime_UTR|CDS
seedling	LOC_Os12g06850.1	LOC_Os12g06850.3	0.99	0.91	1967	2083	1023	690	59.82	50.87	22.3505	1.16941	22.0545	1.06941	five_prime_UTR|CDS
callus	LOC_Os12g07450.2	LOC_Os12g07450.1	0.65	0.86	2376	2456	1692	1692	50.12	50.12	3.73892	45.4935	2.42459	39.3174	three_prime_UTR
seedling	LOC_Os12g07450.2	LOC_Os12g07450.1	0.84	0.81	2376	2456	1692	1692	50.12	50.12	1.21089	24.8777	1.01985	20.1432	three_prime_UTR
panicle	LOC_Os12g07450.2	LOC_Os12g07450.1	1.19	0.51	2376	2456	1692	1692	50.12	50.12	2.02342	39.5444	2.40108	20.1644	three_prime_UTR
callus	LOC_Os11g32940.3	LOC_Os11g32940.1	0.2	0.14	2523	2231	1311	1425	42.33	42.46	9.54796	8.75403	1.93623	1.20684	CDS
callus	LOC_Os01g03030.1	LOC_Os01g03030.2	2.99	0.85	1452	1421	795	555	51.7	43.6	5.37991	2.46793	16.0671	2.09131	five_prime_UTR
panicle	LOC_Os01g03030.1	LOC_Os01g03030.2	2.04	0.5	1452	1421	795	555	51.7	43.6	8.88663	4.0542	18.1349	2.04529	five_prime_UTR
callus	LOC_Os01g64170.2	LOC_Os01g64170.3	2.67	1.2	1988	2179	1182	1182	65.31	65.31	1.2666	9.13293	3.38292	10.9987	five_prime_UTR
seedling	LOC_Os01g64170.2	LOC_Os01g64170.3	0.88	1.01	1988	2179	1182	1182	65.31	65.31	13.672	2.41189	11.9998	2.42762	five_prime_UTR
callus	LOC_Os01g64170.2	LOC_Os01g64170.5	2.67	1.65	1988	1113	1182	216	65.31	56.48	1.2666	3.01487	3.38292	4.98112	five_prime_UTR
panicle	LOC_Os05g49410.1	LOC_Os05g49410.2	4.31	4.09	811	1341	471	369	67.94	73.17	8.93529	1.48285	38.5321	6.06696	CDS|three_prime_UTR
callus	LOC_Os07g11490.2	LOC_Os07g11490.1	0.67	0.28	1549	1782	330	399	47.58	46.37	7.13737	10.1006	4.78464	2.84851	CDS|three_prime_UTR
seedling	LOC_Os07g11490.2	LOC_Os07g11490.1	0.86	0.2	1549	1782	330	399	47.58	46.37	2.7649	5.46874	2.37712	1.0968	CDS|three_prime_UTR
panicle	LOC_Os07g11490.2	LOC_Os07g11490.1	0.5	0.2	1549	1782	330	399	47.58	46.37	14.4026	6.03162	7.18978	1.20891	CDS|three_prime_UTR
seedling	LOC_Os06g09610.2	LOC_Os06g09610.1	1.79	4.56	1000	1144	654	798	67.13	67.17	119.714	30.857	214.229	140.746	CDS
panicle	LOC_Os06g09610.2	LOC_Os06g09610.1	3.47	3.45	1000	1144	654	798	67.13	67.17	5.52277	2.11365	19.1787	7.30093	CDS
callus	LOC_Os02g01790.2	LOC_Os02g01790.1	1.03	0.79	3093	3199	1149	1149	62.23	62.23	2.21953	3.35311	2.29325	2.65458	five_prime_UTR
panicle	LOC_Os02g01790.2	LOC_Os02g01790.1	1.31	0.34	3093	3199	1149	1149	62.23	62.23	4.54426	6.45997	5.94247	2.20508	five_prime_UTR
callus	LOC_Os05g08610.4	LOC_Os05g08610.1	1.14	0.64	1705	1866	1224	1224	46.41	46.41	1.59642	1.63654	1.8227	1.04696	five_prime_UTR
panicle	LOC_Os05g08610.4	LOC_Os05g08610.1	0.65	0.6	1705	1866	1224	1224	46.41	46.41	1.77567	2.25671	1.16096	1.35687	five_prime_UTR
callus	LOC_Os05g08610.2	LOC_Os05g08610.1	1.05	0.64	1607	1866	1224	1224	46.41	46.41	1.0217	1.63654	1.06832	1.04696	five_prime_UTR
callus	LOC_Os03g02410.1	LOC_Os03g02410.3	0.56	0.34	3538	3095	3219	2289	49.8	44.78	3.5482	7.48658	1.98115	2.53124	CDS|three_prime_UTR
seedling	LOC_Os03g02410.1	LOC_Os03g02410.3	0.52	0.25	3538	3095	3219	2289	49.8	44.78	2.74957	6.73256	1.43877	1.65302	CDS|three_prime_UTR
panicle	LOC_Os03g02410.1	LOC_Os03g02410.3	0.45	0.16	3538	3095	3219	2289	49.8	44.78	5.73697	7.17602	2.57563	1.1217	CDS|three_prime_UTR
panicle	LOC_Os02g14290.1	LOC_Os02g14290.2	0.27	1.68	1371	1068	627	600	44.34	44	8.34531	4.11768	2.22503	6.92233	CDS|three_prime_UTR
callus	LOC_Os03g11990.2	LOC_Os03g11990.3	3.42	4.14	597	747	309	309	46.28	46.28	38.3078	2.247	131.191	9.31005	three_prime_UTR
seedling	LOC_Os03g11990.2	LOC_Os03g11990.3	1.44	1.57	597	747	309	309	46.28	46.28	19.527	1.38209	28.1623	2.17414	three_prime_UTR
panicle	LOC_Os03g11990.2	LOC_Os03g11990.3	2.78	2.31	597	747	309	309	46.28	46.28	18.2675	1.38331	50.6942	3.19882	three_prime_UTR
callus	LOC_Os03g11990.2	LOC_Os03g11990.1	3.42	2.15	597	755	309	309	46.28	46.28	38.3078	13.7152	131.191	29.4438	three_prime_UTR
seedling	LOC_Os03g11990.2	LOC_Os03g11990.1	1.44	2.05	597	755	309	309	46.28	46.28	19.527	4.55493	28.1623	9.33671	three_prime_UTR
panicle	LOC_Os03g11990.2	LOC_Os03g11990.1	2.78	1.1	597	755	309	309	46.28	46.28	18.2675	4.83	50.6942	5.29657	three_prime_UTR
callus	LOC_Os03g01750.1	LOC_Os03g01750.4	0.72	0.46	1651	1858	1107	1053	46.61	46.06	19.3567	5.48056	13.8908	2.49954	five_prime_UTR
seedling	LOC_Os03g01750.1	LOC_Os03g01750.4	0.45	0.35	1651	1858	1107	1053	46.61	46.06	50.3854	4.94353	22.7785	1.73409	five_prime_UTR
callus	LOC_Os03g01750.2	LOC_Os03g01750.4	0.62	0.46	1605	1858	1107	1053	46.61	46.06	2.61672	5.48056	1.61657	2.49954	five_prime_UTR
seedling	LOC_Os03g01750.2	LOC_Os03g01750.4	0.6	0.35	1605	1858	1107	1053	46.61	46.06	5.5814	4.94353	3.34667	1.73409	five_prime_UTR
callus	LOC_Os06g10880.1	LOC_Os06g10880.2	1.81	1.33	1714	1803	975	975	65.85	65.85	3.55405	7.40685	6.44841	9.87294	CDS|three_prime_UTR
panicle	LOC_Os06g10880.1	LOC_Os06g10880.2	2.6	0.68	1714	1803	975	975	65.85	65.85	12.2317	4.95627	31.7767	3.34981	CDS|three_prime_UTR
callus	LOC_Os06g10880.3	LOC_Os06g10880.1	2.28	1.81	1396	1714	657	975	61.49	65.85	21.5211	3.55405	49.0466	6.44841	CDS
seedling	LOC_Os06g10880.3	LOC_Os06g10880.1	0.73	3.31	1396	1714	657	975	61.49	65.85	3.95018	1.28714	2.86594	4.25776	CDS
panicle	LOC_Os06g10880.3	LOC_Os06g10880.1	0.95	2.6	1396	1714	657	975	61.49	65.85	33.3353	12.2317	31.7716	31.7767	CDS
callus	LOC_Os06g10880.3	LOC_Os06g10880.2	2.28	1.33	1396	1803	657	975	61.49	65.85	21.5211	7.40685	49.0466	9.87294	CDS|three_prime_UTR
panicle	LOC_Os06g10880.3	LOC_Os06g10880.2	0.95	0.68	1396	1803	657	975	61.49	65.85	33.3353	4.95627	31.7716	3.34981	CDS|three_prime_UTR
seedling	LOC_Os06g24594.5	LOC_Os06g24594.6	0.64	0.5	840	2238	744	426	49.6	57.04	8.04088	5.68614	5.1266	2.82551	three_prime_UTR
callus	LOC_Os12g39440.5	LOC_Os12g39440.2	0.52	1.69	1365	1144	393	486	61.07	61.52	3.07972	12.644	1.60463	21.4067	CDS
seedling	LOC_Os12g39440.5	LOC_Os12g39440.2	0.62	0.96	1365	1144	393	486	61.07	61.52	3.14286	11.1641	1.94763	10.7015	CDS
panicle	LOC_Os12g39440.5	LOC_Os12g39440.2	0.6	1.91	1365	1144	393	486	61.07	61.52	6.8168	19.0687	4.08531	36.3555	CDS
callus	LOC_Os12g39440.2	LOC_Os12g39440.5	1.69	0.52	1144	1365	486	393	61.52	61.07	12.644	3.07972	21.4067	1.60463	CDS|three_prime_UTR
seedling	LOC_Os12g39440.2	LOC_Os12g39440.5	0.96	0.62	1144	1365	486	393	61.52	61.07	11.1641	3.14286	10.7015	1.94763	CDS|three_prime_UTR
panicle	LOC_Os12g39440.2	LOC_Os12g39440.5	1.91	0.6	1144	1365	486	393	61.52	61.07	19.0687	6.8168	36.3555	4.08531	CDS|three_prime_UTR
callus	LOC_Os11g01740.2	LOC_Os11g01740.1	0.56	0.68	2495	2613	1539	1539	43.92	43.92	6.07382	12.3617	3.40053	8.43042	five_prime_UTR
seedling	LOC_Os11g01740.2	LOC_Os11g01740.1	0.31	0.43	2495	2613	1539	1539	43.92	43.92	15.9215	9.53135	4.89014	4.14527	five_prime_UTR
panicle	LOC_Os11g01740.2	LOC_Os11g01740.1	0.19	0.41	2495	2613	1539	1539	43.92	43.92	8.67976	14.4124	1.68709	5.93733	five_prime_UTR
panicle	LOC_Os07g02800.2	LOC_Os07g02800.4	1.39	1.66	1578	1138	1068	771	64.33	67.06	7.13832	1.74707	9.90943	2.90513	CDS|three_prime_UTR
callus	LOC_Os12g03470.4	LOC_Os12g03470.2	0.99	0.52	2696	2796	1983	1983	44.63	44.63	13.4934	11.291	13.3185	5.8607	five_prime_UTR
seedling	LOC_Os12g03470.4	LOC_Os12g03470.2	0.52	0.32	2696	2796	1983	1983	44.63	44.63	16.2567	27.4452	8.50189	8.90674	five_prime_UTR
callus	LOC_Os01g35170.1	LOC_Os01g35170.3	0.6	0.6	1618	1818	861	570	54.7	46.49	2.58268	6.57688	1.56089	3.97506	three_prime_UTR
seedling	LOC_Os01g35170.1	LOC_Os01g35170.3	0.61	0.49	1618	1818	861	570	54.7	46.49	3.65208	5.62814	2.22782	2.75857	three_prime_UTR
panicle	LOC_Os01g35170.1	LOC_Os01g35170.3	1.15	0.52	1618	1818	861	570	54.7	46.49	3.08641	4.71379	3.54679	2.45261	three_prime_UTR
seedling	LOC_Os02g04420.2	LOC_Os02g04420.1	0.71	0.54	1698	3189	1056	1056	61.55	61.55	4.88261	1.87823	3.47511	1.02163	five_prime_UTR
seedling	LOC_Os02g04420.3	LOC_Os02g04420.1	1.67	0.54	3120	3189	1056	1056	61.55	61.55	1.67385	1.87823	2.79281	1.02163	five_prime_UTR
panicle	LOC_Os04g44530.1	LOC_Os04g44530.2	0.34	0.17	2741	2930	1242	1242	53.14	53.14	6.24405	8.41708	2.13423	1.43498	five_prime_UTR
panicle	LOC_Os04g44530.5	LOC_Os04g44530.2	0.82	0.17	2835	2930	1242	1242	53.14	53.14	2.23698	8.41708	1.8299	1.43498	five_prime_UTR
seedling	LOC_Os06g47000.1	LOC_Os06g47000.2	0.14	0.32	2335	2482	1767	1767	44.71	44.71	16.3878	4.50075	2.32978	1.45579	five_prime_UTR
panicle	LOC_Os03g44200.2	LOC_Os03g44200.1	0.77	0.14	2314	2408	1506	1506	45.68	45.68	6.07513	7.53349	4.70356	1.08772	three_prime_UTR
panicle	LOC_Os01g35184.1	LOC_Os01g35184.2	0.55	0.44	1817	1922	1341	1341	44.07	44.07	22.8541	3.29394	12.4603	1.43504	three_prime_UTR
panicle	LOC_Os06g49840.2	LOC_Os06g49840.1	1.37	0.78	1316	1349	675	675	61.78	61.78	10.1272	113.868	13.8659	88.8305	five_prime_UTR
callus	LOC_Os07g23550.2	LOC_Os07g23550.1	0.94	1.38	1111	1220	246	747	50	44.58	1.44934	11.6379	1.36546	16.0631	CDS
seedling	LOC_Os07g23550.2	LOC_Os07g23550.1	0.57	1.12	1111	1220	246	747	50	44.58	2.36203	23.2644	1.3427	26.006	CDS
callus	LOC_Os01g31629.2	LOC_Os01g31629.1	1.08	1.4	1089	1186	459	459	48.15	48.15	2.82146	3.0411	3.04823	4.25096	five_prime_UTR
panicle	LOC_Os01g31629.2	LOC_Os01g31629.1	2.98	1.01	1089	1186	459	459	48.15	48.15	4.6164	2.18917	13.7603	2.2062	five_prime_UTR
callus	LOC_Os01g31629.3	LOC_Os01g31629.1	2.09	1.4	1094	1186	459	459	48.15	48.15	8.30024	3.0411	17.3817	4.25096	five_prime_UTR
seedling	LOC_Os01g31629.3	LOC_Os01g31629.1	1.47	1.09	1094	1186	459	459	48.15	48.15	8.67031	1.61744	12.7159	1.75827	five_prime_UTR
panicle	LOC_Os01g31629.3	LOC_Os01g31629.1	1.22	1.01	1094	1186	459	459	48.15	48.15	16.9069	2.18917	20.5704	2.2062	five_prime_UTR
panicle	LOC_Os04g46740.1	LOC_Os04g46740.2	0.5	0.07	1542	1985	1062	612	67.61	67.81	4.30013	46.2576	2.15528	3.45559	five_prime_UTR|CDS
callus	LOC_Os03g09270.3	LOC_Os03g09270.1	0.36	0.43	1803	1469	306	735	40.2	41.77	3.15508	19.1556	1.12495	8.28412	three_prime_UTR
callus	LOC_Os03g09270.1	LOC_Os03g09270.3	0.43	0.36	1469	1803	735	306	41.77	40.2	19.1556	3.15508	8.28412	1.12495	five_prime_UTR|CDS
seedling	LOC_Os01g68050.1	LOC_Os01g68050.2	0.6	0.29	1645	2276	1344	1065	61.9	60.28	15.4806	6.20347	9.2489	1.80149	CDS|three_prime_UTR
callus	LOC_Os04g39560.1	LOC_Os04g39560.2	0.58	0.51	4682	4873	3720	3720	45.83	45.83	16.2305	3.03077	9.48682	1.55047	five_prime_UTR
panicle	LOC_Os04g39560.1	LOC_Os04g39560.2	0.58	0.27	4682	4873	3720	3720	45.83	45.83	19.4647	5.96188	11.3773	1.59575	five_prime_UTR
panicle	LOC_Os12g03500.1	LOC_Os12g03500.2	7.88	1.06	851	1155	678	633	53.54	53.71	2.80368	13.3697	22.0986	14.1286	CDS|three_prime_UTR
callus	LOC_Os07g47590.3	LOC_Os07g47590.1	1.36	0.98	1443	1723	966	966	47.72	47.72	2.09306	11.8963	2.85556	11.6802	five_prime_UTR
seedling	LOC_Os07g47590.3	LOC_Os07g47590.1	1.94	0.91	1443	1723	966	966	47.72	47.72	1.47768	10.2229	2.86094	9.29449	five_prime_UTR
callus	LOC_Os07g08710.2	LOC_Os07g08710.1	1.74	3.11	1009	1189	657	837	67.43	68.46	193.72	13.8069	337.709	42.953	CDS
seedling	LOC_Os07g08710.2	LOC_Os07g08710.1	0.92	10.35	1009	1189	657	837	67.43	68.46	73.0475	9.20468	67.0456	95.2339	CDS
panicle	LOC_Os07g08710.2	LOC_Os07g08710.1	1.07	7.16	1009	1189	657	837	67.43	68.46	150.973	36.3719	160.916	260.389	CDS
callus	LOC_Os05g06320.3	LOC_Os05g06320.2	0.89	0.68	1915	3466	1080	1557	47.87	45.34	2.67562	7.15708	2.37471	4.84006	CDS|three_prime_UTR
seedling	LOC_Os05g06320.3	LOC_Os05g06320.2	0.58	0.69	1915	3466	1080	1557	47.87	45.34	1.80698	1.99399	1.05615	1.36712	CDS|three_prime_UTR
panicle	LOC_Os05g06320.3	LOC_Os05g06320.2	0.49	0.27	1915	3466	1080	1557	47.87	45.34	2.09813	10.186	1.03413	2.77193	CDS|three_prime_UTR
panicle	LOC_Os02g25900.2	LOC_Os02g25900.1	0.37	0.69	3910	4063	3270	3270	49.79	49.79	10.2034	6.59188	3.7556	4.51953	three_prime_UTR
callus	LOC_Os06g51084.1	LOC_Os06g51084.2	0.54	0.68	3568	3625	2463	2268	45.43	44	24.2488	6.90116	13.0595	4.6828	five_prime_UTR
seedling	LOC_Os01g47630.1	LOC_Os01g47630.2	4.64	2.59	927	1071	564	315	61.7	64.13	28.3007	1.06443	131.322	2.76105	CDS|three_prime_UTR
callus	LOC_Os03g52970.1	LOC_Os03g52970.2	0.75	0.81	1836	1934	1128	1128	48.76	48.76	1.89957	8.88589	1.42308	7.16328	three_prime_UTR
callus	LOC_Os03g52970.3	LOC_Os03g52970.2	1.06	0.81	1862	1934	1128	1128	48.76	48.76	2.1219	8.88589	2.24251	7.16328	three_prime_UTR
callus	LOC_Os10g26700.1	LOC_Os10g26700.2	1.97	2.3	1006	959	681	606	71.95	70.63	15.4611	16.8283	30.5054	38.6376	CDS
callus	LOC_Os02g38980.1	LOC_Os02g38980.4	0.56	0.25	3191	3287	2145	1701	50.35	49.85	34.3669	7.1156	19.3547	1.78665	CDS
seedling	LOC_Os02g38980.1	LOC_Os02g38980.4	0.67	0.3	3191	3287	2145	1701	50.35	49.85	21.4525	8.93769	14.3933	2.72159	CDS
panicle	LOC_Os02g38980.1	LOC_Os02g38980.4	0.55	0.24	3191	3287	2145	1701	50.35	49.85	32.158	6.75629	17.7858	1.64658	CDS
seedling	LOC_Os02g38980.1	LOC_Os02g38980.3	0.67	0.21	3191	3355	2145	1728	50.35	50.35	21.4525	10.7907	14.3933	2.31402	CDS|three_prime_UTR
seedling	LOC_Os02g38980.4	LOC_Os02g38980.3	0.3	0.21	3287	3355	1701	1728	49.85	50.35	8.93769	10.7907	2.72159	2.31402	CDS|three_prime_UTR
seedling	LOC_Os02g38980.3	LOC_Os02g38980.4	0.21	0.3	3355	3287	1728	1701	50.35	49.85	10.7907	8.93769	2.31402	2.72159	CDS
callus	LOC_Os01g07960.2	LOC_Os01g07960.3	1.14	1.13	1811	1421	774	774	51.94	51.94	7.64196	3.43147	8.67553	3.88106	five_prime_UTR
seedling	LOC_Os01g07960.2	LOC_Os01g07960.3	1.13	2.16	1811	1421	774	774	51.94	51.94	1.83277	1.69681	2.06215	3.66929	five_prime_UTR
panicle	LOC_Os01g07960.2	LOC_Os01g07960.3	2.14	1.45	1811	1421	774	774	51.94	51.94	12.7213	57.2502	27.2036	83.2085	five_prime_UTR
callus	LOC_Os02g03590.2	LOC_Os02g03590.1	0.34	0.43	758	3512	489	1341	41.51	53.54	20.6689	17.3397	7.02798	7.42436	CDS|three_prime_UTR
seedling	LOC_Os02g03590.2	LOC_Os02g03590.1	0.41	0.33	758	3512	489	1341	41.51	53.54	3.31168	5.46274	1.34827	1.79665	CDS|three_prime_UTR
panicle	LOC_Os02g03590.2	LOC_Os02g03590.1	0.44	0.29	758	3512	489	1341	41.51	53.54	9.01544	10.1315	3.94162	2.89476	CDS|three_prime_UTR
callus	LOC_Os11g06130.1	LOC_Os11g06130.2	1.01	0.84	3018	3061	2067	1896	40.64	40.98	10.1003	1.40641	10.2158	1.17966	CDS
panicle	LOC_Os11g06130.1	LOC_Os11g06130.2	0.52	0.72	3018	3061	2067	1896	40.64	40.98	8.32744	1.42885	4.33806	1.02937	CDS
panicle	LOC_Os08g01290.6	LOC_Os08g01290.3	0.27	0.5	3258	3118	1356	1356	49.63	49.63	8.47442	2.60418	2.24888	1.29333	three_prime_UTR
panicle	LOC_Os08g01290.6	LOC_Os08g01290.7	0.27	0.84	3258	3288	1356	1146	49.63	49.39	8.47442	1.45614	2.24888	1.2255	three_prime_UTR
panicle	LOC_Os08g01290.6	LOC_Os08g01290.1	0.27	0.72	3258	3383	1356	1356	49.63	49.63	8.47442	6.45419	2.24888	4.64058	three_prime_UTR
panicle	LOC_Os08g01290.3	LOC_Os08g01290.7	0.5	0.84	3118	3288	1356	1146	49.63	49.39	2.60418	1.45614	1.29333	1.2255	five_prime_UTR
panicle	LOC_Os08g01290.3	LOC_Os08g01290.1	0.5	0.72	3118	3383	1356	1356	49.63	49.63	2.60418	6.45419	1.29333	4.64058	five_prime_UTR
panicle	LOC_Os08g01290.3	LOC_Os08g01290.6	0.5	0.27	3118	3258	1356	1356	49.63	49.63	2.60418	8.47442	1.29333	2.24888	five_prime_UTR
panicle	LOC_Os08g01290.7	LOC_Os08g01290.3	0.84	0.5	3288	3118	1146	1356	49.39	49.63	1.45614	2.60418	1.2255	1.29333	CDS
seedling	LOC_Os08g01290.7	LOC_Os08g01290.1	0.68	0.37	3288	3383	1146	1356	49.39	49.63	2.01628	9.13052	1.36172	3.42237	CDS
panicle	LOC_Os08g01290.7	LOC_Os08g01290.1	0.84	0.72	3288	3383	1146	1356	49.39	49.63	1.45614	6.45419	1.2255	4.64058	CDS
panicle	LOC_Os08g01290.7	LOC_Os08g01290.6	0.84	0.27	3288	3258	1146	1356	49.39	49.63	1.45614	8.47442	1.2255	2.24888	CDS
callus	LOC_Os01g39800.1	LOC_Os01g39800.2	1.95	0.35	1400	2248	975	666	48.41	39.04	8.07532	3.16814	15.7738	1.12004	five_prime_UTR|CDS
seedling	LOC_Os01g39800.1	LOC_Os01g39800.2	1.9	0.32	1400	2248	975	666	48.41	39.04	19.7688	3.50968	37.5171	1.1176	five_prime_UTR|CDS
callus	LOC_Os01g39800.2	LOC_Os01g39800.1	0.35	1.95	2248	1400	666	975	39.04	48.41	3.16814	8.07532	1.12004	15.7738	three_prime_UTR
seedling	LOC_Os01g39800.2	LOC_Os01g39800.1	0.32	1.9	2248	1400	666	975	39.04	48.41	3.50968	19.7688	1.1176	37.5171	three_prime_UTR
callus	LOC_Os03g49770.2	LOC_Os03g49770.1	0.46	0.54	2369	2862	1239	2415	43.99	52.8	9.53241	6.78608	4.42048	3.64077	five_prime_UTR|CDS
seedling	LOC_Os03g49770.2	LOC_Os03g49770.1	0.34	0.55	2369	2862	1239	2415	43.99	52.8	4.49008	2.70371	1.51263	1.48505	five_prime_UTR|CDS
panicle	LOC_Os03g49770.2	LOC_Os03g49770.1	0.21	0.42	2369	2862	1239	2415	43.99	52.8	10.8042	15.1981	2.31558	6.34862	five_prime_UTR|CDS
callus	LOC_Os11g19149.1	LOC_Os11g19149.2	1.83	2.49	1208	1327	261	261	50.96	50.96	3.67954	1.66325	6.73448	4.14385	five_prime_UTR
panicle	LOC_Os11g19149.1	LOC_Os11g19149.2	4.58	3.11	1208	1327	261	261	50.96	50.96	8.16605	4.33111	37.4036	13.4669	five_prime_UTR
callus	LOC_Os01g34780.1	LOC_Os01g34780.2	0.35	0.35	2377	2528	1341	1341	42.13	42.13	37.4293	8.28166	13.1747	2.9231	three_prime_UTR
callus	LOC_Os10g39710.1	LOC_Os10g39710.2	1.56	0.71	1865	1419	1110	864	70.27	70.83	2.31096	1.92927	3.60637	1.36087	CDS|three_prime_UTR
callus	LOC_Os05g47930.3	LOC_Os05g47930.2	0.99	0.65	2022	2167	1542	1557	48.9	48.62	19.8372	4.63452	19.6585	3.00705	CDS|three_prime_UTR
seedling	LOC_Os05g47930.3	LOC_Os05g47930.2	0.65	0.27	2022	2167	1542	1557	48.9	48.62	13.0736	5.56816	8.52837	1.48824	CDS|three_prime_UTR
panicle	LOC_Os05g47930.3	LOC_Os05g47930.2	0.54	0.32	2022	2167	1542	1557	48.9	48.62	18.5045	3.75026	10.0081	1.19337	CDS|three_prime_UTR
seedling	LOC_Os05g47930.1	LOC_Os05g47930.2	1	0.27	2078	2167	1557	1557	48.62	48.62	1.07484	5.56816	1.07831	1.48824	three_prime_UTR
panicle	LOC_Os05g47930.1	LOC_Os05g47930.2	1.27	0.32	2078	2167	1557	1557	48.62	48.62	2.46443	3.75026	3.13215	1.19337	three_prime_UTR
panicle	LOC_Os06g29020.1	LOC_Os06g29020.2	1.63	2.68	1732	1739	1113	1113	55.08	55.08	29.9902	1.27187	48.7929	3.40565	five_prime_UTR
callus	LOC_Os06g05180.3	LOC_Os06g05180.4	0.26	0.33	1599	1616	987	555	43.47	42.52	41.4597	18.0646	10.8663	6.01307	CDS|three_prime_UTR
seedling	LOC_Os06g05180.3	LOC_Os06g05180.4	0.16	0.16	1599	1616	987	555	43.47	42.52	19.5639	9.66571	3.04282	1.53617	CDS|three_prime_UTR
panicle	LOC_Os06g05180.3	LOC_Os06g05180.4	0.12	0.29	1599	1616	987	555	43.47	42.52	69.3523	28.4828	8.56147	8.28337	CDS|three_prime_UTR
panicle	LOC_Os03g14370.2	LOC_Os03g14370.1	1.02	0.84	1934	2151	1329	1617	70.13	67.84	3.38835	1.55233	3.46623	1.30163	CDS
callus	LOC_Os03g31170.1	LOC_Os03g31170.3	1.28	0.29	1454	1599	969	777	50.88	50.58	40.8858	4.0755	52.2867	1.19026	CDS|three_prime_UTR
seedling	LOC_Os03g31170.1	LOC_Os03g31170.3	1.22	0.4	1454	1599	969	777	50.88	50.58	80.9946	8.90904	98.5002	3.52299	CDS|three_prime_UTR
callus	LOC_Os03g02150.1	LOC_Os03g02150.2	0.22	0.28	3083	3870	2982	2769	43.36	43.12	21.1897	16.6827	4.68051	4.61425	three_prime_UTR
seedling	LOC_Os03g02150.1	LOC_Os03g02150.2	0.14	0.17	3083	3870	2982	2769	43.36	43.12	9.71328	11.0638	1.37306	1.92301	three_prime_UTR
panicle	LOC_Os03g02150.1	LOC_Os03g02150.2	0.11	0.2	3083	3870	2982	2769	43.36	43.12	46.0003	22.3939	4.94012	4.42727	three_prime_UTR
callus	LOC_Os01g74460.1	LOC_Os01g74460.2	0.67	0.41	2281	2364	1257	1257	52.19	52.19	10.3869	4.68497	6.93361	1.93232	three_prime_UTR
panicle	LOC_Os01g74460.1	LOC_Os01g74460.2	0.36	0.45	2281	2364	1257	1257	52.19	52.19	10.9654	5.74601	3.90826	2.55868	three_prime_UTR
callus	LOC_Os02g49760.2	LOC_Os02g49760.4	0.63	0.44	2939	3201	2316	2313	51.04	51.02	6.21254	5.07896	3.94214	2.22013	five_prime_UTR
panicle	LOC_Os02g49760.2	LOC_Os02g49760.4	0.52	0.34	2939	3201	2316	2313	51.04	51.02	4.7522	11.1868	2.48175	3.75933	five_prime_UTR
callus	LOC_Os02g49760.2	LOC_Os02g49760.1	0.63	0.43	2939	3204	2316	2316	51.04	51.04	6.21254	7.47955	3.94214	3.21569	five_prime_UTR
seedling	LOC_Os02g49760.2	LOC_Os02g49760.1	0.36	0.34	2939	3204	2316	2316	51.04	51.04	6.70294	7.58902	2.41129	2.57568	five_prime_UTR
panicle	LOC_Os02g49760.2	LOC_Os02g49760.1	0.52	0.22	2939	3204	2316	2316	51.04	51.04	4.7522	23.2993	2.48175	5.08192	five_prime_UTR
seedling	LOC_Os08g03310.4	LOC_Os08g03310.5	0.79	0.62	2788	2833	1815	1812	63.31	63.3	20.698	23.8193	16.402	14.787	five_prime_UTR
seedling	LOC_Os08g03310.2	LOC_Os08g03310.5	0.86	0.62	2687	2833	1956	1812	62.58	63.3	1.38814	23.8193	1.19675	14.787	five_prime_UTR
seedling	LOC_Os08g03310.1	LOC_Os08g03310.5	0.63	0.62	2735	2833	1962	1812	62.49	63.3	8.31953	23.8193	5.2125	14.787	five_prime_UTR
seedling	LOC_Os07g22390.1	LOC_Os07g22390.2	0.06	0.19	1950	1661	459	459	46.62	46.62	27.2908	6.02108	1.6954	1.14308	three_prime_UTR
panicle	LOC_Os07g22390.1	LOC_Os07g22390.2	0.12	0.15	1950	1661	459	459	46.62	46.62	31.1944	9.56057	3.65493	1.44848	three_prime_UTR
panicle	LOC_Os01g07480.1	LOC_Os01g07480.2	2.32	0.82	1331	1288	756	756	69.18	69.18	4.15622	1.83863	9.63735	1.50104	five_prime_UTR
callus	LOC_Os03g48940.3	LOC_Os03g48940.1	0.26	0.37	1985	2604	1527	2151	41.45	45.79	17.1519	6.51686	4.38996	2.40489	CDS|three_prime_UTR
panicle	LOC_Os03g48940.3	LOC_Os03g48940.2	0.15	0.15	1985	2668	1527	2052	41.45	46.59	16.604	8.58879	2.44027	1.2963	CDS|three_prime_UTR
panicle	LOC_Os07g19070.1	LOC_Os07g19070.2	0.92	0.49	1244	4176	645	423	54.42	57.68	11.3378	2.33776	10.4476	1.13902	five_prime_UTR
callus	LOC_Os08g36420.3	LOC_Os08g36420.4	0.77	0.85	1993	2415	1497	1110	52.1	45.95	7.79445	1.31207	5.96309	1.11796	five_prime_UTR
panicle	LOC_Os08g36420.3	LOC_Os08g36420.4	0.43	0.79	1993	2415	1497	1110	52.1	45.95	18.8981	2.75332	8.08678	2.1831	five_prime_UTR
callus	LOC_Os08g36420.2	LOC_Os08g36420.4	0.45	0.85	2828	2415	1497	1110	52.1	45.95	7.37416	1.31207	3.28281	1.11796	five_prime_UTR
panicle	LOC_Os08g36420.2	LOC_Os08g36420.4	0.34	0.79	2828	2415	1497	1110	52.1	45.95	6.09517	2.75332	2.08175	2.1831	five_prime_UTR
callus	LOC_Os03g16910.2	LOC_Os03g16910.1	1.06	1.27	2730	2814	1620	1620	56.85	56.85	7.67383	14.692	8.10593	18.6853	three_prime_UTR
seedling	LOC_Os03g16910.2	LOC_Os03g16910.1	1.17	0.97	2730	2814	1620	1620	56.85	56.85	11.8322	26.7125	13.8125	25.7979	three_prime_UTR
panicle	LOC_Os03g16910.2	LOC_Os03g16910.1	1.28	0.86	2730	2814	1620	1620	56.85	56.85	5.1242	7.57547	6.56812	6.54672	three_prime_UTR
callus	LOC_Os07g15670.2	LOC_Os07g15670.1	0.75	1.99	1169	1249	759	759	56.79	56.79	2.0618	1.38735	1.5389	2.75663	three_prime_UTR
seedling	LOC_Os07g15670.2	LOC_Os07g15670.1	0.96	1.19	1169	1249	759	759	56.79	56.79	14.1842	6.44929	13.6272	7.70045	three_prime_UTR
seedling	LOC_Os07g15670.3	LOC_Os07g15670.1	1.11	1.19	1129	1249	759	759	56.79	56.79	5.23602	6.44929	5.83283	7.70045	three_prime_UTR
callus	LOC_Os02g05199.4	LOC_Os02g05199.2	1.45	0.12	2064	2147	213	213	33.33	33.33	1.906	32.7945	2.75612	3.93647	five_prime_UTR
callus	LOC_Os02g05199.3	LOC_Os02g05199.2	0.18	0.12	2181	2147	213	213	33.33	33.33	6.70977	32.7945	1.23338	3.93647	five_prime_UTR
panicle	LOC_Os02g05199.3	LOC_Os02g05199.2	0.48	0.5	2181	2147	213	213	33.33	33.33	3.93405	4.47709	1.90432	2.25318	five_prime_UTR
callus	LOC_Os02g05199.1	LOC_Os02g05199.2	0.44	0.12	2184	2147	213	213	33.33	33.33	2.86209	32.7945	1.26075	3.93647	five_prime_UTR
callus	LOC_Os12g01520.1	LOC_Os12g01520.2	0.38	0.58	3165	3443	2907	2907	48.13	48.13	18.9557	7.91094	7.17239	4.55265	five_prime_UTR
seedling	LOC_Os12g01520.1	LOC_Os12g01520.2	0.25	0.51	3165	3443	2907	2907	48.13	48.13	8.92469	4.71164	2.24527	2.42169	five_prime_UTR
panicle	LOC_Os12g01520.1	LOC_Os12g01520.2	0.2	0.47	3165	3443	2907	2907	48.13	48.13	33.8435	8.68842	6.66929	4.04306	five_prime_UTR
seedling	LOC_Os01g48300.3	LOC_Os01g48300.1	0.83	0.23	1777	1776	1095	1095	57.53	57.53	8.12315	4.70913	6.74685	1.09779	three_prime_UTR
seedling	LOC_Os04g55050.1	LOC_Os04g55050.2	0.75	0.37	1618	1990	1458	1308	54.25	55.28	33.7478	6.21784	25.1886	2.3132	CDS|three_prime_UTR
callus	LOC_Os01g22520.2	LOC_Os01g22520.1	0.82	1.11	1976	2067	1230	1512	49.02	53.44	52.8017	27.7069	43.1305	30.6852	CDS
seedling	LOC_Os01g22520.2	LOC_Os01g22520.1	0.65	0.59	1976	2067	1230	1512	49.02	53.44	70.5821	46.7776	45.8803	27.5919	CDS
panicle	LOC_Os01g22520.2	LOC_Os01g22520.1	0.4	0.48	1976	2067	1230	1512	49.02	53.44	43.1152	23.3694	17.0641	11.2169	CDS
seedling	LOC_Os01g67490.1	LOC_Os01g67490.3	1.17	0.87	1572	1614	1083	1029	52.54	53.16	4.77918	1.72642	5.57583	1.50471	CDS|three_prime_UTR
seedling	LOC_Os01g67490.2	LOC_Os01g67490.3	2.14	0.87	1473	1614	1062	1029	52.73	53.16	11.7173	1.72642	25.0306	1.50471	CDS|three_prime_UTR
callus	LOC_Os07g28260.1	LOC_Os07g28260.6	0.77	0.38	2112	2248	1473	1416	47.39	46.89	17.8408	13.3878	13.6806	5.04885	five_prime_UTR
seedling	LOC_Os07g28260.1	LOC_Os07g28260.6	0.35	0.57	2112	2248	1473	1416	47.39	46.89	5.33856	2.07813	1.88918	1.17518	five_prime_UTR
panicle	LOC_Os07g28260.1	LOC_Os07g28260.6	0.44	0.13	2112	2248	1473	1416	47.39	46.89	4.94617	9.16383	2.19408	1.1584	five_prime_UTR
panicle	LOC_Os07g42700.2	LOC_Os07g42700.1	0.31	0.38	2957	3046	2367	2454	43.98	43.81	4.23161	9.0301	1.29152	3.4392	CDS
panicle	LOC_Os11g01510.1	LOC_Os11g01510.2	0.27	0.44	3778	3863	3147	3147	47.7	47.7	17.3829	2.30878	4.7571	1.02333	five_prime_UTR
panicle	LOC_Os11g01510.3	LOC_Os11g01510.2	0.2	0.44	3770	3863	3147	3147	47.7	47.7	24.9667	2.30878	4.9555	1.02333	five_prime_UTR
callus	LOC_Os11g16420.1	LOC_Os11g16420.2	0.99	1.93	1437	1468	1158	855	52.85	55.44	3.88095	4.17835	3.84764	8.04961	three_prime_UTR
seedling	LOC_Os11g16420.1	LOC_Os11g16420.2	1.05	0.32	1437	1468	1158	855	52.85	55.44	2.65503	3.28137	2.77942	1.05468	three_prime_UTR
panicle	LOC_Os11g16420.1	LOC_Os11g16420.2	0.43	1.3	1437	1468	1158	855	52.85	55.44	5.11799	2.26854	2.21889	2.94913	three_prime_UTR
callus	LOC_Os01g64770.1	LOC_Os01g64770.3	0.93	0.44	2291	2462	1332	759	45.72	42.16	22.4505	5.8488	20.8875	2.56298	three_prime_UTR
seedling	LOC_Os01g64770.1	LOC_Os01g64770.3	1	0.34	2291	2462	1332	759	45.72	42.16	11.6144	7.14999	11.6335	2.40242	three_prime_UTR
panicle	LOC_Os01g64770.1	LOC_Os01g64770.3	0.8	0.92	2291	2462	1332	759	45.72	42.16	16.6986	3.25677	13.3833	2.98222	three_prime_UTR
seedling	LOC_Os02g58310.2	LOC_Os02g58310.1	1.57	0.07	1138	1291	921	678	57.44	62.24	11.6612	22.4141	18.2522	1.50054	five_prime_UTR
seedling	LOC_Os02g58310.3	LOC_Os02g58310.1	2.31	0.07	1079	1291	612	678	63.73	62.24	81.7959	22.4141	188.882	1.50054	five_prime_UTR|CDS
seedling	LOC_Os08g04500.1	LOC_Os08g04500.2	0.32	0.11	1949	2127	1731	1551	49.62	49.77	214.95	34.9618	69.1425	3.67667	five_prime_UTR
callus	LOC_Os03g46100.4	LOC_Os03g46100.5	0.74	1.03	923	1008	846	753	65.25	66.8	10.4917	1.39146	7.72652	1.4355	CDS|three_prime_UTR
callus	LOC_Os03g46100.2	LOC_Os03g46100.1	1.45	0.86	1890	1965	1614	1689	69.02	69.27	17.4596	24.0267	25.3964	20.704	CDS
callus	LOC_Os03g46100.2	LOC_Os03g46100.5	1.45	1.03	1890	1008	1614	753	69.02	66.8	17.4596	1.39146	25.3964	1.4355	CDS|three_prime_UTR
callus	LOC_Os03g46100.1	LOC_Os03g46100.5	0.86	1.03	1965	1008	1689	753	69.27	66.8	24.0267	1.39146	20.704	1.4355	CDS|three_prime_UTR
callus	LOC_Os02g32530.1	LOC_Os02g32530.2	1.97	1.59	931	1375	519	414	47.78	68.12	9.44084	8.9127	18.5692	14.1705	CDS|three_prime_UTR
seedling	LOC_Os02g32530.1	LOC_Os02g32530.2	1.1	0.73	931	1375	519	414	47.78	68.12	8.41758	10.2662	9.2279	7.48072	CDS|three_prime_UTR
panicle	LOC_Os02g32530.1	LOC_Os02g32530.2	0.61	0.97	931	1375	519	414	47.78	68.12	7.27411	10.6262	4.43316	10.3306	CDS|three_prime_UTR
callus	LOC_Os06g14470.1	LOC_Os06g14470.2	1.21	0.25	1441	2043	885	489	48.81	49.9	50.3844	8.59235	60.9115	2.15942	five_prime_UTR
seedling	LOC_Os06g14470.1	LOC_Os06g14470.2	0.76	0.18	1441	2043	885	489	48.81	49.9	15.7585	5.97956	11.8987	1.0811	five_prime_UTR
panicle	LOC_Os06g14470.1	LOC_Os06g14470.2	1.04	0.3	1441	2043	885	489	48.81	49.9	28.1787	6.16738	29.1836	1.86701	five_prime_UTR
seedling	LOC_Os10g39010.2	LOC_Os10g39010.5	1.28	0.68	4201	1176	2535	306	67.69	50.33	1.99033	5.12853	2.54828	3.46493	five_prime_UTR
callus	LOC_Os01g48690.1	LOC_Os01g48690.2	3.47	3.21	1032	1025	591	456	62.1	57.68	6.59049	1.17027	22.8392	3.75494	five_prime_UTR|CDS
seedling	LOC_Os01g48690.1	LOC_Os01g48690.2	3.43	0.13	1032	1025	591	456	62.1	57.68	114.625	11.1992	393.151	1.45173	five_prime_UTR|CDS
callus	LOC_Os07g12890.2	LOC_Os07g12890.1	1.13	3.53	1382	1452	1074	1173	68.81	69.05	11.7484	1.57814	13.3339	5.57428	CDS
callus	LOC_Os03g43720.5	LOC_Os03g43720.3	0.93	0.34	2337	2428	1410	1443	44.68	44.56	2.08989	3.78896	1.93649	1.29463	five_prime_UTR
callus	LOC_Os03g43720.4	LOC_Os03g43720.3	1.97	0.34	2273	2428	1443	1443	44.56	44.56	1.00189	3.78896	1.97742	1.29463	five_prime_UTR
callus	LOC_Os03g43720.7	LOC_Os03g43720.3	0.41	0.34	1662	2428	1044	1443	42.82	44.56	14.6492	3.78896	6.07381	1.29463	five_prime_UTR
callus	LOC_Os03g43720.1	LOC_Os03g43720.3	1.11	0.34	2380	2428	1443	1443	44.56	44.56	4.63117	3.78896	5.12679	1.29463	five_prime_UTR
callus	LOC_Os12g01930.5	LOC_Os12g01930.3	0.58	0.42	2126	2311	1095	1455	48.31	48.45	3.14456	2.52946	1.81789	1.06976	five_prime_UTR
callus	LOC_Os12g01930.3	LOC_Os12g01930.5	0.42	0.58	2311	2126	1455	1095	48.45	48.31	2.52946	3.14456	1.06976	1.81789	three_prime_UTR
callus	LOC_Os12g01930.3	LOC_Os12g01930.1	0.42	1.71	2311	2129	1455	1455	48.45	48.45	2.52946	3.44081	1.06976	5.87062	three_prime_UTR
callus	LOC_Os12g01930.1	LOC_Os12g01930.3	1.71	0.42	2129	2311	1455	1455	48.45	48.45	3.44081	2.52946	5.87062	1.06976	five_prime_UTR
callus	LOC_Os03g61330.1	LOC_Os03g61330.2	2.96	2.5	1109	1282	681	681	54.63	54.63	13.2237	8.75585	39.0956	21.924	three_prime_UTR
seedling	LOC_Os03g61330.1	LOC_Os03g61330.2	4.73	1.81	1109	1282	681	681	54.63	54.63	3.29855	4.561	15.6021	8.24237	three_prime_UTR
panicle	LOC_Os03g61330.1	LOC_Os03g61330.2	3.4	1.27	1109	1282	681	681	54.63	54.63	15.9095	8.43912	54.0736	10.6914	three_prime_UTR
callus	LOC_Os08g37960.1	LOC_Os08g37960.2	0.51	1.09	1403	1416	870	870	55.75	55.75	15.1506	108.523	7.80094	118.806	three_prime_UTR
seedling	LOC_Os08g37960.1	LOC_Os08g37960.2	0.74	1.35	1403	1416	870	870	55.75	55.75	7.29827	20.6367	5.41092	27.8915	three_prime_UTR
panicle	LOC_Os08g37960.1	LOC_Os08g37960.2	0.83	1.6	1403	1416	870	870	55.75	55.75	15.0765	88.924	12.5763	141.837	three_prime_UTR
callus	LOC_Os12g13890.2	LOC_Os12g13890.1	2.68	1.8	681	1068	381	768	58.01	58.85	57.0403	32.2706	153.004	58.119	CDS
seedling	LOC_Os03g14040.2	LOC_Os03g14040.1	0.96	1.25	987	1096	465	465	58.49	58.49	36.0295	132.426	34.7216	165.038	three_prime_UTR
panicle	LOC_Os03g14040.2	LOC_Os03g14040.1	2.48	2.11	987	1096	465	465	58.49	58.49	3.12135	5.87109	7.72961	12.3878	three_prime_UTR
seedling	LOC_Os10g36000.1	LOC_Os10g36000.3	2.56	0.08	1111	1334	516	351	64.15	56.13	121.136	21.7575	309.916	1.64986	CDS|three_prime_UTR
panicle	LOC_Os10g36000.1	LOC_Os10g36000.3	8.07	1.03	1111	1334	516	351	64.15	56.13	4.03412	1.37863	32.5535	1.41398	CDS|three_prime_UTR
callus	LOC_Os07g26210.2	LOC_Os07g26210.1	0.25	0.12	1638	4649	912	1392	49.23	47.34	8.14883	13.2818	2.00669	1.65332	five_prime_UTR
seedling	LOC_Os07g26210.2	LOC_Os07g26210.1	0.13	0.1	1638	4649	912	1392	49.23	47.34	11.0169	10.0373	1.41833	1.03082	five_prime_UTR
seedling	LOC_Os08g41460.2	LOC_Os08g41460.6	1.21	0.07	1463	1596	990	636	49.9	44.03	38.7471	14.0549	46.9613	1.00181	five_prime_UTR
seedling	LOC_Os08g41460.1	LOC_Os08g41460.6	0.89	0.07	1473	1596	990	636	49.9	44.03	136.283	14.0549	121.847	1.00181	five_prime_UTR
callus	LOC_Os04g36620.2	LOC_Os04g36620.1	1.4	0.73	1618	1496	1032	1032	49.32	49.32	1.1636	38.3891	1.62764	28.1345	three_prime_UTR
callus	LOC_Os02g56850.1	LOC_Os02g56850.2	0.53	0.36	2060	2176	1491	1491	47.82	47.82	83.8254	3.41477	44.3576	1.23131	five_prime_UTR
seedling	LOC_Os02g56850.1	LOC_Os02g56850.2	0.44	0.64	2060	2176	1491	1491	47.82	47.82	48.6937	1.5626	21.5353	1.00189	five_prime_UTR
callus	LOC_Os02g56850.3	LOC_Os02g56850.2	0.51	0.36	2160	2176	1491	1491	47.82	47.82	11.5405	3.41477	5.93425	1.23131	five_prime_UTR
seedling	LOC_Os02g56850.3	LOC_Os02g56850.2	0.41	0.64	2160	2176	1491	1491	47.82	47.82	4.732	1.5626	1.93318	1.00189	five_prime_UTR
callus	LOC_Os01g51200.1	LOC_Os01g51200.2	1.06	0.93	2144	2299	1419	1005	46.16	43.88	57.1669	5.70001	60.5137	5.29297	CDS|three_prime_UTR
seedling	LOC_Os01g51200.1	LOC_Os01g51200.2	0.74	0.45	2144	2299	1419	1005	46.16	43.88	41.3012	4.99395	30.381	2.25586	CDS|three_prime_UTR
panicle	LOC_Os01g51200.1	LOC_Os01g51200.2	0.62	0.86	2144	2299	1419	1005	46.16	43.88	51.0576	6.15526	31.7533	5.32392	CDS|three_prime_UTR
seedling	LOC_Os04g47020.3	LOC_Os04g47020.1	0.7	0.62	1419	1496	1053	1053	46.06	46.06	22.5551	11.312	15.768	6.96688	three_prime_UTR
callus	LOC_Os01g06640.3	LOC_Os01g06640.2	0.2	0.54	1610	1224	489	777	55.01	56.76	5.03715	9.05221	1.00995	4.87184	five_prime_UTR
callus	LOC_Os01g06640.1	LOC_Os01g06640.3	3.72	0.2	1217	1610	777	489	56.76	55.01	19.2432	5.03715	71.4994	1.00995	five_prime_UTR
callus	LOC_Os01g06640.1	LOC_Os01g06640.2	3.72	0.54	1217	1224	777	777	56.76	56.76	19.2432	9.05221	71.4994	4.87184	five_prime_UTR
panicle	LOC_Os01g06640.1	LOC_Os01g06640.2	4.29	0.67	1217	1224	777	777	56.76	56.76	7.91532	4.0509	33.9231	2.69651	five_prime_UTR
callus	LOC_Os01g06640.2	LOC_Os01g06640.3	0.54	0.2	1224	1610	777	489	56.76	55.01	9.05221	5.03715	4.87184	1.00995	five_prime_UTR
seedling	LOC_Os12g41880.2	LOC_Os12g41880.1	1.32	0.29	1344	1924	654	465	46.64	45.59	13.375	5.5007	17.654	1.58029	CDS|three_prime_UTR
callus	LOC_Os11g30760.2	LOC_Os11g30760.1	3.33	3.16	923	1009	405	408	73.09	71.32	11.6188	2.93722	38.6756	9.27969	five_prime_UTR|CDS
callus	LOC_Os09g34310.3	LOC_Os09g34310.2	2.33	3.18	489	597	216	216	58.8	58.8	4.65482	28.7172	10.8592	91.2522	three_prime_UTR
seedling	LOC_Os09g34310.3	LOC_Os09g34310.2	2.23	1.73	489	597	216	216	58.8	58.8	1.28094	12.2105	2.85078	21.1008	three_prime_UTR
panicle	LOC_Os09g34310.3	LOC_Os09g34310.2	10.51	2.4	489	597	216	216	58.8	58.8	5.9057	31.8653	62.0464	76.3457	three_prime_UTR
callus	LOC_Os10g30370.1	LOC_Os10g30370.2	0.77	0.66	1373	3397	1020	963	45.49	45.28	29.4255	17.2791	22.6416	11.4041	five_prime_UTR
seedling	LOC_Os10g30370.1	LOC_Os10g30370.2	0.62	0.36	1373	3397	1020	963	45.49	45.28	13.8357	7.23398	8.61779	2.62063	five_prime_UTR
panicle	LOC_Os10g30370.1	LOC_Os10g30370.2	0.56	0.63	1373	3397	1020	963	45.49	45.28	23.294	9.07642	13.1244	5.71459	five_prime_UTR
seedling	LOC_Os01g05840.2	LOC_Os01g05840.1	0.97	1.03	1415	1481	966	966	49.28	49.28	41.2718	10.5997	40.1	10.9045	five_prime_UTR
panicle	LOC_Os01g05840.2	LOC_Os01g05840.1	1.14	0.75	1415	1481	966	966	49.28	49.28	136.411	25.6224	156.099	19.2108	five_prime_UTR
callus	LOC_Os02g04440.2	LOC_Os02g04440.4	0.22	0.25	4787	3579	3918	2151	50.94	45	9.94689	9.28616	2.16591	2.28508	three_prime_UTR
panicle	LOC_Os02g04440.2	LOC_Os02g04440.4	0.16	0.12	4787	3579	3918	2151	50.94	45	16.5929	17.8114	2.61166	2.16818	three_prime_UTR
seedling	LOC_Os01g49026.1	LOC_Os01g49026.2	1.26	0.16	811	1108	342	321	48.54	49.53	40.6581	7.04476	51.3391	1.13989	CDS|three_prime_UTR
callus	LOC_Os03g57170.2	LOC_Os03g57170.1	1.19	0.96	1525	2143	1056	1056	44.32	44.32	6.31831	2.25256	7.5416	2.16068	three_prime_UTR
callus	LOC_Os04g40940.1	LOC_Os04g40940.2	0.99	0.91	1124	1295	624	468	60.42	59.4	22.2348	12.0471	22.0303	10.9343	five_prime_UTR
panicle	LOC_Os04g40940.1	LOC_Os04g40940.2	0.89	0.89	1124	1295	624	468	60.42	59.4	15.5219	12.01	13.8901	10.6393	five_prime_UTR
panicle	LOC_Os04g58750.3	LOC_Os04g58750.1	0.28	0.58	2316	2483	1077	1077	44.66	44.66	32.4903	2.41092	9.08516	1.40635	five_prime_UTR
callus	LOC_Os06g03690.1	LOC_Os06g03690.2	1.42	1.7	1226	1431	798	798	55.64	55.64	17.293	4.12416	24.5419	6.9931	three_prime_UTR
seedling	LOC_Os06g03690.1	LOC_Os06g03690.2	1.8	1.07	1226	1431	798	798	55.64	55.64	7.35681	2.1722	13.2066	2.31434	three_prime_UTR
panicle	LOC_Os06g03690.1	LOC_Os06g03690.2	2.09	1.47	1226	1431	798	798	55.64	55.64	13.4206	3.05945	28.1092	4.48754	three_prime_UTR
callus	LOC_Os02g32430.2	LOC_Os02g32430.1	0.4	0.98	2598	1800	1236	1236	64.97	64.97	2.7945	18.1097	1.11887	17.7817	three_prime_UTR
callus	LOC_Os03g53590.1	LOC_Os03g53590.2	0.92	1.07	2783	2786	2208	2208	47.46	47.46	29.6709	29.8245	27.1634	31.8425	five_prime_UTR
seedling	LOC_Os03g53590.1	LOC_Os03g53590.2	1.09	1.05	2783	2786	2208	2208	47.46	47.46	27.8338	24.7939	30.337	26.084	five_prime_UTR
panicle	LOC_Os03g53590.1	LOC_Os03g53590.2	1.05	1.12	2783	2786	2208	2208	47.46	47.46	27.9573	63.8602	29.4291	71.2533	five_prime_UTR
callus	LOC_Os03g06440.2	LOC_Os03g06440.1	0.58	0.41	3903	4023	2880	2880	43.92	43.92	2.35657	4.93841	1.35779	2.02045	five_prime_UTR
panicle	LOC_Os03g06440.2	LOC_Os03g06440.1	0.46	0.37	3903	4023	2880	2880	43.92	43.92	3.63458	23.99	1.66921	8.88979	five_prime_UTR
callus	LOC_Os02g38490.2	LOC_Os02g38490.3	2.76	2.12	551	653	237	270	73	68.15	1.15125	1.57865	3.18185	3.34692	CDS|three_prime_UTR
callus	LOC_Os02g38490.1	LOC_Os02g38490.3	1.77	2.12	586	653	306	270	66.99	68.15	1.86708	1.57865	3.29637	3.34692	CDS|three_prime_UTR
callus	LOC_Os05g31480.1	LOC_Os05g31480.2	0.43	1.09	2362	2449	1824	1824	45.94	45.94	30.1886	1.40207	12.953	1.52556	three_prime_UTR
seedling	LOC_Os02g17350.1	LOC_Os02g17350.2	0.81	0.51	2595	2714	1905	1905	47.87	47.87	22.9286	5.21348	18.5094	2.64834	five_prime_UTR
panicle	LOC_Os02g04725.1	LOC_Os02g04725.3	1.07	0.15	1023	1293	249	249	41.37	41.37	6.51485	8.45968	6.99525	1.23578	five_prime_UTR
panicle	LOC_Os02g04725.2	LOC_Os02g04725.3	1.93	0.15	1097	1293	249	249	41.37	41.37	1.07251	8.45968	2.07311	1.23578	five_prime_UTR
callus	LOC_Os03g25970.1	LOC_Os03g25970.2	0.96	0.26	2987	3154	1629	1629	44.63	44.63	36.5753	11.958	35.2813	3.14941	three_prime_UTR
panicle	LOC_Os03g25970.1	LOC_Os03g25970.2	0.62	0.1	2987	3154	1629	1629	44.63	44.63	17.3206	19.0078	10.78	1.98576	three_prime_UTR
seedling	LOC_Os03g10080.4	LOC_Os03g10080.5	0.43	0.42	1152	1883	750	750	40.13	40.13	66.0955	15.3225	28.1547	6.41899	five_prime_UTR
callus	LOC_Os11g01880.1	LOC_Os11g01880.2	1.08	1.07	1315	1501	975	753	45.23	45.82	48.4468	2.92868	52.1848	3.13522	CDS|three_prime_UTR
seedling	LOC_Os11g01880.1	LOC_Os11g01880.2	0.9	0.72	1315	1501	975	753	45.23	45.82	15.6826	1.55231	14.072	1.11618	CDS|three_prime_UTR
panicle	LOC_Os11g01880.1	LOC_Os11g01880.2	0.9	1.21	1315	1501	975	753	45.23	45.82	34.0906	1.7627	30.6767	2.13369	CDS|three_prime_UTR
panicle	LOC_Os10g25360.1	LOC_Os10g25360.2	0.93	0.57	1532	1673	1116	1116	55.38	55.38	36.1023	2.28641	33.62	1.29552	five_prime_UTR
callus	LOC_Os09g02400.2	LOC_Os09g02400.3	1.55	1.12	1746	1793	645	645	45.58	45.58	2.04586	7.12666	3.16122	8.0137	five_prime_UTR
seedling	LOC_Os09g02400.2	LOC_Os09g02400.3	1.19	0.4	1746	1793	645	645	45.58	45.58	2.65574	5.84127	3.17285	2.3171	five_prime_UTR
callus	LOC_Os09g02400.4	LOC_Os09g02400.2	2.53	1.55	1650	1746	645	645	45.58	45.58	8.21966	2.04586	20.8117	3.16122	three_prime_UTR
seedling	LOC_Os09g02400.4	LOC_Os09g02400.2	3.25	1.19	1650	1746	645	645	45.58	45.58	4.69088	2.65574	15.2428	3.17285	three_prime_UTR
callus	LOC_Os09g02400.4	LOC_Os09g02400.3	2.53	1.12	1650	1793	645	645	45.58	45.58	8.21966	7.12666	20.8117	8.0137	five_prime_UTR
seedling	LOC_Os09g02400.4	LOC_Os09g02400.3	3.25	0.4	1650	1793	645	645	45.58	45.58	4.69088	5.84127	15.2428	2.3171	five_prime_UTR
panicle	LOC_Os09g02400.4	LOC_Os09g02400.3	1.74	1.51	1650	1793	645	645	45.58	45.58	15.5475	14.0379	27.0837	21.1535	five_prime_UTR
callus	LOC_Os09g02400.3	LOC_Os09g02400.2	1.12	1.55	1793	1746	645	645	45.58	45.58	7.12666	2.04586	8.0137	3.16122	three_prime_UTR
seedling	LOC_Os09g02400.3	LOC_Os09g02400.2	0.4	1.19	1793	1746	645	645	45.58	45.58	5.84127	2.65574	2.3171	3.17285	three_prime_UTR
callus	LOC_Os05g02500.3	LOC_Os05g02500.2	0.96	0.82	2515	2511	1452	1560	46.9	46.92	5.89258	6.16816	5.63266	5.07179	CDS
callus	LOC_Os05g02500.3	LOC_Os05g02500.1	0.96	0.85	2515	3029	1452	2295	46.9	53.77	5.89258	7.26326	5.63266	6.1611	CDS
seedling	LOC_Os05g02500.3	LOC_Os05g02500.1	0.56	1.16	2515	3029	1452	2295	46.9	53.77	5.24442	3.55484	2.93031	4.13335	CDS
panicle	LOC_Os05g02500.3	LOC_Os05g02500.1	0.49	1.08	2515	3029	1452	2295	46.9	53.77	4.22331	8.06985	2.0868	8.75166	CDS
callus	LOC_Os05g02500.2	LOC_Os05g02500.1	0.82	0.85	2511	3029	1560	2295	46.92	53.77	6.16816	7.26326	5.07179	6.1611	three_prime_UTR
callus	LOC_Os05g02500.2	LOC_Os05g02500.3	0.82	0.96	2511	2515	1560	1452	46.92	46.9	6.16816	5.89258	5.07179	5.63266	three_prime_UTR
callus	LOC_Os02g48620.2	LOC_Os02g48620.1	0.11	0.17	4562	4733	4281	4281	45.2	45.2	22.9548	57.6913	2.55858	10.0538	three_prime_UTR
panicle	LOC_Os11g23790.2	LOC_Os11g23790.1	1.69	0.47	1785	1950	1149	1149	50.65	50.65	3.50577	6.76878	5.92955	3.14888	three_prime_UTR
callus	LOC_Os02g11000.3	LOC_Os02g11000.2	0.88	1.65	2793	3596	693	1233	47.62	44.2	1.33084	1.06633	1.168	1.76385	three_prime_UTR
seedling	LOC_Os02g11000.3	LOC_Os02g11000.2	0.53	2.52	2793	3596	693	1233	47.62	44.2	4.30107	1.03196	2.26295	2.59812	three_prime_UTR
callus	LOC_Os02g44630.2	LOC_Os02g44630.1	2.73	1.52	1200	1298	870	870	60.11	60.11	3.5202	202.01	9.62377	306.197	five_prime_UTR
seedling	LOC_Os02g44630.2	LOC_Os02g44630.1	1.27	1.59	1200	1298	870	870	60.11	60.11	5.50621	683.189	6.97004	1086.2	five_prime_UTR
panicle	LOC_Os02g44630.2	LOC_Os02g44630.1	4.66	1.71	1200	1298	870	870	60.11	60.11	3.01599	1414.89	14.064	2419.92	five_prime_UTR
callus	LOC_Os06g45820.2	LOC_Os06g45820.1	0.67	0.69	2117	2534	1614	2031	51.43	50.62	3.00037	23.5365	2.01564	16.2377	CDS
seedling	LOC_Os06g45820.2	LOC_Os06g45820.1	2.06	0.37	2117	2534	1614	2031	51.43	50.62	29.5267	478.054	60.6979	177.428	CDS
callus	LOC_Os02g03260.1	LOC_Os02g03260.2	1.08	0.78	1932	1729	1545	1332	53.46	49.62	9.93313	47.4666	10.6972	37.1688	five_prime_UTR
seedling	LOC_Os02g03260.1	LOC_Os02g03260.2	1.54	0.41	1932	1729	1545	1332	53.46	49.62	12.6181	47.4303	19.4122	19.6028	five_prime_UTR
panicle	LOC_Os02g03260.1	LOC_Os02g03260.2	2.16	0.23	1932	1729	1545	1332	53.46	49.62	6.01713	28.0429	13.01	6.49827	five_prime_UTR
callus	LOC_Os03g08470.1	LOC_Os03g08470.2	3.56	2.8	1651	1763	1005	1005	70.05	70.05	61.2146	7.39618	217.786	20.6978	three_prime_UTR
callus	LOC_Os03g08470.3	LOC_Os03g08470.2	2.82	2.8	1676	1763	1005	1005	70.05	70.05	1.00521	7.39618	2.8349	20.6978	three_prime_UTR
callus	LOC_Os01g04660.1	LOC_Os01g04660.2	1.03	1.21	1577	1703	942	669	45.22	42.3	28.3467	2.30937	29.2271	2.78844	CDS|three_prime_UTR
seedling	LOC_Os10g10170.1	LOC_Os10g10170.2	0.15	0.15	3222	2752	2793	2208	41.6	41.71	60.1519	17.6216	9.01618	2.57281	five_prime_UTR
seedling	LOC_Os09g37020.1	LOC_Os09g37020.3	3.92	0.78	1225	1340	729	714	59.95	59.8	1.29954	20.0291	5.08821	15.5731	CDS|three_prime_UTR
panicle	LOC_Os09g37020.1	LOC_Os09g37020.3	6.68	1.46	1225	1340	729	714	59.95	59.8	1.60713	9.33987	10.728	13.6069	CDS|three_prime_UTR
panicle	LOC_Os03g56900.1	LOC_Os03g56900.2	0.76	0.62	1144	1261	744	591	45.3	45.35	46.9706	2.19805	35.5786	1.35261	five_prime_UTR|CDS
seedling	LOC_Os12g08260.1	LOC_Os12g08260.2	0.6	0.63	2181	2222	1464	1464	52.94	52.94	20.016	2.31037	11.9219	1.44967	five_prime_UTR
seedling	LOC_Os12g08260.1	LOC_Os12g08260.3	0.6	0.75	2181	2207	1464	1461	52.94	52.91	20.016	2.77823	11.9219	2.09229	five_prime_UTR
callus	LOC_Os03g60130.2	LOC_Os03g60130.1	0.58	0.67	1564	1769	1104	1104	50.91	50.91	54.5769	72.4911	31.4034	48.5139	three_prime_UTR
seedling	LOC_Os03g60130.2	LOC_Os03g60130.1	6.86	1.08	1564	1769	1104	1104	50.91	50.91	1.49396	24.3644	10.2433	26.4171	three_prime_UTR
panicle	LOC_Os03g60130.2	LOC_Os03g60130.1	1.86	1.17	1564	1769	1104	1104	50.91	50.91	39.9135	30.6719	74.1775	36.0226	three_prime_UTR
callus	LOC_Os01g40050.2	LOC_Os01g40050.1	0.51	1.13	1951	1945	1500	1500	48	48	9.43282	10.0803	4.85476	11.4199	three_prime_UTR
seedling	LOC_Os01g40050.2	LOC_Os01g40050.1	0.34	0.78	1951	1945	1500	1500	48	48	4.38803	8.81484	1.48897	6.86049	three_prime_UTR
panicle	LOC_Os01g40050.2	LOC_Os01g40050.1	0.54	0.3	1951	1945	1500	1500	48	48	7.97568	10.9219	4.34674	3.22531	three_prime_UTR
callus	LOC_Os11g44810.1	LOC_Os11g44810.2	6.47	0.06	952	1208	378	363	68.52	67.22	274.292	24.8626	1775.1	1.41447	CDS|three_prime_UTR
seedling	LOC_Os11g44810.1	LOC_Os11g44810.2	8.5	0.04	952	1208	378	363	68.52	67.22	256.464	47.583	2179.4	2.01876	CDS|three_prime_UTR
callus	LOC_Os07g01904.2	LOC_Os07g01904.1	1.5	0.66	1203	3647	294	288	56.46	50	51.5193	8.31547	77.4563	5.48539	five_prime_UTR
seedling	LOC_Os07g01904.2	LOC_Os07g01904.1	1	0.63	1203	3647	294	288	56.46	50	49.4725	6.46444	49.6159	4.09043	five_prime_UTR
panicle	LOC_Os07g01904.2	LOC_Os07g01904.1	1.18	0.65	1203	3647	294	288	56.46	50	43.6365	3.15074	51.2812	2.04906	five_prime_UTR
callus	LOC_Os02g44010.1	LOC_Os02g44010.2	1.82	1.42	1572	1803	984	957	57.93	58.31	8.90336	3.46289	16.1947	4.93426	CDS|three_prime_UTR
seedling	LOC_Os02g44010.1	LOC_Os02g44010.2	1.53	0.71	1572	1803	984	957	57.93	58.31	7.33123	6.44883	11.1944	4.55231	CDS|three_prime_UTR
panicle	LOC_Os02g44010.1	LOC_Os02g44010.2	1.53	1.16	1572	1803	984	957	57.93	58.31	2.07423	1.49716	3.17884	1.73963	CDS|three_prime_UTR
seedling	LOC_Os07g33350.2	LOC_Os07g33350.1	2.38	0.59	845	931	522	660	70.11	66.06	43.3067	6.09649	103.25	3.60401	CDS
seedling	LOC_Os06g12790.1	LOC_Os06g12790.3	1.34	0.99	1198	2773	648	333	51.08	52.25	25.5746	2.93181	34.1422	2.90793	three_prime_UTR
panicle	LOC_Os06g12790.1	LOC_Os06g12790.3	2.38	1.35	1198	2773	648	333	51.08	52.25	83.6281	7.59542	198.868	10.2522	three_prime_UTR
callus	LOC_Os01g69030.4	LOC_Os01g69030.3	0.34	0.43	3771	3801	3255	3255	58.34	58.34	4.4831	7.32745	1.51831	3.13091	five_prime_UTR
panicle	LOC_Os01g69030.4	LOC_Os01g69030.3	0.16	0.31	3771	3801	3255	3255	58.34	58.34	6.76219	3.63759	1.11111	1.12722	five_prime_UTR
panicle	LOC_Os04g25784.7	LOC_Os04g25784.9	0.26	0.13	906	1573	231	207	39.83	39.61	25.7723	8.72023	6.73222	1.09648	five_prime_UTR
callus	LOC_Os05g06014.2	LOC_Os05g06014.1	1.01	0.64	987	1206	219	219	42.47	42.47	15.6657	31.2426	15.8178	19.955	five_prime_UTR
seedling	LOC_Os05g06014.2	LOC_Os05g06014.1	1.16	0.48	987	1206	219	219	42.47	42.47	1.2772	5.37003	1.48393	2.57513	five_prime_UTR
panicle	LOC_Os05g06014.2	LOC_Os05g06014.1	1.52	0.42	987	1206	219	219	42.47	42.47	13.5988	21.8294	20.646	9.18349	five_prime_UTR
callus	LOC_Os01g13404.1	LOC_Os01g13404.3	0.87	0.6	1706	2246	1257	999	43.68	42.84	2.86599	2.72972	2.48719	1.64827	CDS|three_prime_UTR
callus	LOC_Os04g54440.2	LOC_Os04g54440.1	1.06	0.93	3280	3418	1548	1548	62.14	62.14	3.5282	6.77651	3.73014	6.27522	three_prime_UTR
seedling	LOC_Os04g54440.2	LOC_Os04g54440.1	0.67	0.45	3280	3418	1548	1548	62.14	62.14	2.18548	4.49682	1.46435	2.0415	three_prime_UTR
panicle	LOC_Os04g54440.2	LOC_Os04g54440.1	0.72	0.57	3280	3418	1548	1548	62.14	62.14	2.88823	7.12182	2.07901	4.02485	three_prime_UTR
callus	LOC_Os03g59060.2	LOC_Os03g59060.1	1.19	0.93	1509	1650	924	924	45.89	45.89	3.55054	35.7021	4.22284	33.1753	three_prime_UTR
seedling	LOC_Os03g59060.2	LOC_Os03g59060.1	2.05	0.67	1509	1650	924	924	45.89	45.89	1.65654	39.7478	3.39227	26.562	three_prime_UTR
panicle	LOC_Os03g59060.2	LOC_Os03g59060.1	2.02	0.74	1509	1650	924	924	45.89	45.89	6.66483	86.1059	13.4584	63.8302	three_prime_UTR
callus	LOC_Os03g04960.1	LOC_Os03g04960.2	0.38	0.69	1958	2049	1587	1587	45.05	45.05	6.0966	41.5987	2.32927	28.7724	three_prime_UTR
seedling	LOC_Os03g04960.1	LOC_Os03g04960.2	1.09	0.37	1958	2049	1587	1587	45.05	45.05	2.11993	18.9075	2.31118	6.90136	three_prime_UTR
callus	LOC_Os07g14160.2	LOC_Os07g14160.1	1.05	0.6	2016	2105	1341	1437	46.38	45.86	2.09825	16.0676	2.21095	9.61279	CDS
panicle	LOC_Os07g14160.2	LOC_Os07g14160.1	0.73	0.33	2016	2105	1341	1437	46.38	45.86	5.89986	25.8641	4.33157	8.46503	CDS
callus	LOC_Os02g30624.1	LOC_Os02g30624.2	2.9	3.27	554	1011	306	306	56.54	56.54	34.4132	15.1261	99.9698	49.4506	three_prime_UTR
seedling	LOC_Os02g30624.1	LOC_Os02g30624.2	2.28	1.79	554	1011	306	306	56.54	56.54	35.4094	17.5089	80.8221	31.2555	three_prime_UTR
panicle	LOC_Os02g30624.1	LOC_Os02g30624.2	3.78	2.03	554	1011	306	306	56.54	56.54	64.6333	29.5527	244.158	60.0283	three_prime_UTR
callus	LOC_Os03g15960.2	LOC_Os03g15960.1	6.1	3.66	993	1035	444	486	65.99	66.87	18.1741	85.3333	110.839	312.166	CDS
callus	LOC_Os04g24180.1	LOC_Os04g24180.2	0.44	0.45	2417	2559	2046	2046	48	48	44.7854	8.75313	19.8498	3.9359	five_prime_UTR
seedling	LOC_Os04g24180.1	LOC_Os04g24180.2	0.32	0.28	2417	2559	2046	2046	48	48	17.0022	4.15302	5.41826	1.15094	five_prime_UTR
panicle	LOC_Os06g43550.2	LOC_Os06g43550.1	1.61	1.36	1687	1783	732	828	52.87	52.29	1.01206	49.2837	1.63083	67.009	CDS
callus	LOC_Os09g27660.5	LOC_Os09g27660.7	0.86	0.59	2996	3169	1386	1386	65.01	65.01	3.14173	3.14607	2.69798	1.86567	three_prime_UTR
callus	LOC_Os03g13970.1	LOC_Os03g13970.2	0.89	1.13	1625	1907	1209	1209	50.87	50.87	80.3783	39.5647	71.8442	44.6242	three_prime_UTR
seedling	LOC_Os03g13970.1	LOC_Os03g13970.2	0.9	0.95	1625	1907	1209	1209	50.87	50.87	34.0614	22.1691	30.5347	21.0127	three_prime_UTR
panicle	LOC_Os03g13970.1	LOC_Os03g13970.2	0.7	0.5	1625	1907	1209	1209	50.87	50.87	103.691	24.6216	73.059	12.2023	three_prime_UTR
seedling	LOC_Os03g28160.1	LOC_Os03g28160.2	3.87	0.63	856	952	531	606	74.58	71.29	46.1361	13.2258	178.64	8.27244	five_prime_UTR|CDS
seedling	LOC_Os03g07130.4	LOC_Os03g07130.2	0.86	0.48	2167	2181	1485	1602	47.54	47.69	3.51626	9.54551	3.03207	4.57459	CDS
panicle	LOC_Os03g07130.4	LOC_Os03g07130.2	0.49	0.95	2167	2181	1485	1602	47.54	47.69	7.26875	12.7172	3.59353	12.0192	CDS
panicle	LOC_Os04g52164.2	LOC_Os04g52164.1	1.14	0.91	1303	1801	816	1314	71.69	72.15	4.58731	7.4205	5.21227	6.75857	CDS
seedling	LOC_Os10g14920.2	LOC_Os10g14920.6	3.15	1.57	1742	1478	1095	933	46.85	48.02	2.41321	15.1012	7.59833	23.7194	CDS|three_prime_UTR
callus	LOC_Os09g10910.2	LOC_Os09g10910.3	2.76	0.68	1332	1408	573	573	50.44	50.44	5.0082	1.67813	13.8471	1.14825	five_prime_UTR
panicle	LOC_Os09g10910.2	LOC_Os09g10910.3	1.67	0.83	1332	1408	573	573	50.44	50.44	13.284	2.2942	22.1855	1.91522	five_prime_UTR
callus	LOC_Os09g10910.1	LOC_Os09g10910.3	1.33	0.68	1299	1408	573	573	50.44	50.44	17.2497	1.67813	22.9152	1.14825	five_prime_UTR
panicle	LOC_Os09g10910.1	LOC_Os09g10910.3	1.15	0.83	1299	1408	573	573	50.44	50.44	40.1355	2.2942	46.3338	1.91522	five_prime_UTR
panicle	LOC_Os09g36619.2	LOC_Os09g36619.1	1.52	0.24	1571	2238	468	468	63.46	63.46	7.40306	4.69298	11.2669	1.14309	three_prime_UTR
panicle	LOC_Os09g36619.1	LOC_Os09g36619.2	0.24	1.52	2238	1571	468	468	63.46	63.46	4.69298	7.40306	1.14309	11.2669	five_prime_UTR
callus	LOC_Os09g13870.3	LOC_Os09g13870.2	0.74	1.1	1277	1528	924	924	46.65	46.65	12.9255	8.23461	9.606	9.07863	three_prime_UTR
seedling	LOC_Os09g13870.3	LOC_Os09g13870.2	0.41	0.18	1277	1528	924	924	46.65	46.65	14.2684	22.5628	5.89907	4.15214	three_prime_UTR
callus	LOC_Os09g13870.3	LOC_Os09g13870.1	0.74	1.43	1277	1667	924	924	46.65	46.65	12.9255	5.46841	9.606	7.80289	three_prime_UTR
seedling	LOC_Os09g13870.3	LOC_Os09g13870.1	0.41	2.49	1277	1667	924	924	46.65	46.65	14.2684	1.90379	5.89907	4.73393	three_prime_UTR
panicle	LOC_Os09g13870.3	LOC_Os09g13870.1	0.37	3.5	1277	1667	924	924	46.65	46.65	9.71573	3.32781	3.55612	11.6472	three_prime_UTR
panicle	LOC_Os09g27890.1	LOC_Os09g27890.2	1.22	1.08	1762	2005	1206	786	69.4	71.25	26.2425	2.00781	32.0831	2.17447	three_prime_UTR
panicle	LOC_Os11g12270.2	LOC_Os11g12270.1	2.69	0.31	1121	1772	744	771	60.08	59.27	12.1915	3.32798	32.8425	1.01668	CDS|three_prime_UTR
panicle	LOC_Os05g07764.2	LOC_Os05g07764.1	0.8	0.77	2057	1961	1383	1383	68.76	68.76	17.3265	20.2071	13.9195	15.5738	five_prime_UTR
seedling	LOC_Os09g36240.1	LOC_Os09g36240.3	0.15	0.17	2619	2542	2088	2088	47.03	47.03	18.9954	40.917	2.87622	6.88189	three_prime_UTR
callus	LOC_Os08g44460.3	LOC_Os08g44460.1	4.57	3.78	582	664	270	486	64.81	58.23	45.2549	4.69474	206.854	17.7557	CDS
seedling	LOC_Os08g44460.3	LOC_Os08g44460.1	3.91	2.65	582	664	270	486	64.81	58.23	33.6372	1.4733	131.42	3.9114	CDS
panicle	LOC_Os08g44460.3	LOC_Os08g44460.1	5.2	3.62	582	664	270	486	64.81	58.23	103.113	6.7807	535.807	24.5409	CDS
callus	LOC_Os08g44460.2	LOC_Os08g44460.1	3.95	3.78	525	664	279	486	63.44	58.23	25.2916	4.69474	99.7953	17.7557	CDS
seedling	LOC_Os08g44460.2	LOC_Os08g44460.1	4.43	2.65	525	664	279	486	63.44	58.23	12.8309	1.4733	56.9011	3.9114	CDS
panicle	LOC_Os08g44460.2	LOC_Os08g44460.1	4.54	3.62	525	664	279	486	63.44	58.23	51.5609	6.7807	234.314	24.5409	CDS
callus	LOC_Os06g13820.2	LOC_Os06g13820.1	0.24	0.33	3313	3391	2736	2736	49.42	49.42	40.2862	25.8708	9.86091	8.41085	three_prime_UTR
panicle	LOC_Os06g13820.2	LOC_Os06g13820.1	0.15	0.26	3313	3391	2736	2736	49.42	49.42	45.8027	15.0365	6.66625	3.88224	three_prime_UTR
callus	LOC_Os03g21490.1	LOC_Os03g21490.2	1.72	0.63	1427	1643	936	936	53.42	53.42	23.5925	2.62752	40.6154	1.65986	three_prime_UTR
seedling	LOC_Os03g21490.1	LOC_Os03g21490.2	1.59	1.06	1427	1643	936	936	53.42	53.42	48.8376	6.42946	77.4461	6.80553	three_prime_UTR
panicle	LOC_Os03g21490.1	LOC_Os03g21490.2	1.33	1.23	1427	1643	936	936	53.42	53.42	14.0756	3.77531	18.7104	4.62919	three_prime_UTR
callus	LOC_Os12g39620.1	LOC_Os12g39620.3	0.59	1.09	2998	2812	1788	1827	51.4	51.29	12.1579	1.68086	7.18611	1.83793	CDS|three_prime_UTR
seedling	LOC_Os12g39620.1	LOC_Os12g39620.3	0.56	0.79	2998	2812	1788	1827	51.4	51.29	18.8564	4.78707	10.6147	3.76132	CDS|three_prime_UTR
panicle	LOC_Os12g39620.1	LOC_Os12g39620.3	0.46	0.52	2998	2812	1788	1827	51.4	51.29	12.057	2.048	5.51408	1.07455	CDS|three_prime_UTR
seedling	LOC_Os06g22380.2	LOC_Os06g22380.3	0.81	0.22	921	1051	279	279	55.2	55.2	15.5844	5.91363	12.6482	1.27251	five_prime_UTR
seedling	LOC_Os12g13824.2	LOC_Os12g13824.1	1.87	1.48	1092	1215	552	552	58.7	58.7	7.06777	1.97091	13.2047	2.90736	three_prime_UTR
panicle	LOC_Os12g13824.2	LOC_Os12g13824.1	2.77	3.4	1092	1215	552	552	58.7	58.7	8.44375	2.78848	23.3695	9.46918	three_prime_UTR
callus	LOC_Os11g24540.1	LOC_Os11g24540.2	0.76	0.99	2225	2398	1605	1605	45.79	45.79	20.6591	42.7275	15.7493	42.3219	three_prime_UTR
seedling	LOC_Os11g24540.1	LOC_Os11g24540.2	0.63	0.28	2225	2398	1605	1605	45.79	45.79	10.527	25.8662	6.60527	7.29519	three_prime_UTR
panicle	LOC_Os11g24540.1	LOC_Os11g24540.2	0.34	0.47	2225	2398	1605	1605	45.79	45.79	29.1551	19.4141	9.98286	9.14209	three_prime_UTR
panicle	LOC_Os05g30750.7	LOC_Os05g30750.4	1.38	0.21	3320	3386	2325	2325	48.99	48.99	17.2054	13.2927	23.7817	2.83473	five_prime_UTR
callus	LOC_Os04g41100.2	LOC_Os04g41100.5	0.76	0.28	4281	4448	2133	2133	49.37	49.37	2.2141	31.8034	1.68558	8.85834	three_prime_UTR
panicle	LOC_Os04g41100.2	LOC_Os04g41100.5	1.4	0.19	4281	4448	2133	2133	49.37	49.37	2.11321	18.0047	2.96032	3.42914	three_prime_UTR
callus	LOC_Os03g55590.1	LOC_Os03g55590.3	2.48	0.94	2367	2137	1047	597	65.81	57.79	3.5473	7.42555	8.78379	7.01606	CDS|three_prime_UTR
seedling	LOC_Os03g55590.1	LOC_Os03g55590.3	1.84	0.93	2367	2137	1047	597	65.81	57.79	10.2861	12.2642	18.9427	11.3883	CDS|three_prime_UTR
panicle	LOC_Os03g55590.1	LOC_Os03g55590.3	1.88	1.08	2367	2137	1047	597	65.81	57.79	2.14157	2.06806	4.02119	2.22332	CDS|three_prime_UTR
seedling	LOC_Os01g62980.2	LOC_Os01g62980.1	4.47	3.27	687	1156	342	357	71.05	71.15	11.3872	8.43574	50.8858	27.5841	CDS
callus	LOC_Os02g02710.2	LOC_Os02g02710.1	1.04	0.93	1709	1847	1278	1308	47.42	47.17	3.16396	15.1526	3.27472	14.084	CDS|three_prime_UTR
seedling	LOC_Os02g02710.2	LOC_Os02g02710.1	0.54	0.46	1709	1847	1278	1308	47.42	47.17	1.98043	12.9207	1.07762	5.99117	CDS|three_prime_UTR
panicle	LOC_Os02g02710.2	LOC_Os02g02710.1	0.55	0.55	1709	1847	1278	1308	47.42	47.17	2.32092	18.3525	1.2832	10.0743	CDS|three_prime_UTR
callus	LOC_Os06g19660.2	LOC_Os06g19660.1	0.24	0.47	3989	4490	3564	4005	47.9	50.16	9.78899	13.3609	2.38529	6.30899	CDS
seedling	LOC_Os06g19660.2	LOC_Os06g19660.1	0.32	0.18	3989	4490	3564	4005	47.9	50.16	6.53608	6.35764	2.07854	1.13553	CDS
panicle	LOC_Os06g19660.2	LOC_Os06g19660.1	0.39	0.16	3989	4490	3564	4005	47.9	50.16	12.2994	18.6418	4.76668	3.06877	CDS
callus	LOC_Os06g49990.3	LOC_Os06g49990.1	1.02	0.51	1719	1843	1281	1281	49.96	49.96	3.68069	2.51047	3.74346	1.29193	three_prime_UTR
callus	LOC_Os06g49990.2	LOC_Os06g49990.1	1.14	0.51	1755	1843	1281	1281	49.96	49.96	14.587	2.51047	16.6181	1.29193	three_prime_UTR
callus	LOC_Os03g21380.2	LOC_Os03g21380.1	4.18	2.32	1091	2181	573	573	71.03	71.03	3.74918	1.2991	15.6796	3.01114	three_prime_UTR
seedling	LOC_Os03g21380.2	LOC_Os03g21380.1	5.6	1.6	1091	2181	573	573	71.03	71.03	3.24366	2.34561	18.1772	3.75481	three_prime_UTR
callus	LOC_Os05g24550.4	LOC_Os05g24550.5	0.92	0.8	1640	1648	1077	1077	49.21	49.21	194.524	20.9814	178.725	16.844	five_prime_UTR
seedling	LOC_Os05g24550.4	LOC_Os05g24550.5	0.56	0.67	1640	1648	1077	1077	49.21	49.21	153.503	29.0568	86.3007	19.4572	five_prime_UTR
panicle	LOC_Os05g24550.4	LOC_Os05g24550.5	0.47	0.37	1640	1648	1077	1077	49.21	49.21	102.472	5.00988	48.3438	1.87105	five_prime_UTR
callus	LOC_Os05g24550.6	LOC_Os05g24550.5	0.93	0.8	1642	1648	1077	1077	49.21	49.21	21.8313	20.9814	20.3326	16.844	five_prime_UTR
seedling	LOC_Os05g24550.6	LOC_Os05g24550.5	0.67	0.67	1642	1648	1077	1077	49.21	49.21	10.4944	29.0568	7.00178	19.4572	five_prime_UTR
panicle	LOC_Os05g24550.6	LOC_Os05g24550.5	0.51	0.37	1642	1648	1077	1077	49.21	49.21	5.46943	5.00988	2.80819	1.87105	five_prime_UTR
seedling	LOC_Os02g29510.2	LOC_Os02g29510.3	0.42	0.54	1241	2101	807	792	41.64	40.53	11.1839	2.37794	4.7272	1.28356	CDS|three_prime_UTR
callus	LOC_Os03g62790.2	LOC_Os03g62790.1	0.91	1.34	1522	1615	1086	1179	61.69	60.73	4.32132	7.43349	3.93733	9.95421	CDS
seedling	LOC_Os03g62790.2	LOC_Os03g62790.1	1.45	0.69	1522	1615	1086	1179	61.69	60.73	8.35399	14.8882	12.1123	10.2522	CDS
panicle	LOC_Os03g62790.2	LOC_Os03g62790.1	0.62	0.98	1522	1615	1086	1179	61.69	60.73	1.75291	3.13236	1.07916	3.08124	CDS
seedling	LOC_Os06g14370.2	LOC_Os06g14370.1	2.13	0.81	1110	1266	648	729	54.01	53.77	47.6893	3.82976	101.683	3.09466	five_prime_UTR|CDS
panicle	LOC_Os06g14370.2	LOC_Os06g14370.1	2.79	1.1	1110	1266	648	729	54.01	53.77	23.9988	2.39963	66.9985	2.62886	five_prime_UTR|CDS
seedling	LOC_Os08g41010.5	LOC_Os08g41010.4	1.03	0.2	1851	2016	870	876	53.56	53.42	4.27124	5.68562	4.39411	1.15518	CDS|three_prime_UTR
seedling	LOC_Os08g41010.6	LOC_Os08g41010.4	3.77	0.2	1848	2016	867	876	53.63	53.42	1.17457	5.68562	4.42336	1.15518	CDS|three_prime_UTR
seedling	LOC_Os05g12640.4	LOC_Os05g12640.1	1.1	11.08	1104	1299	669	864	69.81	70.83	16.1641	8.17867	17.7757	90.6151	CDS
callus	LOC_Os04g38310.1	LOC_Os04g38310.2	2.61	0.18	1402	1536	918	900	53.7	50.89	28.1839	13.588	73.451	2.40803	five_prime_UTR|CDS
panicle	LOC_Os04g38310.1	LOC_Os04g38310.2	1.55	0.43	1402	1536	918	900	53.7	50.89	36.6938	4.38042	56.9556	1.88601	five_prime_UTR|CDS
callus	LOC_Os01g08860.2	LOC_Os01g08860.1	2.33	2.03	746	845	402	501	69.4	69.46	6.26457	12.8552	14.5936	26.0566	CDS
seedling	LOC_Os01g08860.2	LOC_Os01g08860.1	1.05	4.35	746	845	402	501	69.4	69.46	5.0172	7.31364	5.26508	31.8356	CDS
panicle	LOC_Os01g08860.2	LOC_Os01g08860.1	3.69	4.09	746	845	402	501	69.4	69.46	90.1428	126.454	333.058	516.723	CDS
seedling	LOC_Os03g48950.2	LOC_Os03g48950.1	1.38	1.76	1064	1148	681	699	70.48	69.67	2.06047	1.09954	2.84645	1.9324	CDS|three_prime_UTR
panicle	LOC_Os03g48950.2	LOC_Os03g48950.1	3.02	0.63	1064	1148	681	699	70.48	69.67	2.33841	2.84343	7.05069	1.7817	CDS|three_prime_UTR
seedling	LOC_Os07g10600.1	LOC_Os07g10600.2	1.1	0.74	1598	2050	1182	1035	49.83	46.76	26.4616	5.59359	29.0836	4.1587	five_prime_UTR
callus	LOC_Os11g04390.1	LOC_Os11g04390.3	0.61	0.83	1881	4321	1506	759	47.08	51.52	35.6778	3.27067	21.6254	2.70601	five_prime_UTR
seedling	LOC_Os11g04390.1	LOC_Os11g04390.3	0.42	0.89	1881	4321	1506	759	47.08	51.52	13.5169	2.76522	5.65844	2.47209	five_prime_UTR
panicle	LOC_Os11g04390.1	LOC_Os11g04390.3	0.42	0.42	1881	4321	1506	759	47.08	51.52	29.927	2.38226	12.6726	1.01018	five_prime_UTR
callus	LOC_Os11g04390.2	LOC_Os11g04390.3	0.6	0.83	1896	4321	1086	759	48.43	51.52	3.41573	3.27067	2.03282	2.70601	five_prime_UTR
panicle	LOC_Os11g04390.2	LOC_Os11g04390.3	0.38	0.42	1896	4321	1086	759	48.43	51.52	9.14054	2.38226	3.444	1.01018	five_prime_UTR
callus	LOC_Os03g17540.1	LOC_Os03g17540.3	0.17	0.18	3533	4505	1953	1179	45.72	46.99	28.8718	8.35409	4.97484	1.50121	three_prime_UTR
seedling	LOC_Os09g38550.1	LOC_Os09g38550.4	0.81	0.27	1663	1771	1089	1056	47.84	47.73	15.9488	5.13167	12.9422	1.36351	CDS|three_prime_UTR
seedling	LOC_Os09g38550.2	LOC_Os09g38550.4	0.43	0.27	1688	1771	1059	1056	47.5	47.73	5.73513	5.13167	2.44813	1.36351	CDS|three_prime_UTR
callus	LOC_Os11g35360.1	LOC_Os11g35360.2	1.97	0.67	758	869	414	207	57.97	49.28	34.9708	3.32102	68.7218	2.24139	five_prime_UTR
panicle	LOC_Os11g35360.1	LOC_Os11g35360.2	2.18	0.68	758	869	414	207	57.97	49.28	61.6015	2.17502	134.449	1.47725	five_prime_UTR
callus	LOC_Os04g53620.2	LOC_Os04g53620.1	2.11	0.17	1629	2767	1146	1179	55.76	55.3	162.874	11.8297	343.531	2.05759	five_prime_UTR|CDS
callus	LOC_Os04g53620.4	LOC_Os04g53620.1	2.57	0.17	1173	2767	690	1179	55.51	55.3	39.6519	11.8297	101.981	2.05759	CDS
callus	LOC_Os04g53620.4	LOC_Os04g53620.2	2.57	2.11	1173	1629	690	1146	55.51	55.76	39.6519	162.874	101.981	343.531	CDS
callus	LOC_Os04g58560.2	LOC_Os04g58560.1	0.83	0.83	2075	2182	1374	1437	47.02	47.04	3.1871	6.0815	2.63364	5.0573	five_prime_UTR|CDS
seedling	LOC_Os04g58560.2	LOC_Os04g58560.1	0.33	0.95	2075	2182	1374	1437	47.02	47.04	7.66015	4.14101	2.55536	3.91738	five_prime_UTR|CDS
callus	LOC_Os06g41930.3	LOC_Os06g41930.4	3.81	0.29	1933	2152	762	762	68.24	68.24	2.28726	3.86466	8.70852	1.1152	five_prime_UTR
seedling	LOC_Os06g41930.3	LOC_Os06g41930.4	2.82	0.32	1933	2152	762	762	68.24	68.24	5.9854	11.4669	16.8537	3.69758	five_prime_UTR
seedling	LOC_Os06g41930.1	LOC_Os06g41930.4	3.09	0.32	1852	2152	768	762	68.1	68.24	2.05757	11.4669	6.35271	3.69758	five_prime_UTR
seedling	LOC_Os03g19760.1	LOC_Os03g19760.2	3.81	0.24	3425	3584	3195	2319	45.54	46.83	12.2837	62.6516	46.8224	14.8225	three_prime_UTR
panicle	LOC_Os06g49010.6	LOC_Os06g49010.5	0.85	0.27	2426	2602	1428	1428	52.17	52.17	6.26952	7.73193	5.32435	2.0674	five_prime_UTR
panicle	LOC_Os06g49010.4	LOC_Os06g49010.5	1.16	0.27	2222	2602	1428	1428	52.17	52.17	66.3885	7.73193	77.0507	2.0674	five_prime_UTR
panicle	LOC_Os06g49010.3	LOC_Os06g49010.4	0.64	1.16	2023	2222	1428	1428	52.17	52.17	10.8628	66.3885	6.92998	77.0507	five_prime_UTR
panicle	LOC_Os06g49010.3	LOC_Os06g49010.6	0.64	0.85	2023	2426	1428	1428	52.17	52.17	10.8628	6.26952	6.92998	5.32435	five_prime_UTR
panicle	LOC_Os06g49010.3	LOC_Os06g49010.5	0.64	0.27	2023	2602	1428	1428	52.17	52.17	10.8628	7.73193	6.92998	2.0674	five_prime_UTR
panicle	LOC_Os06g49010.3	LOC_Os06g49010.1	0.64	1.01	2023	2270	1428	1428	52.17	52.17	10.8628	9.83101	6.92998	9.89077	five_prime_UTR
panicle	LOC_Os06g49010.2	LOC_Os06g49010.4	0.56	1.16	2078	2222	1428	1428	52.17	52.17	5.23735	66.3885	2.91683	77.0507	five_prime_UTR
panicle	LOC_Os06g49010.2	LOC_Os06g49010.6	0.56	0.85	2078	2426	1428	1428	52.17	52.17	5.23735	6.26952	2.91683	5.32435	five_prime_UTR
panicle	LOC_Os06g49010.2	LOC_Os06g49010.5	0.56	0.27	2078	2602	1428	1428	52.17	52.17	5.23735	7.73193	2.91683	2.0674	five_prime_UTR
panicle	LOC_Os06g49010.2	LOC_Os06g49010.1	0.56	1.01	2078	2270	1428	1428	52.17	52.17	5.23735	9.83101	2.91683	9.89077	five_prime_UTR
panicle	LOC_Os06g49010.1	LOC_Os06g49010.5	1.01	0.27	2270	2602	1428	1428	52.17	52.17	9.83101	7.73193	9.89077	2.0674	five_prime_UTR
callus	LOC_Os03g06850.1	LOC_Os03g06850.4	1.6	0.52	1006	1116	276	276	44.2	44.2	23.5327	13.2736	37.6804	6.86377	five_prime_UTR
callus	LOC_Os03g06850.1	LOC_Os03g06850.2	1.6	0.54	1006	1043	276	276	44.2	44.2	23.5327	9.23864	37.6804	4.97518	five_prime_UTR
callus	LOC_Os03g17010.1	LOC_Os03g17010.2	1.74	0.75	2502	2650	822	660	59.49	54.55	52.6707	7.43996	91.4784	5.60776	five_prime_UTR|CDS
seedling	LOC_Os03g17010.1	LOC_Os03g17010.2	1.34	1.17	2502	2650	822	660	59.49	54.55	50.3742	8.17907	67.4754	9.56382	five_prime_UTR|CDS
panicle	LOC_Os03g17010.1	LOC_Os03g17010.2	1.65	0.53	2502	2650	822	660	59.49	54.55	66.9408	5.95924	110.767	3.15148	five_prime_UTR|CDS
callus	LOC_Os05g02070.3	LOC_Os05g02070.2	3.82	4.64	754	890	255	273	65.88	58.61	974.549	382.777	3725.56	1777.19	three_prime_UTR
seedling	LOC_Os05g02070.3	LOC_Os05g02070.2	9.01	9.97	754	890	255	273	65.88	58.61	358.936	179.699	3233.17	1790.87	three_prime_UTR
panicle	LOC_Os05g02070.3	LOC_Os05g02070.2	3.89	3.5	754	890	255	273	65.88	58.61	2706.63	807.046	10522.2	2823.1	three_prime_UTR
callus	LOC_Os04g28234.3	LOC_Os04g28234.2	0.31	0.89	4103	3165	2379	2478	50.36	49.8	4.03164	1.37686	1.24923	1.22295	CDS
callus	LOC_Os09g20830.5	LOC_Os09g20830.3	2.58	2.32	817	1999	186	213	41.94	35.68	38.6516	18.3031	99.574	42.5417	five_prime_UTR
seedling	LOC_Os09g20830.5	LOC_Os09g20830.3	2.45	1.86	817	1999	186	213	41.94	35.68	24.5823	15.8139	60.2912	29.4227	five_prime_UTR
panicle	LOC_Os09g20830.5	LOC_Os09g20830.3	3.51	1.84	817	1999	186	213	41.94	35.68	149.302	51.3354	523.443	94.6007	five_prime_UTR
