# Supplementary material for: Analysis of Ribosome-Associated mRNAs in Rice Reveals the Importance of Transcript Size and GC Content in Translation
Source: G3 (Bethesda). 2016 Nov 14;7(1):203–19. doi: 10.1534/g3.116.036020 (PMC5217110; doi:10.1534/g3.116.036020)
Supplement: Supplementary file 26 [file 203TableS12.xlsx]

## Sheet: TableS12
Table S12. GO terms of genes with SI/RI isoforms in three rice tissues (shoot, callus, and panicle).
			All genes with GO assignment			All RI/SI genes with TEI in three tissues			Comparison between all genes and RI/SI genes
Category	GOterm	description	Gene # in subcategories	Total genes with GO assignment	%Total genes	RI/SI gene # in subcategories	Total RI/SI genes with TEI	%Total RI/SI genes	(%Total RI/SI genes)-(%Total genes)	chi-squared between (%Total RI/SI genes) and (%Total genes)	P-value
process	GO:0009628	response to abiotic stimulus	2168	24089	9	88	678	12.98	3.98	12.6131	0.0004
process	GO:0009791	post-embryonic development	1105	24089	4.59	48	678	7.08	2.49	9.2297	0.0024
process	GO:0040007	growth	124	24089	0.51	9	678	1.33	0.82	8.154	0.0043
process	GO:0006091	generation of precursor metabolites and energy	325	24089	1.35	17	678	2.51	1.16	6.4959	0.0108
process	GO:0015979	photosynthesis	231	24089	0.96	13	678	1.92	0.96	6.2102	0.0127
process	GO:0006139	nucleobase, nucleoside, nucleotide and nucleic acid metabolic process	3579	24089	14.86	123	678	18.14	3.28	5.5947	0.018
process	GO:0009719	response to endogenous stimulus	1463	24089	6.07	54	678	7.96	1.89	4.1023	0.0428
process	GO:0009056	catabolic process	1443	24089	5.99	53	678	7.82	1.83	3.8776	0.0489
process	GO:0009908	flower development	466	24089	1.93	20	678	2.95	1.02	3.5339	0.0601
process	GO:0009875	pollen-pistil interaction	109	24089	0.45	0	678	0	-0.45	3.0814	0.0792
process	GO:0009606	tropism	84	24089	0.35	5	678	0.74	0.39	2.7834	0.0952
process	GO:0009991	response to extracellular stimulus	302	24089	1.25	4	678	0.59	-0.66	2.3806	0.1228
process	GO:0009790	embryo development	570	24089	2.37	22	678	3.24	0.87	2.1819	0.1396
process	GO:0009605	response to external stimulus	117	24089	0.49	6	678	0.88	0.39	2.1272	0.1447
process	GO:0007154	cell communication	284	24089	1.18	4	678	0.59	-0.59	1.9905	0.1583
process	GO:0009058	biosynthetic process	4643	24089	19.27	145	678	21.39	2.12	1.8863	0.1696
process	GO:0007275	multicellular organismal development	1507	24089	6.26	51	678	7.52	1.26	1.7934	0.1805
process	GO:0005975	carbohydrate metabolic process	967	24089	4.01	34	678	5.01	1	1.7019	0.192
process	GO:0009987	cellular process	7290	24089	30.26	221	678	32.6	2.34	1.6988	0.1924
process	GO:0000003	reproduction	861	24089	3.57	30	678	4.42	0.85	1.3755	0.2409
process	GO:0007165	signal transduction	1451	24089	6.02	48	678	7.08	1.06	1.2936	0.2554
process	GO:0008152	metabolic process	7362	24089	30.56	221	678	32.6	2.04	1.2845	0.2571
process	GO:0030154	cell differentiation	527	24089	2.19	19	678	2.8	0.61	1.1555	0.2824
process	GO:0019538	protein metabolic process	1137	24089	4.72	26	678	3.83	-0.89	1.1546	0.2826
process	GO:0009607	response to biotic stimulus	1056	24089	4.38	24	678	3.54	-0.84	1.1261	0.2886
process	GO:0008150	biological_process	8101	24089	33.63	241	678	35.55	1.92	1.0841	0.2978
process	GO:0007049	cell cycle	349	24089	1.45	13	678	1.92	0.47	1.0054	0.316
process	GO:0019748	secondary metabolic process	480	24089	1.99	10	678	1.47	-0.52	0.9113	0.3398
process	GO:0009838	abscission	29	24089	0.12	0	678	0	-0.12	0.8172	0.366
process	GO:0008219	cell death	363	24089	1.51	8	678	1.18	-0.33	0.4778	0.4894
process	GO:0006259	DNA metabolic process	431	24089	1.79	14	678	2.06	0.27	0.2841	0.594
process	GO:0016049	cell growth	459	24089	1.91	11	678	1.62	-0.29	0.2837	0.5943
process	GO:0007610	behavior	10	24089	0.04	0	678	0	-0.04	0.2816	0.5957
process	GO:0006629	lipid metabolic process	981	24089	4.07	25	678	3.69	-0.38	0.2509	0.6164
process	GO:0009856	pollination	175	24089	0.73	4	678	0.59	-0.14	0.1712	0.679
process	GO:0009835	ripening	5	24089	0.02	0	678	0	-0.02	0.1408	0.7075
process	GO:0006464	protein modification process	2910	24089	12.08	85	678	12.54	0.46	0.1294	0.7191
process	GO:0040029	regulation of gene expression, epigenetic	125	24089	0.52	4	678	0.59	0.07	0.0643	0.7999
process	GO:0016043	cellular component organization	1436	24089	5.96	39	678	5.75	-0.21	0.0514	0.8206
process	GO:0019725	cellular homeostasis	236	24089	0.98	7	678	1.03	0.05	0.0189	0.8907
process	GO:0007267	cell-cell signaling	31	24089	0.13	1	678	0.15	0.02	0.0181	0.8931
process	GO:0009653	anatomical structure morphogenesis	876	24089	3.64	24	678	3.54	-0.1	0.0176	0.8944
process	GO:0006412	translation	662	24089	2.75	19	678	2.8	0.05	0.0072	0.9321
process	GO:0006810	transport	2355	24089	9.78	66	678	9.73	-0.05	0.0013	0.9712
process	GO:0006950	response to stress	3582	24089	14.87	101	678	14.9	0.03	0.0004	0.9845
function	GO:0019825	oxygen binding	345	23431	1.47	1	660	0.15	-1.32	7.9118	0.0049
function	GO:0003674	molecular_function	5933	23431	25.32	143	660	21.67	-3.65	4.5456	0.033
function	GO:0003676	nucleic acid binding	649	23431	2.77	27	660	4.09	1.32	4.1077	0.0427
function	GO:0030246	carbohydrate binding	234	23431	1	2	660	0.3	-0.7	3.2024	0.0735
function	GO:0003677	DNA binding	1561	23431	6.66	55	660	8.33	1.67	2.8649	0.0905
function	GO:0004871	signal transducer activity	293	23431	1.25	13	660	1.97	0.72	2.6478	0.1037
function	GO:0016740	transferase activity	1927	23431	8.22	45	660	6.82	-1.4	1.6884	0.1938
function	GO:0008289	lipid binding	267	23431	1.14	4	660	0.61	-0.53	1.6424	0.2
function	GO:0030234	enzyme regulator activity	291	23431	1.24	11	660	1.67	0.43	0.9354	0.3335
function	GO:0016787	hydrolase activity	2836	23431	12.1	88	660	13.33	1.23	0.9102	0.34
function	GO:0004872	receptor activity	173	23431	0.74	7	660	1.06	0.32	0.899	0.3431
function	GO:0003774	motor activity	85	23431	0.36	1	660	0.15	-0.21	0.8054	0.3695
function	GO:0016301	kinase activity	2014	23431	8.6	51	660	7.73	-0.87	0.6174	0.432
function	GO:0003824	catalytic activity	3677	23431	15.69	110	660	16.67	0.98	0.4594	0.4979
function	GO:0005198	structural molecule activity	510	23431	2.18	12	660	1.82	-0.36	0.389	0.5328
function	GO:0005215	transporter activity	1448	23431	6.18	37	660	5.61	-0.57	0.3654	0.5455
function	GO:0005102	receptor binding	59	23431	0.25	1	660	0.15	-0.1	0.2599	0.6102
function	GO:0003700	sequence-specific DNA binding transcription factor activity	1769	23431	7.55	53	660	8.03	0.48	0.212	0.6452
function	GO:0008135	translation factor activity, nucleic acid binding	133	23431	0.57	3	660	0.45	-0.12	0.1462	0.7022
function	GO:0005488	binding	3776	23431	16.12	103	660	15.61	-0.51	0.1233	0.7255
function	GO:0045182	translation regulator activity	4	23431	0.02	0	660	0	-0.02	0.1127	0.7371
function	GO:0005515	protein binding	3531	23431	15.07	97	660	14.7	-0.37	0.0697	0.7917
function	GO:0000166	nucleotide binding	2548	23431	10.87	70	660	10.61	-0.26	0.0477	0.827
function	GO:0004518	nuclease activity	187	23431	0.8	5	660	0.76	-0.04	0.0133	0.9081
function	GO:0003682	chromatin binding	38	23431	0.16	1	660	0.15	-0.01	0.0045	0.9464
function	GO:0003723	RNA binding	570	23431	2.43	33	660	5	2.57	17.3376	<.0001
compartment	GO:0005829	cytosol	2258	20587	10.97	94	588	15.99	5.02	14.5808	0.0001
compartment	GO:0005634	nucleus	2626	20587	12.76	102	588	17.35	4.59	10.7374	0.001
compartment	GO:0005739	mitochondrion	1121	20587	5.45	48	588	8.16	2.71	8.0974	0.0044
compartment	GO:0005737	cytoplasm	1103	20587	5.36	47	588	7.99	2.63	7.7309	0.0054
compartment	GO:0009536	plastid	3292	20587	15.99	118	588	20.07	4.08	7.0345	0.008
compartment	GO:0009579	thylakoid	553	20587	2.69	26	588	4.42	1.73	6.4749	0.0109
compartment	GO:0005575	cellular_component	5260	20587	25.55	126	588	21.43	-4.12	5.1202	0.0236
compartment	GO:0005654	nucleoplasm	177	20587	0.86	10	588	1.7	0.84	4.6183	0.0316
compartment	GO:0005773	vacuole	1228	20587	5.96	42	588	7.14	1.18	1.4069	0.2356
compartment	GO:0005730	nucleolus	361	20587	1.75	14	588	2.38	0.63	1.2936	0.2554
compartment	GO:0016020	membrane	3693	20587	17.94	116	588	19.73	1.79	1.2408	0.2653
compartment	GO:0005618	cell wall	925	20587	4.49	21	588	3.57	-0.92	1.1379	0.2861
compartment	GO:0005840	ribosome	473	20587	2.3	10	588	1.7	-0.6	0.9137	0.3391
compartment	GO:0005783	endoplasmic reticulum	556	20587	2.7	19	588	3.23	0.53	0.6092	0.4351
compartment	GO:0005768	endosome	96	20587	0.47	4	588	0.68	0.21	0.5568	0.4556
compartment	GO:0005777	peroxisome	189	20587	0.92	7	588	1.19	0.27	0.4626	0.4964
compartment	GO:0030312	external encapsulating structure	15	20587	0.07	0	588	0	-0.07	0.4287	0.5126
compartment	GO:0005794	Golgi apparatus	331	20587	1.61	11	588	1.87	0.26	0.2487	0.618
compartment	GO:0005615	extracellular space	3	20587	0.01	0	588	0	-0.01	0.0857	0.7697
compartment	GO:0005886	plasma membrane	3060	20587	14.86	89	588	15.14	0.28	0.0335	0.8548
compartment	GO:0005856	cytoskeleton	189	20587	0.92	5	588	0.85	-0.07	0.0289	0.8651
compartment	GO:0005764	lysosome	1	20587	0	0	588	0	0	0.0286	0.8658
compartment	GO:0005576	extracellular region	543	20587	2.64	15	588	2.55	-0.09	0.0167	0.8972
compartment	GO:0005622	intracellular	966	20587	4.69	27	588	4.59	-0.1	0.0129	0.9096
compartment	GO:0005635	nuclear envelope	74	20587	0.36	2	588	0.34	-0.02	0.006	0.9384
compartment	GO:0005623	cell	2672	20587	12.98	35	588	5.95	-7.03	25.3155	<.0001
