# Supplementary material for: Analysis of Ribosome-Associated mRNAs in Rice Reveals the Importance of Transcript Size and GC Content in Translation
Source: G3 (Bethesda). 2016 Nov 14;7(1):203–19. doi: 10.1534/g3.116.036020 (PMC5217110; doi:10.1534/g3.116.036020)
Supplement: Supplementary file 28 [file 203TableS13.xlsx]

## Sheet: TableS13
Table S13. List of rice non-TE genes in each lineage
Lineage	Gene ID
Angiosperm	ChrSy.fgenesh.gene.12
Angiosperm	ChrSy.fgenesh.gene.16
Angiosperm	ChrSy.fgenesh.gene.17
Angiosperm	ChrSy.fgenesh.gene.22
Angiosperm	ChrSy.fgenesh.gene.28
Angiosperm	ChrSy.fgenesh.gene.34
Angiosperm	ChrSy.fgenesh.gene.37
Angiosperm	ChrSy.fgenesh.gene.38
Angiosperm	ChrSy.fgenesh.gene.40
Angiosperm	ChrSy.fgenesh.gene.42
Angiosperm	ChrSy.fgenesh.gene.44
Angiosperm	ChrSy.fgenesh.gene.48
Angiosperm	ChrSy.fgenesh.gene.49
Angiosperm	ChrSy.fgenesh.gene.55
Angiosperm	ChrSy.fgenesh.gene.57
Angiosperm	ChrSy.fgenesh.gene.60
Angiosperm	ChrSy.fgenesh.gene.61
Angiosperm	ChrSy.fgenesh.gene.62
Angiosperm	ChrSy.fgenesh.gene.64
Angiosperm	ChrSy.fgenesh.gene.68
Angiosperm	ChrSy.fgenesh.gene.69
Angiosperm	ChrSy.fgenesh.gene.7
Angiosperm	ChrSy.fgenesh.gene.71
Angiosperm	ChrSy.fgenesh.gene.72
Angiosperm	ChrSy.fgenesh.gene.74
Angiosperm	ChrSy.fgenesh.gene.77
Angiosperm	ChrSy.fgenesh.gene.80
Angiosperm	ChrSy.fgenesh.gene.81
Angiosperm	ChrSy.fgenesh.gene.82
Angiosperm	ChrSy.fgenesh.gene.83
Angiosperm	ChrSy.fgenesh.gene.86
Angiosperm	ChrSy.fgenesh.gene.87
Angiosperm	ChrUn.fgenesh.gene.11
Angiosperm	ChrUn.fgenesh.gene.12
Angiosperm	ChrUn.fgenesh.gene.15
Angiosperm	ChrUn.fgenesh.gene.17
Angiosperm	ChrUn.fgenesh.gene.24
Angiosperm	ChrUn.fgenesh.gene.26
Angiosperm	ChrUn.fgenesh.gene.29
Angiosperm	ChrUn.fgenesh.gene.3
Angiosperm	ChrUn.fgenesh.gene.31
Angiosperm	ChrUn.fgenesh.gene.32
Angiosperm	ChrUn.fgenesh.gene.49
Angiosperm	ChrUn.fgenesh.gene.5
Angiosperm	ChrUn.fgenesh.gene.51
Angiosperm	ChrUn.fgenesh.gene.52
Angiosperm	ChrUn.fgenesh.gene.53
Angiosperm	ChrUn.fgenesh.gene.57
Angiosperm	ChrUn.fgenesh.gene.69
Angiosperm	ChrUn.fgenesh.gene.7
Angiosperm	ChrUn.fgenesh.gene.74
Angiosperm	ChrUn.fgenesh.gene.76
Angiosperm	ChrUn.fgenesh.gene.79
Angiosperm	ChrUn.fgenesh.gene.82
Angiosperm	ChrUn.fgenesh.gene.83
Angiosperm	ChrUn.fgenesh.gene.85
Angiosperm	ChrUn.fgenesh.gene.86
Angiosperm	ChrUn.fgenesh.gene.88
Angiosperm	ChrUn.fgenesh.gene.94
Angiosperm	LOC_Os01g01010
Angiosperm	LOC_Os01g01030
Angiosperm	LOC_Os01g01040
Angiosperm	LOC_Os01g01050
Angiosperm	LOC_Os01g01060
Angiosperm	LOC_Os01g01070
Angiosperm	LOC_Os01g01080
Angiosperm	LOC_Os01g01115
Angiosperm	LOC_Os01g01130
Angiosperm	LOC_Os01g01150
Angiosperm	LOC_Os01g01160
Angiosperm	LOC_Os01g01170
Angiosperm	LOC_Os01g01190
Angiosperm	LOC_Os01g01280
Angiosperm	LOC_Os01g01295
Angiosperm	LOC_Os01g01302
Angiosperm	LOC_Os01g01307
Angiosperm	LOC_Os01g01340
Angiosperm	LOC_Os01g01360
Angiosperm	LOC_Os01g01369
Angiosperm	LOC_Os01g01380
Angiosperm	LOC_Os01g01390
Angiosperm	LOC_Os01g01400
Angiosperm	LOC_Os01g01410
Angiosperm	LOC_Os01g01420
Angiosperm	LOC_Os01g01470
Angiosperm	LOC_Os01g01484
Angiosperm	LOC_Os01g01510
Angiosperm	LOC_Os01g01520
Angiosperm	LOC_Os01g01600
Angiosperm	LOC_Os01g01610
Angiosperm	LOC_Os01g01620
Angiosperm	LOC_Os01g01640
Angiosperm	LOC_Os01g01660
Angiosperm	LOC_Os01g01680
Angiosperm	LOC_Os01g01689
Angiosperm	LOC_Os01g01700
Angiosperm	LOC_Os01g01710
Angiosperm	LOC_Os01g01740
Angiosperm	LOC_Os01g01770
Angiosperm	LOC_Os01g01780
Angiosperm	LOC_Os01g01790
Angiosperm	LOC_Os01g01800
Angiosperm	LOC_Os01g01830
Angiosperm	LOC_Os01g01870
Angiosperm	LOC_Os01g01890
Angiosperm	LOC_Os01g01920
Angiosperm	LOC_Os01g01960
Angiosperm	LOC_Os01g02000
Angiosperm	LOC_Os01g02020
Angiosperm	LOC_Os01g02050
Angiosperm	LOC_Os01g02060
Angiosperm	LOC_Os01g02080
Angiosperm	LOC_Os01g02090
Angiosperm	LOC_Os01g02110
Angiosperm	LOC_Os01g02120
Angiosperm	LOC_Os01g02170
Angiosperm	LOC_Os01g02180
Angiosperm	LOC_Os01g02200
Angiosperm	LOC_Os01g02290
Angiosperm	LOC_Os01g02360
Angiosperm	LOC_Os01g02370
Angiosperm	LOC_Os01g02400
Angiosperm	LOC_Os01g02420
Angiosperm	LOC_Os01g02440
Angiosperm	LOC_Os01g02460
Angiosperm	LOC_Os01g02560
Angiosperm	LOC_Os01g02600
Angiosperm	LOC_Os01g02690
Angiosperm	LOC_Os01g02720
Angiosperm	LOC_Os01g02750
Angiosperm	LOC_Os01g02770
Angiosperm	LOC_Os01g02790
Angiosperm	LOC_Os01g02810
Angiosperm	LOC_Os01g02840
Angiosperm	LOC_Os01g02870
Angiosperm	LOC_Os01g02880
Angiosperm	LOC_Os01g02890
Angiosperm	LOC_Os01g02940
Angiosperm	LOC_Os01g03020
Angiosperm	LOC_Os01g03030
Angiosperm	LOC_Os01g03040
Angiosperm	LOC_Os01g03060
Angiosperm	LOC_Os01g03080
Angiosperm	LOC_Os01g03100
Angiosperm	LOC_Os01g03110
Angiosperm	LOC_Os01g03130
Angiosperm	LOC_Os01g03144
Angiosperm	LOC_Os01g03160
Angiosperm	LOC_Os01g03370
Angiosperm	LOC_Os01g03490
Angiosperm	LOC_Os01g03500
Angiosperm	LOC_Os01g03510
Angiosperm	LOC_Os01g03520
Angiosperm	LOC_Os01g03530
Angiosperm	LOC_Os01g03549
Angiosperm	LOC_Os01g03570
Angiosperm	LOC_Os01g03620
Angiosperm	LOC_Os01g03630
Angiosperm	LOC_Os01g03640
Angiosperm	LOC_Os01g03650
Angiosperm	LOC_Os01g03660
Angiosperm	LOC_Os01g03670
Angiosperm	LOC_Os01g03690
Angiosperm	LOC_Os01g03710
Angiosperm	LOC_Os01g03720
Angiosperm	LOC_Os01g03730
Angiosperm	LOC_Os01g03740
Angiosperm	LOC_Os01g03750
Angiosperm	LOC_Os01g03760
Angiosperm	LOC_Os01g03820
Angiosperm	LOC_Os01g03840
Angiosperm	LOC_Os01g03870
Angiosperm	LOC_Os01g03890
Angiosperm	LOC_Os01g03914
Angiosperm	LOC_Os01g03950
Angiosperm	LOC_Os01g04010
Angiosperm	LOC_Os01g04070
Angiosperm	LOC_Os01g04110
Angiosperm	LOC_Os01g04120
Angiosperm	LOC_Os01g04130
Angiosperm	LOC_Os01g04160
Angiosperm	LOC_Os01g04170
Angiosperm	LOC_Os01g04190
Angiosperm	LOC_Os01g04200
Angiosperm	LOC_Os01g04230
Angiosperm	LOC_Os01g04260
Angiosperm	LOC_Os01g04290
Angiosperm	LOC_Os01g04300
Angiosperm	LOC_Os01g04380
Angiosperm	LOC_Os01g04409
Angiosperm	LOC_Os01g04430
Angiosperm	LOC_Os01g04450
Angiosperm	LOC_Os01g04460
Angiosperm	LOC_Os01g04480
Angiosperm	LOC_Os01g04490
Angiosperm	LOC_Os01g04520
Angiosperm	LOC_Os01g04550
Angiosperm	LOC_Os01g04560
Angiosperm	LOC_Os01g04570
Angiosperm	LOC_Os01g04580
Angiosperm	LOC_Os01g04600
Angiosperm	LOC_Os01g04630
Angiosperm	LOC_Os01g04650
Angiosperm	LOC_Os01g04660
Angiosperm	LOC_Os01g04710
Angiosperm	LOC_Os01g04720
Angiosperm	LOC_Os01g04730
Angiosperm	LOC_Os01g04814
Angiosperm	LOC_Os01g04840
Angiosperm	LOC_Os01g04860
Angiosperm	LOC_Os01g04870
Angiosperm	LOC_Os01g04900
Angiosperm	LOC_Os01g04910
Angiosperm	LOC_Os01g04920
Angiosperm	LOC_Os01g04930
Angiosperm	LOC_Os01g04950
Angiosperm	LOC_Os01g05000
Angiosperm	LOC_Os01g05010
Angiosperm	LOC_Os01g05070
Angiosperm	LOC_Os01g05080
Angiosperm	LOC_Os01g05090
Angiosperm	LOC_Os01g05130
Angiosperm	LOC_Os01g05140
Angiosperm	LOC_Os01g05420
Angiosperm	LOC_Os01g05470
Angiosperm	LOC_Os01g05480
Angiosperm	LOC_Os01g05490
Angiosperm	LOC_Os01g05500
Angiosperm	LOC_Os01g05610
Angiosperm	LOC_Os01g05630
Angiosperm	LOC_Os01g05640
Angiosperm	LOC_Os01g05670
Angiosperm	LOC_Os01g05680
Angiosperm	LOC_Os01g05790
Angiosperm	LOC_Os01g05800
Angiosperm	LOC_Os01g05810
Angiosperm	LOC_Os01g05820
Angiosperm	LOC_Os01g05830
Angiosperm	LOC_Os01g05840
Angiosperm	LOC_Os01g05850
Angiosperm	LOC_Os01g05860
Angiosperm	LOC_Os01g05870
Angiosperm	LOC_Os01g05940
Angiosperm	LOC_Os01g05960
Angiosperm	LOC_Os01g05980
Angiosperm	LOC_Os01g06000
Angiosperm	LOC_Os01g06020
Angiosperm	LOC_Os01g06030
Angiosperm	LOC_Os01g06070
Angiosperm	LOC_Os01g06240
Angiosperm	LOC_Os01g06270
Angiosperm	LOC_Os01g06280
Angiosperm	LOC_Os01g06290
Angiosperm	LOC_Os01g06460
Angiosperm	LOC_Os01g06470
Angiosperm	LOC_Os01g06490
Angiosperm	LOC_Os01g06500
Angiosperm	LOC_Os01g06510
Angiosperm	LOC_Os01g06520
Angiosperm	LOC_Os01g06550
Angiosperm	LOC_Os01g06560
Angiosperm	LOC_Os01g06580
Angiosperm	LOC_Os01g06590
Angiosperm	LOC_Os01g06600
Angiosperm	LOC_Os01g06640
Angiosperm	LOC_Os01g06660
Angiosperm	LOC_Os01g06670
Angiosperm	LOC_Os01g06720
Angiosperm	LOC_Os01g06730
Angiosperm	LOC_Os01g06760
Angiosperm	LOC_Os01g06790
Angiosperm	LOC_Os01g06836
Angiosperm	LOC_Os01g06890
Angiosperm	LOC_Os01g06900
Angiosperm	LOC_Os01g06920
Angiosperm	LOC_Os01g07060
Angiosperm	LOC_Os01g07090
Angiosperm	LOC_Os01g07100
Angiosperm	LOC_Os01g07110
Angiosperm	LOC_Os01g07120
Angiosperm	LOC_Os01g07130
Angiosperm	LOC_Os01g07140
Angiosperm	LOC_Os01g07200
Angiosperm	LOC_Os01g07240
Angiosperm	LOC_Os01g07250
Angiosperm	LOC_Os01g07260
Angiosperm	LOC_Os01g07280
Angiosperm	LOC_Os01g07310
Angiosperm	LOC_Os01g07330
Angiosperm	LOC_Os01g07340
Angiosperm	LOC_Os01g07360
Angiosperm	LOC_Os01g07370
Angiosperm	LOC_Os01g07376
Angiosperm	LOC_Os01g07382
Angiosperm	LOC_Os01g07390
Angiosperm	LOC_Os01g07400
Angiosperm	LOC_Os01g07410
Angiosperm	LOC_Os01g07480
Angiosperm	LOC_Os01g07490
Angiosperm	LOC_Os01g07500
Angiosperm	LOC_Os01g07520
Angiosperm	LOC_Os01g07530
Angiosperm	LOC_Os01g07540
Angiosperm	LOC_Os01g07560
Angiosperm	LOC_Os01g07570
Angiosperm	LOC_Os01g07610
Angiosperm	LOC_Os01g07630
Angiosperm	LOC_Os01g07700
Angiosperm	LOC_Os01g07720
Angiosperm	LOC_Os01g07760
Angiosperm	LOC_Os01g07770
Angiosperm	LOC_Os01g07780
Angiosperm	LOC_Os01g07790
Angiosperm	LOC_Os01g07800
Angiosperm	LOC_Os01g07810
Angiosperm	LOC_Os01g07850
Angiosperm	LOC_Os01g07870
Angiosperm	LOC_Os01g07890
Angiosperm	LOC_Os01g07910
Angiosperm	LOC_Os01g07940
Angiosperm	LOC_Os01g07960
Angiosperm	LOC_Os01g07970
Angiosperm	LOC_Os01g08020
Angiosperm	LOC_Os01g08090
Angiosperm	LOC_Os01g08100
Angiosperm	LOC_Os01g08110
Angiosperm	LOC_Os01g08120
Angiosperm	LOC_Os01g08140
Angiosperm	LOC_Os01g08150
Angiosperm	LOC_Os01g08160
Angiosperm	LOC_Os01g08170
Angiosperm	LOC_Os01g08180
Angiosperm	LOC_Os01g08190
Angiosperm	LOC_Os01g08200
Angiosperm	LOC_Os01g08220
Angiosperm	LOC_Os01g08260
Angiosperm	LOC_Os01g08270
Angiosperm	LOC_Os01g08280
Angiosperm	LOC_Os01g08290
Angiosperm	LOC_Os01g08310
Angiosperm	LOC_Os01g08320
Angiosperm	LOC_Os01g08330
Angiosperm	LOC_Os01g08340
Angiosperm	LOC_Os01g08400
Angiosperm	LOC_Os01g08410
Angiosperm	LOC_Os01g08420
Angiosperm	LOC_Os01g08430
Angiosperm	LOC_Os01g08440
Angiosperm	LOC_Os01g08450
Angiosperm	LOC_Os01g08460
Angiosperm	LOC_Os01g08510
Angiosperm	LOC_Os01g08520
Angiosperm	LOC_Os01g08540
Angiosperm	LOC_Os01g08550
Angiosperm	LOC_Os01g08560
Angiosperm	LOC_Os01g08660
Angiosperm	LOC_Os01g08670
Angiosperm	LOC_Os01g08700
Angiosperm	LOC_Os01g08710
Angiosperm	LOC_Os01g08750
Angiosperm	LOC_Os01g08770
Angiosperm	LOC_Os01g08780
Angiosperm	LOC_Os01g08790
Angiosperm	LOC_Os01g08814
Angiosperm	LOC_Os01g08820
Angiosperm	LOC_Os01g08850
Angiosperm	LOC_Os01g08860
Angiosperm	LOC_Os01g08950
Angiosperm	LOC_Os01g08960
Angiosperm	LOC_Os01g08970
Angiosperm	LOC_Os01g09000
Angiosperm	LOC_Os01g09020
Angiosperm	LOC_Os01g09030
Angiosperm	LOC_Os01g09100
Angiosperm	LOC_Os01g09120
Angiosperm	LOC_Os01g09200
Angiosperm	LOC_Os01g09246
Angiosperm	LOC_Os01g09260
Angiosperm	LOC_Os01g09300
Angiosperm	LOC_Os01g09305
Angiosperm	LOC_Os01g09320
Angiosperm	LOC_Os01g09430
Angiosperm	LOC_Os01g09460
Angiosperm	LOC_Os01g09470
Angiosperm	LOC_Os01g09510
Angiosperm	LOC_Os01g09550
Angiosperm	LOC_Os01g09560
Angiosperm	LOC_Os01g09570
Angiosperm	LOC_Os01g09580
Angiosperm	LOC_Os01g09620
Angiosperm	LOC_Os01g09670
Angiosperm	LOC_Os01g09700
Angiosperm	LOC_Os01g09720
Angiosperm	LOC_Os01g09740
Angiosperm	LOC_Os01g09750
Angiosperm	LOC_Os01g09790
Angiosperm	LOC_Os01g09800
Angiosperm	LOC_Os01g09830
Angiosperm	LOC_Os01g09850
Angiosperm	LOC_Os01g09890
Angiosperm	LOC_Os01g09930
Angiosperm	LOC_Os01g10020
Angiosperm	LOC_Os01g10040
Angiosperm	LOC_Os01g10080
Angiosperm	LOC_Os01g10100
Angiosperm	LOC_Os01g10130
Angiosperm	LOC_Os01g10140
Angiosperm	LOC_Os01g10150
Angiosperm	LOC_Os01g10250
Angiosperm	LOC_Os01g10260
Angiosperm	LOC_Os01g10280
Angiosperm	LOC_Os01g10290
Angiosperm	LOC_Os01g10320
Angiosperm	LOC_Os01g10340
Angiosperm	LOC_Os01g10350
Angiosperm	LOC_Os01g10430
Angiosperm	LOC_Os01g10440
Angiosperm	LOC_Os01g10450
Angiosperm	LOC_Os01g10470
Angiosperm	LOC_Os01g10504
Angiosperm	LOC_Os01g10630
Angiosperm	LOC_Os01g10690
Angiosperm	LOC_Os01g10700
Angiosperm	LOC_Os01g10710
Angiosperm	LOC_Os01g10790
Angiosperm	LOC_Os01g10800
Angiosperm	LOC_Os01g10820
Angiosperm	LOC_Os01g10840
Angiosperm	LOC_Os01g10870
Angiosperm	LOC_Os01g10880
Angiosperm	LOC_Os01g10890
Angiosperm	LOC_Os01g10900
Angiosperm	LOC_Os01g10920
Angiosperm	LOC_Os01g10930
Angiosperm	LOC_Os01g10950
Angiosperm	LOC_Os01g10960
Angiosperm	LOC_Os01g11010
Angiosperm	LOC_Os01g11040
Angiosperm	LOC_Os01g11054
Angiosperm	LOC_Os01g11070
Angiosperm	LOC_Os01g11120
Angiosperm	LOC_Os01g11160
Angiosperm	LOC_Os01g11220
Angiosperm	LOC_Os01g11230
Angiosperm	LOC_Os01g11240
Angiosperm	LOC_Os01g11250
Angiosperm	LOC_Os01g11260
Angiosperm	LOC_Os01g11270
Angiosperm	LOC_Os01g11280
Angiosperm	LOC_Os01g11300
Angiosperm	LOC_Os01g11340
Angiosperm	LOC_Os01g11350
Angiosperm	LOC_Os01g11414
Angiosperm	LOC_Os01g11460
Angiosperm	LOC_Os01g11490
Angiosperm	LOC_Os01g11550
Angiosperm	LOC_Os01g11570
Angiosperm	LOC_Os01g11580
Angiosperm	LOC_Os01g11590
Angiosperm	LOC_Os01g11600
Angiosperm	LOC_Os01g11670
Angiosperm	LOC_Os01g11710
Angiosperm	LOC_Os01g11880
Angiosperm	LOC_Os01g11900
Angiosperm	LOC_Os01g11910
Angiosperm	LOC_Os01g11946
Angiosperm	LOC_Os01g11952
Angiosperm	LOC_Os01g11960
Angiosperm	LOC_Os01g11970
Angiosperm	LOC_Os01g11980
Angiosperm	LOC_Os01g11990
Angiosperm	LOC_Os01g12000
Angiosperm	LOC_Os01g12030
Angiosperm	LOC_Os01g12070
Angiosperm	LOC_Os01g12080
Angiosperm	LOC_Os01g12090
Angiosperm	LOC_Os01g12110
Angiosperm	LOC_Os01g12130
Angiosperm	LOC_Os01g12160
Angiosperm	LOC_Os01g12180
Angiosperm	LOC_Os01g12190
Angiosperm	LOC_Os01g12200
Angiosperm	LOC_Os01g12210
Angiosperm	LOC_Os01g12220
Angiosperm	LOC_Os01g12230
Angiosperm	LOC_Os01g12250
Angiosperm	LOC_Os01g12290
Angiosperm	LOC_Os01g12390
Angiosperm	LOC_Os01g12400
Angiosperm	LOC_Os01g12410
Angiosperm	LOC_Os01g12420
Angiosperm	LOC_Os01g12430
Angiosperm	LOC_Os01g12440
Angiosperm	LOC_Os01g12464
Angiosperm	LOC_Os01g12480
Angiosperm	LOC_Os01g12520
Angiosperm	LOC_Os01g12530
Angiosperm	LOC_Os01g12540
Angiosperm	LOC_Os01g12550
Angiosperm	LOC_Os01g12560
Angiosperm	LOC_Os01g12580
Angiosperm	LOC_Os01g12640
Angiosperm	LOC_Os01g12650
Angiosperm	LOC_Os01g12660
Angiosperm	LOC_Os01g12670
Angiosperm	LOC_Os01g12680
Angiosperm	LOC_Os01g12710
Angiosperm	LOC_Os01g12720
Angiosperm	LOC_Os01g12730
Angiosperm	LOC_Os01g12740
Angiosperm	LOC_Os01g12750
Angiosperm	LOC_Os01g12760
Angiosperm	LOC_Os01g12770
Angiosperm	LOC_Os01g12790
Angiosperm	LOC_Os01g12800
Angiosperm	LOC_Os01g12830
Angiosperm	LOC_Os01g12840
Angiosperm	LOC_Os01g12860
Angiosperm	LOC_Os01g12870
Angiosperm	LOC_Os01g12880
Angiosperm	LOC_Os01g12910
Angiosperm	LOC_Os01g12920
Angiosperm	LOC_Os01g12930
Angiosperm	LOC_Os01g12940
Angiosperm	LOC_Os01g13030
Angiosperm	LOC_Os01g13060
Angiosperm	LOC_Os01g13070
Angiosperm	LOC_Os01g13080
Angiosperm	LOC_Os01g13100
Angiosperm	LOC_Os01g13120
Angiosperm	LOC_Os01g13140
Angiosperm	LOC_Os01g13150
Angiosperm	LOC_Os01g13160
Angiosperm	LOC_Os01g13170
Angiosperm	LOC_Os01g13190
Angiosperm	LOC_Os01g13200
Angiosperm	LOC_Os01g13250
Angiosperm	LOC_Os01g13260
Angiosperm	LOC_Os01g13270
Angiosperm	LOC_Os01g13320
Angiosperm	LOC_Os01g13340
Angiosperm	LOC_Os01g13360
Angiosperm	LOC_Os01g13370
Angiosperm	LOC_Os01g13390
Angiosperm	LOC_Os01g13404
Angiosperm	LOC_Os01g13420
Angiosperm	LOC_Os01g13430
Angiosperm	LOC_Os01g13460
Angiosperm	LOC_Os01g13470
Angiosperm	LOC_Os01g13480
Angiosperm	LOC_Os01g13520
Angiosperm	LOC_Os01g13530
Angiosperm	LOC_Os01g13540
Angiosperm	LOC_Os01g13550
Angiosperm	LOC_Os01g13570
Angiosperm	LOC_Os01g13700
Angiosperm	LOC_Os01g13730
Angiosperm	LOC_Os01g13740
Angiosperm	LOC_Os01g13770
Angiosperm	LOC_Os01g13800
Angiosperm	LOC_Os01g13940
Angiosperm	LOC_Os01g13950
Angiosperm	LOC_Os01g14010
Angiosperm	LOC_Os01g14020
Angiosperm	LOC_Os01g14030
Angiosperm	LOC_Os01g14040
Angiosperm	LOC_Os01g14050
Angiosperm	LOC_Os01g14080
Angiosperm	LOC_Os01g14090
Angiosperm	LOC_Os01g14100
Angiosperm	LOC_Os01g14110
Angiosperm	LOC_Os01g14130
Angiosperm	LOC_Os01g14140
Angiosperm	LOC_Os01g14370
Angiosperm	LOC_Os01g14410
Angiosperm	LOC_Os01g14420
Angiosperm	LOC_Os01g14440
Angiosperm	LOC_Os01g14510
Angiosperm	LOC_Os01g14520
Angiosperm	LOC_Os01g14530
Angiosperm	LOC_Os01g14540
Angiosperm	LOC_Os01g14550
Angiosperm	LOC_Os01g14580
Angiosperm	LOC_Os01g14590
Angiosperm	LOC_Os01g14610
Angiosperm	LOC_Os01g14630
Angiosperm	LOC_Os01g14650
Angiosperm	LOC_Os01g14670
Angiosperm	LOC_Os01g14790
Angiosperm	LOC_Os01g14810
Angiosperm	LOC_Os01g14820
Angiosperm	LOC_Os01g14830
Angiosperm	LOC_Os01g14840
Angiosperm	LOC_Os01g14860
Angiosperm	LOC_Os01g14870
Angiosperm	LOC_Os01g14890
Angiosperm	LOC_Os01g14920
Angiosperm	LOC_Os01g14926
Angiosperm	LOC_Os01g14932
Angiosperm	LOC_Os01g14950
Angiosperm	LOC_Os01g14960
Angiosperm	LOC_Os01g14980
Angiosperm	LOC_Os01g14990
Angiosperm	LOC_Os01g15000
Angiosperm	LOC_Os01g15010
Angiosperm	LOC_Os01g15020
Angiosperm	LOC_Os01g15039
Angiosperm	LOC_Os01g15110
Angiosperm	LOC_Os01g15120
Angiosperm	LOC_Os01g15130
Angiosperm	LOC_Os01g15260
Angiosperm	LOC_Os01g15290
Angiosperm	LOC_Os01g15310
Angiosperm	LOC_Os01g15340
Angiosperm	LOC_Os01g15350
Angiosperm	LOC_Os01g15448
Angiosperm	LOC_Os01g15460
Angiosperm	LOC_Os01g15470
Angiosperm	LOC_Os01g15480
Angiosperm	LOC_Os01g15490
Angiosperm	LOC_Os01g15520
Angiosperm	LOC_Os01g15540
Angiosperm	LOC_Os01g15550
Angiosperm	LOC_Os01g15600
Angiosperm	LOC_Os01g15630
Angiosperm	LOC_Os01g15640
Angiosperm	LOC_Os01g15660
Angiosperm	LOC_Os01g15770
Angiosperm	LOC_Os01g15780
Angiosperm	LOC_Os01g15790
Angiosperm	LOC_Os01g15800
Angiosperm	LOC_Os01g15810
Angiosperm	LOC_Os01g15830
Angiosperm	LOC_Os01g15840
Angiosperm	LOC_Os01g15850
Angiosperm	LOC_Os01g15860
Angiosperm	LOC_Os01g15900
Angiosperm	LOC_Os01g15979
Angiosperm	LOC_Os01g15990
Angiosperm	LOC_Os01g16000
Angiosperm	LOC_Os01g16010
Angiosperm	LOC_Os01g16020
Angiosperm	LOC_Os01g16030
Angiosperm	LOC_Os01g16040
Angiosperm	LOC_Os01g16080
Angiosperm	LOC_Os01g16090
Angiosperm	LOC_Os01g16100
Angiosperm	LOC_Os01g16110
Angiosperm	LOC_Os01g16146
Angiosperm	LOC_Os01g16152
Angiosperm	LOC_Os01g16170
Angiosperm	LOC_Os01g16180
Angiosperm	LOC_Os01g16190
Angiosperm	LOC_Os01g16210
Angiosperm	LOC_Os01g16220
Angiosperm	LOC_Os01g16240
Angiosperm	LOC_Os01g16260
Angiosperm	LOC_Os01g16290
Angiosperm	LOC_Os01g16310
Angiosperm	LOC_Os01g16330
Angiosperm	LOC_Os01g16340
Angiosperm	LOC_Os01g16350
Angiosperm	LOC_Os01g16354
Angiosperm	LOC_Os01g16414
Angiosperm	LOC_Os01g16430
Angiosperm	LOC_Os01g16510
Angiosperm	LOC_Os01g16520
Angiosperm	LOC_Os01g16530
Angiosperm	LOC_Os01g16540
Angiosperm	LOC_Os01g16550
Angiosperm	LOC_Os01g16600
Angiosperm	LOC_Os01g16610
Angiosperm	LOC_Os01g16620
Angiosperm	LOC_Os01g16650
Angiosperm	LOC_Os01g16670
Angiosperm	LOC_Os01g16810
Angiosperm	LOC_Os01g16860
Angiosperm	LOC_Os01g16870
Angiosperm	LOC_Os01g16890
Angiosperm	LOC_Os01g16900
Angiosperm	LOC_Os01g16930
Angiosperm	LOC_Os01g16940
Angiosperm	LOC_Os01g16950
Angiosperm	LOC_Os01g16960
Angiosperm	LOC_Os01g16970
Angiosperm	LOC_Os01g17010
Angiosperm	LOC_Os01g17020
Angiosperm	LOC_Os01g17040
Angiosperm	LOC_Os01g17050
Angiosperm	LOC_Os01g17150
Angiosperm	LOC_Os01g17160
Angiosperm	LOC_Os01g17170
Angiosperm	LOC_Os01g17180
Angiosperm	LOC_Os01g17190
Angiosperm	LOC_Os01g17214
Angiosperm	LOC_Os01g17240
Angiosperm	LOC_Os01g17250
Angiosperm	LOC_Os01g17260
Angiosperm	LOC_Os01g17279
Angiosperm	LOC_Os01g17320
Angiosperm	LOC_Os01g17330
Angiosperm	LOC_Os01g17390
Angiosperm	LOC_Os01g17430
Angiosperm	LOC_Os01g17470
Angiosperm	LOC_Os01g17990
Angiosperm	LOC_Os01g18050
Angiosperm	LOC_Os01g18060
Angiosperm	LOC_Os01g18070
Angiosperm	LOC_Os01g18100
Angiosperm	LOC_Os01g18210
Angiosperm	LOC_Os01g18220
Angiosperm	LOC_Os01g18240
Angiosperm	LOC_Os01g18280
Angiosperm	LOC_Os01g18320
Angiosperm	LOC_Os01g18360
Angiosperm	LOC_Os01g18400
Angiosperm	LOC_Os01g18440
Angiosperm	LOC_Os01g18450
Angiosperm	LOC_Os01g18584
Angiosperm	LOC_Os01g18640
Angiosperm	LOC_Os01g18660
Angiosperm	LOC_Os01g18670
Angiosperm	LOC_Os01g18744
Angiosperm	LOC_Os01g18800
Angiosperm	LOC_Os01g18850
Angiosperm	LOC_Os01g18860
Angiosperm	LOC_Os01g18880
Angiosperm	LOC_Os01g19130
Angiosperm	LOC_Os01g19140
Angiosperm	LOC_Os01g19150
Angiosperm	LOC_Os01g19170
Angiosperm	LOC_Os01g19220
Angiosperm	LOC_Os01g19290
Angiosperm	LOC_Os01g19400
Angiosperm	LOC_Os01g19410
Angiosperm	LOC_Os01g19430
Angiosperm	LOC_Os01g19450
Angiosperm	LOC_Os01g19470
Angiosperm	LOC_Os01g19480
Angiosperm	LOC_Os01g19490
Angiosperm	LOC_Os01g19529
Angiosperm	LOC_Os01g19694
Angiosperm	LOC_Os01g19740
Angiosperm	LOC_Os01g19760
Angiosperm	LOC_Os01g19820
Angiosperm	LOC_Os01g19840
Angiosperm	LOC_Os01g19850
Angiosperm	LOC_Os01g19870
Angiosperm	LOC_Os01g19880
Angiosperm	LOC_Os01g19970
Angiosperm	LOC_Os01g20110
Angiosperm	LOC_Os01g20120
Angiosperm	LOC_Os01g20206
Angiosperm	LOC_Os01g20730
Angiosperm	LOC_Os01g20830
Angiosperm	LOC_Os01g20840
Angiosperm	LOC_Os01g20860
Angiosperm	LOC_Os01g20940
Angiosperm	LOC_Os01g20950
Angiosperm	LOC_Os01g20970
Angiosperm	LOC_Os01g20980
Angiosperm	LOC_Os01g21034
Angiosperm	LOC_Os01g21070
Angiosperm	LOC_Os01g21120
Angiosperm	LOC_Os01g21160
Angiosperm	LOC_Os01g21180
Angiosperm	LOC_Os01g21250
Angiosperm	LOC_Os01g21310
Angiosperm	LOC_Os01g21320
Angiosperm	LOC_Os01g21380
Angiosperm	LOC_Os01g21410
Angiosperm	LOC_Os01g21450
Angiosperm	LOC_Os01g21520
Angiosperm	LOC_Os01g21560
Angiosperm	LOC_Os01g21610
Angiosperm	LOC_Os01g21820
Angiosperm	LOC_Os01g21850
Angiosperm	LOC_Os01g21860
Angiosperm	LOC_Os01g21940
Angiosperm	LOC_Os01g21960
Angiosperm	LOC_Os01g21970
Angiosperm	LOC_Os01g21990
Angiosperm	LOC_Os01g22010
Angiosperm	LOC_Os01g22370
Angiosperm	LOC_Os01g22390
Angiosperm	LOC_Os01g22490
Angiosperm	LOC_Os01g22500
Angiosperm	LOC_Os01g22510
Angiosperm	LOC_Os01g22520
Angiosperm	LOC_Os01g22550
Angiosperm	LOC_Os01g22600
Angiosperm	LOC_Os01g22660
Angiosperm	LOC_Os01g22710
Angiosperm	LOC_Os01g22870
Angiosperm	LOC_Os01g22900
Angiosperm	LOC_Os01g22954
Angiosperm	LOC_Os01g22980
Angiosperm	LOC_Os01g22990
Angiosperm	LOC_Os01g23580
Angiosperm	LOC_Os01g23590
Angiosperm	LOC_Os01g23610
Angiosperm	LOC_Os01g23620
Angiosperm	LOC_Os01g23630
Angiosperm	LOC_Os01g23640
Angiosperm	LOC_Os01g23680
Angiosperm	LOC_Os01g23740
Angiosperm	LOC_Os01g24010
Angiosperm	LOC_Os01g24020
Angiosperm	LOC_Os01g24030
Angiosperm	LOC_Os01g24060
Angiosperm	LOC_Os01g24070
Angiosperm	LOC_Os01g24090
Angiosperm	LOC_Os01g24470
Angiosperm	LOC_Os01g24480
Angiosperm	LOC_Os01g24680
Angiosperm	LOC_Os01g24690
Angiosperm	LOC_Os01g24780
Angiosperm	LOC_Os01g24880
Angiosperm	LOC_Os01g24920
Angiosperm	LOC_Os01g24940
Angiosperm	LOC_Os01g24950
Angiosperm	LOC_Os01g24980
Angiosperm	LOC_Os01g25010
Angiosperm	LOC_Os01g25065
Angiosperm	LOC_Os01g25189
Angiosperm	LOC_Os01g25270
Angiosperm	LOC_Os01g25330
Angiosperm	LOC_Os01g25370
Angiosperm	LOC_Os01g25386
Angiosperm	LOC_Os01g25484
Angiosperm	LOC_Os01g25530
Angiosperm	LOC_Os01g25600
Angiosperm	LOC_Os01g25610
Angiosperm	LOC_Os01g25630
Angiosperm	LOC_Os01g25720
Angiosperm	LOC_Os01g25740
Angiosperm	LOC_Os01g25760
Angiosperm	LOC_Os01g25810
Angiosperm	LOC_Os01g25820
Angiosperm	LOC_Os01g25880
Angiosperm	LOC_Os01g25990
Angiosperm	LOC_Os01g26000
Angiosperm	LOC_Os01g26020
Angiosperm	LOC_Os01g26039
Angiosperm	LOC_Os01g26160
Angiosperm	LOC_Os01g26174
Angiosperm	LOC_Os01g26280
Angiosperm	LOC_Os01g26390
Angiosperm	LOC_Os01g26920
Angiosperm	LOC_Os01g26970
Angiosperm	LOC_Os01g27050
Angiosperm	LOC_Os01g27140
Angiosperm	LOC_Os01g27150
Angiosperm	LOC_Os01g27160
Angiosperm	LOC_Os01g27170
Angiosperm	LOC_Os01g27260
Angiosperm	LOC_Os01g27360
Angiosperm	LOC_Os01g27490
Angiosperm	LOC_Os01g27520
Angiosperm	LOC_Os01g27650
Angiosperm	LOC_Os01g27700
Angiosperm	LOC_Os01g27720
Angiosperm	LOC_Os01g27730
Angiosperm	LOC_Os01g27740
Angiosperm	LOC_Os01g27750
Angiosperm	LOC_Os01g27770
Angiosperm	LOC_Os01g27880
Angiosperm	LOC_Os01g27890
Angiosperm	LOC_Os01g27940
Angiosperm	LOC_Os01g27990
Angiosperm	LOC_Os01g28030
Angiosperm	LOC_Os01g28450
Angiosperm	LOC_Os01g28474
Angiosperm	LOC_Os01g28500
Angiosperm	LOC_Os01g28540
Angiosperm	LOC_Os01g28680
Angiosperm	LOC_Os01g28690
Angiosperm	LOC_Os01g28730
Angiosperm	LOC_Os01g28840
Angiosperm	LOC_Os01g29150
Angiosperm	LOC_Os01g29230
Angiosperm	LOC_Os01g29240
Angiosperm	LOC_Os01g29409
Angiosperm	LOC_Os01g29469
Angiosperm	LOC_Os01g29840
Angiosperm	LOC_Os01g31110
Angiosperm	LOC_Os01g31220
Angiosperm	LOC_Os01g31270
Angiosperm	LOC_Os01g31360
Angiosperm	LOC_Os01g31370
Angiosperm	LOC_Os01g31470
Angiosperm	LOC_Os01g31580
Angiosperm	LOC_Os01g31610
Angiosperm	LOC_Os01g31629
Angiosperm	LOC_Os01g31680
Angiosperm	LOC_Os01g31690
Angiosperm	LOC_Os01g31760
Angiosperm	LOC_Os01g31770
Angiosperm	LOC_Os01g31800
Angiosperm	LOC_Os01g31810
Angiosperm	LOC_Os01g31870
Angiosperm	LOC_Os01g31980
Angiosperm	LOC_Os01g32080
Angiosperm	LOC_Os01g32090
Angiosperm	LOC_Os01g32120
Angiosperm	LOC_Os01g32130
Angiosperm	LOC_Os01g32184
Angiosperm	LOC_Os01g32280
Angiosperm	LOC_Os01g32300
Angiosperm	LOC_Os01g32330
Angiosperm	LOC_Os01g32350
Angiosperm	LOC_Os01g32364
Angiosperm	LOC_Os01g32660
Angiosperm	LOC_Os01g32710
Angiosperm	LOC_Os01g32720
Angiosperm	LOC_Os01g32730
Angiosperm	LOC_Os01g32750
Angiosperm	LOC_Os01g32770
Angiosperm	LOC_Os01g32780
Angiosperm	LOC_Os01g32790
Angiosperm	LOC_Os01g32800
Angiosperm	LOC_Os01g32870
Angiosperm	LOC_Os01g32880
Angiosperm	LOC_Os01g32920
Angiosperm	LOC_Os01g32964
Angiosperm	LOC_Os01g32980
Angiosperm	LOC_Os01g33020
Angiosperm	LOC_Os01g33030
Angiosperm	LOC_Os01g33040
Angiosperm	LOC_Os01g33050
Angiosperm	LOC_Os01g33060
Angiosperm	LOC_Os01g33080
Angiosperm	LOC_Os01g33090
Angiosperm	LOC_Os01g33110
Angiosperm	LOC_Os01g33160
Angiosperm	LOC_Os01g33230
Angiosperm	LOC_Os01g33360
Angiosperm	LOC_Os01g33420
Angiosperm	LOC_Os01g33784
Angiosperm	LOC_Os01g33800
Angiosperm	LOC_Os01g33810
Angiosperm	LOC_Os01g33950
Angiosperm	LOC_Os01g34060
Angiosperm	LOC_Os01g34080
Angiosperm	LOC_Os01g34190
Angiosperm	LOC_Os01g34200
Angiosperm	LOC_Os01g34330
Angiosperm	LOC_Os01g34350
Angiosperm	LOC_Os01g34390
Angiosperm	LOC_Os01g34420
Angiosperm	LOC_Os01g34430
Angiosperm	LOC_Os01g34480
Angiosperm	LOC_Os01g34560
Angiosperm	LOC_Os01g34614
Angiosperm	LOC_Os01g34620
Angiosperm	LOC_Os01g34660
Angiosperm	LOC_Os01g34690
Angiosperm	LOC_Os01g34700
Angiosperm	LOC_Os01g34780
Angiosperm	LOC_Os01g34790
Angiosperm	LOC_Os01g34870
Angiosperm	LOC_Os01g34880
Angiosperm	LOC_Os01g34890
Angiosperm	LOC_Os01g34920
Angiosperm	LOC_Os01g34930
Angiosperm	LOC_Os01g34970
Angiosperm	LOC_Os01g35030
Angiosperm	LOC_Os01g35040
Angiosperm	LOC_Os01g35050
Angiosperm	LOC_Os01g35120
Angiosperm	LOC_Os01g35170
Angiosperm	LOC_Os01g35184
Angiosperm	LOC_Os01g35990
Angiosperm	LOC_Os01g36070
Angiosperm	LOC_Os01g36080
Angiosperm	LOC_Os01g36090
Angiosperm	LOC_Os01g36240
Angiosperm	LOC_Os01g36390
Angiosperm	LOC_Os01g36500
Angiosperm	LOC_Os01g36540
Angiosperm	LOC_Os01g36550
Angiosperm	LOC_Os01g36600
Angiosperm	LOC_Os01g36610
Angiosperm	LOC_Os01g36620
Angiosperm	LOC_Os01g36630
Angiosperm	LOC_Os01g36640
Angiosperm	LOC_Os01g36660
Angiosperm	LOC_Os01g36790
Angiosperm	LOC_Os01g36830
Angiosperm	LOC_Os01g36840
Angiosperm	LOC_Os01g36870
Angiosperm	LOC_Os01g36930
Angiosperm	LOC_Os01g36940
Angiosperm	LOC_Os01g36950
Angiosperm	LOC_Os01g36970
Angiosperm	LOC_Os01g37090
Angiosperm	LOC_Os01g37100
Angiosperm	LOC_Os01g37110
Angiosperm	LOC_Os01g37120
Angiosperm	LOC_Os01g37130
Angiosperm	LOC_Os01g37470
Angiosperm	LOC_Os01g37480
Angiosperm	LOC_Os01g37490
Angiosperm	LOC_Os01g37510
Angiosperm	LOC_Os01g37560
Angiosperm	LOC_Os01g37590
Angiosperm	LOC_Os01g37630
Angiosperm	LOC_Os01g37690
Angiosperm	LOC_Os01g37760
Angiosperm	LOC_Os01g37770
Angiosperm	LOC_Os01g37790
Angiosperm	LOC_Os01g37800
Angiosperm	LOC_Os01g37810
Angiosperm	LOC_Os01g37820
Angiosperm	LOC_Os01g37825
Angiosperm	LOC_Os01g37832
Angiosperm	LOC_Os01g37837
Angiosperm	LOC_Os01g37842
Angiosperm	LOC_Os01g37850
Angiosperm	LOC_Os01g37870
Angiosperm	LOC_Os01g37910
Angiosperm	LOC_Os01g37960
Angiosperm	LOC_Os01g37980
Angiosperm	LOC_Os01g38480
Angiosperm	LOC_Os01g38490
Angiosperm	LOC_Os01g38500
Angiosperm	LOC_Os01g38510
Angiosperm	LOC_Os01g38530
Angiosperm	LOC_Os01g38580
Angiosperm	LOC_Os01g38610
Angiosperm	LOC_Os01g38620
Angiosperm	LOC_Os01g38660
Angiosperm	LOC_Os01g38670
Angiosperm	LOC_Os01g38680
Angiosperm	LOC_Os01g38950
Angiosperm	LOC_Os01g38960
Angiosperm	LOC_Os01g38970
Angiosperm	LOC_Os01g38980
Angiosperm	LOC_Os01g38990
Angiosperm	LOC_Os01g39010
Angiosperm	LOC_Os01g39100
Angiosperm	LOC_Os01g39150
Angiosperm	LOC_Os01g39250
Angiosperm	LOC_Os01g39260
Angiosperm	LOC_Os01g39270
Angiosperm	LOC_Os01g39290
Angiosperm	LOC_Os01g39310
Angiosperm	LOC_Os01g39380
Angiosperm	LOC_Os01g39600
Angiosperm	LOC_Os01g39630
Angiosperm	LOC_Os01g39770
Angiosperm	LOC_Os01g39790
Angiosperm	LOC_Os01g39800
Angiosperm	LOC_Os01g39810
Angiosperm	LOC_Os01g39830
Angiosperm	LOC_Os01g39960
Angiosperm	LOC_Os01g39970
Angiosperm	LOC_Os01g40000
Angiosperm	LOC_Os01g40050
Angiosperm	LOC_Os01g40070
Angiosperm	LOC_Os01g40094
Angiosperm	LOC_Os01g40110
Angiosperm	LOC_Os01g40150
Angiosperm	LOC_Os01g40170
Angiosperm	LOC_Os01g40200
Angiosperm	LOC_Os01g40250
Angiosperm	LOC_Os01g40280
Angiosperm	LOC_Os01g40310
Angiosperm	LOC_Os01g40330
Angiosperm	LOC_Os01g40340
Angiosperm	LOC_Os01g40420
Angiosperm	LOC_Os01g40470
Angiosperm	LOC_Os01g40480
Angiosperm	LOC_Os01g40499
Angiosperm	LOC_Os01g40590
Angiosperm	LOC_Os01g40610
Angiosperm	LOC_Os01g40620
Angiosperm	LOC_Os01g40640
Angiosperm	LOC_Os01g40650
Angiosperm	LOC_Os01g40660
Angiosperm	LOC_Os01g40670
Angiosperm	LOC_Os01g40680
Angiosperm	LOC_Os01g40690
Angiosperm	LOC_Os01g40700
Angiosperm	LOC_Os01g40710
Angiosperm	LOC_Os01g40720
Angiosperm	LOC_Os01g40840
Angiosperm	LOC_Os01g40860
Angiosperm	LOC_Os01g40870
Angiosperm	LOC_Os01g40990
Angiosperm	LOC_Os01g41030
Angiosperm	LOC_Os01g41040
Angiosperm	LOC_Os01g41050
Angiosperm	LOC_Os01g41190
Angiosperm	LOC_Os01g41220
Angiosperm	LOC_Os01g41240
Angiosperm	LOC_Os01g41280
Angiosperm	LOC_Os01g41430
Angiosperm	LOC_Os01g41450
Angiosperm	LOC_Os01g41550
Angiosperm	LOC_Os01g41565
Angiosperm	LOC_Os01g41610
Angiosperm	LOC_Os01g41630
Angiosperm	LOC_Os01g41640
Angiosperm	LOC_Os01g41650
Angiosperm	LOC_Os01g41660
Angiosperm	LOC_Os01g41710
Angiosperm	LOC_Os01g41720
Angiosperm	LOC_Os01g41750
Angiosperm	LOC_Os01g41770
Angiosperm	LOC_Os01g41780
Angiosperm	LOC_Os01g41810
Angiosperm	LOC_Os01g41820
Angiosperm	LOC_Os01g41870
Angiosperm	LOC_Os01g41880
Angiosperm	LOC_Os01g41930
Angiosperm	LOC_Os01g42010
Angiosperm	LOC_Os01g42030
Angiosperm	LOC_Os01g42040
Angiosperm	LOC_Os01g42050
Angiosperm	LOC_Os01g42060
Angiosperm	LOC_Os01g42070
Angiosperm	LOC_Os01g42080
Angiosperm	LOC_Os01g42090
Angiosperm	LOC_Os01g42120
Angiosperm	LOC_Os01g42140
Angiosperm	LOC_Os01g42190
Angiosperm	LOC_Os01g42234
Angiosperm	LOC_Os01g42260
Angiosperm	LOC_Os01g42270
Angiosperm	LOC_Os01g42294
Angiosperm	LOC_Os01g42350
Angiosperm	LOC_Os01g42370
Angiosperm	LOC_Os01g42380
Angiosperm	LOC_Os01g42410
Angiosperm	LOC_Os01g42430
Angiosperm	LOC_Os01g42460
Angiosperm	LOC_Os01g42470
Angiosperm	LOC_Os01g42480
Angiosperm	LOC_Os01g42490
Angiosperm	LOC_Os01g42510
Angiosperm	LOC_Os01g42520
Angiosperm	LOC_Os01g42620
Angiosperm	LOC_Os01g42630
Angiosperm	LOC_Os01g42650
Angiosperm	LOC_Os01g42700
Angiosperm	LOC_Os01g42720
Angiosperm	LOC_Os01g42730
Angiosperm	LOC_Os01g42760
Angiosperm	LOC_Os01g42770
Angiosperm	LOC_Os01g42800
Angiosperm	LOC_Os01g42810
Angiosperm	LOC_Os01g42820
Angiosperm	LOC_Os01g42830
Angiosperm	LOC_Os01g42850
Angiosperm	LOC_Os01g42900
Angiosperm	LOC_Os01g42950
Angiosperm	LOC_Os01g42960
Angiosperm	LOC_Os01g42970
Angiosperm	LOC_Os01g42980
Angiosperm	LOC_Os01g43020
Angiosperm	LOC_Os01g43030
Angiosperm	LOC_Os01g43040
Angiosperm	LOC_Os01g43050
Angiosperm	LOC_Os01g43060
Angiosperm	LOC_Os01g43070
Angiosperm	LOC_Os01g43110
Angiosperm	LOC_Os01g43140
Angiosperm	LOC_Os01g43150
Angiosperm	LOC_Os01g43160
Angiosperm	LOC_Os01g43170
Angiosperm	LOC_Os01g43180
Angiosperm	LOC_Os01g43220
Angiosperm	LOC_Os01g43250
Angiosperm	LOC_Os01g43270
Angiosperm	LOC_Os01g43280
Angiosperm	LOC_Os01g43320
Angiosperm	LOC_Os01g43330
Angiosperm	LOC_Os01g43350
Angiosperm	LOC_Os01g43360
Angiosperm	LOC_Os01g43370
Angiosperm	LOC_Os01g43372
Angiosperm	LOC_Os01g43380
Angiosperm	LOC_Os01g43390
Angiosperm	LOC_Os01g43410
Angiosperm	LOC_Os01g43420
Angiosperm	LOC_Os01g43440
Angiosperm	LOC_Os01g43460
Angiosperm	LOC_Os01g43480
Angiosperm	LOC_Os01g43490
Angiosperm	LOC_Os01g43520
Angiosperm	LOC_Os01g43540
Angiosperm	LOC_Os01g43580
Angiosperm	LOC_Os01g43630
Angiosperm	LOC_Os01g43650
Angiosperm	LOC_Os01g43700
Angiosperm	LOC_Os01g43710
Angiosperm	LOC_Os01g43720
Angiosperm	LOC_Os01g43740
Angiosperm	LOC_Os01g43750
Angiosperm	LOC_Os01g43760
Angiosperm	LOC_Os01g43774
Angiosperm	LOC_Os01g43844
Angiosperm	LOC_Os01g43851
Angiosperm	LOC_Os01g43870
Angiosperm	LOC_Os01g43910
Angiosperm	LOC_Os01g43940
Angiosperm	LOC_Os01g43950
Angiosperm	LOC_Os01g44040
Angiosperm	LOC_Os01g44050
Angiosperm	LOC_Os01g44069
Angiosperm	LOC_Os01g44110
Angiosperm	LOC_Os01g44130
Angiosperm	LOC_Os01g44170
Angiosperm	LOC_Os01g44210
Angiosperm	LOC_Os01g44220
Angiosperm	LOC_Os01g44230
Angiosperm	LOC_Os01g44250
Angiosperm	LOC_Os01g44260
Angiosperm	LOC_Os01g44310
Angiosperm	LOC_Os01g44330
Angiosperm	LOC_Os01g44340
Angiosperm	LOC_Os01g44390
Angiosperm	LOC_Os01g44394
Angiosperm	LOC_Os01g44950
Angiosperm	LOC_Os01g44960
Angiosperm	LOC_Os01g44970
Angiosperm	LOC_Os01g45060
Angiosperm	LOC_Os01g45070
Angiosperm	LOC_Os01g45110
Angiosperm	LOC_Os01g45140
Angiosperm	LOC_Os01g45160
Angiosperm	LOC_Os01g45200
Angiosperm	LOC_Os01g45250
Angiosperm	LOC_Os01g45274
Angiosperm	LOC_Os01g45350
Angiosperm	LOC_Os01g45370
Angiosperm	LOC_Os01g45380
Angiosperm	LOC_Os01g45390
Angiosperm	LOC_Os01g45460
Angiosperm	LOC_Os01g45510
Angiosperm	LOC_Os01g45520
Angiosperm	LOC_Os01g45530
Angiosperm	LOC_Os01g45550
Angiosperm	LOC_Os01g45570
Angiosperm	LOC_Os01g45620
Angiosperm	LOC_Os01g45640
Angiosperm	LOC_Os01g45720
Angiosperm	LOC_Os01g45730
Angiosperm	LOC_Os01g45750
Angiosperm	LOC_Os01g45760
Angiosperm	LOC_Os01g45830
Angiosperm	LOC_Os01g45860
Angiosperm	LOC_Os01g45900
Angiosperm	LOC_Os01g45910
Angiosperm	LOC_Os01g45960
Angiosperm	LOC_Os01g45990
Angiosperm	LOC_Os01g46060
Angiosperm	LOC_Os01g46070
Angiosperm	LOC_Os01g46080
Angiosperm	LOC_Os01g46090
Angiosperm	LOC_Os01g46120
Angiosperm	LOC_Os01g46230
Angiosperm	LOC_Os01g46240
Angiosperm	LOC_Os01g46250
Angiosperm	LOC_Os01g46290
Angiosperm	LOC_Os01g46340
Angiosperm	LOC_Os01g46350
Angiosperm	LOC_Os01g46380
Angiosperm	LOC_Os01g46390
Angiosperm	LOC_Os01g46400
Angiosperm	LOC_Os01g46430
Angiosperm	LOC_Os01g46510
Angiosperm	LOC_Os01g46570
Angiosperm	LOC_Os01g46580
Angiosperm	LOC_Os01g46590
Angiosperm	LOC_Os01g46600
Angiosperm	LOC_Os01g46610
Angiosperm	LOC_Os01g46700
Angiosperm	LOC_Os01g46720
Angiosperm	LOC_Os01g46750
Angiosperm	LOC_Os01g46760
Angiosperm	LOC_Os01g46850
Angiosperm	LOC_Os01g46860
Angiosperm	LOC_Os01g46932
Angiosperm	LOC_Os01g46970
Angiosperm	LOC_Os01g46980
Angiosperm	LOC_Os01g47040
Angiosperm	LOC_Os01g47050
Angiosperm	LOC_Os01g47080
Angiosperm	LOC_Os01g47180
Angiosperm	LOC_Os01g47190
Angiosperm	LOC_Os01g47256
Angiosperm	LOC_Os01g47280
Angiosperm	LOC_Os01g47330
Angiosperm	LOC_Os01g47340
Angiosperm	LOC_Os01g47350
Angiosperm	LOC_Os01g47360
Angiosperm	LOC_Os01g47400
Angiosperm	LOC_Os01g47410
Angiosperm	LOC_Os01g47420
Angiosperm	LOC_Os01g47430
Angiosperm	LOC_Os01g47450
Angiosperm	LOC_Os01g47460
Angiosperm	LOC_Os01g47470
Angiosperm	LOC_Os01g47490
Angiosperm	LOC_Os01g47530
Angiosperm	LOC_Os01g47550
Angiosperm	LOC_Os01g47560
Angiosperm	LOC_Os01g47600
Angiosperm	LOC_Os01g47620
Angiosperm	LOC_Os01g47630
Angiosperm	LOC_Os01g47635
Angiosperm	LOC_Os01g47650
Angiosperm	LOC_Os01g47660
Angiosperm	LOC_Os01g47680
Angiosperm	LOC_Os01g47690
Angiosperm	LOC_Os01g47740
Angiosperm	LOC_Os01g47760
Angiosperm	LOC_Os01g47770
Angiosperm	LOC_Os01g47780
Angiosperm	LOC_Os01g47800
Angiosperm	LOC_Os01g47810
Angiosperm	LOC_Os01g47820
Angiosperm	LOC_Os01g47840
Angiosperm	LOC_Os01g47900
Angiosperm	LOC_Os01g48000
Angiosperm	LOC_Os01g48020
Angiosperm	LOC_Os01g48040
Angiosperm	LOC_Os01g48060
Angiosperm	LOC_Os01g48130
Angiosperm	LOC_Os01g48140
Angiosperm	LOC_Os01g48180
Angiosperm	LOC_Os01g48190
Angiosperm	LOC_Os01g48200
Angiosperm	LOC_Os01g48210
Angiosperm	LOC_Os01g48270
Angiosperm	LOC_Os01g48280
Angiosperm	LOC_Os01g48300
Angiosperm	LOC_Os01g48330
Angiosperm	LOC_Os01g48370
Angiosperm	LOC_Os01g48380
Angiosperm	LOC_Os01g48390
Angiosperm	LOC_Os01g48410
Angiosperm	LOC_Os01g48420
Angiosperm	LOC_Os01g48440
Angiosperm	LOC_Os01g48500
Angiosperm	LOC_Os01g48540
Angiosperm	LOC_Os01g48570
Angiosperm	LOC_Os01g48610
Angiosperm	LOC_Os01g48620
Angiosperm	LOC_Os01g48640
Angiosperm	LOC_Os01g48660
Angiosperm	LOC_Os01g48680
Angiosperm	LOC_Os01g48690
Angiosperm	LOC_Os01g48720
Angiosperm	LOC_Os01g48750
Angiosperm	LOC_Os01g48760
Angiosperm	LOC_Os01g48790
Angiosperm	LOC_Os01g48800
Angiosperm	LOC_Os01g48810
Angiosperm	LOC_Os01g48820
Angiosperm	LOC_Os01g48830
Angiosperm	LOC_Os01g48850
Angiosperm	LOC_Os01g48874
Angiosperm	LOC_Os01g48900
Angiosperm	LOC_Os01g48910
Angiosperm	LOC_Os01g48920
Angiosperm	LOC_Os01g48930
Angiosperm	LOC_Os01g48960
Angiosperm	LOC_Os01g48980
Angiosperm	LOC_Os01g48990
Angiosperm	LOC_Os01g49000
Angiosperm	LOC_Os01g49010
Angiosperm	LOC_Os01g49024
Angiosperm	LOC_Os01g49026
Angiosperm	LOC_Os01g49060
Angiosperm	LOC_Os01g49120
Angiosperm	LOC_Os01g49160
Angiosperm	LOC_Os01g49180
Angiosperm	LOC_Os01g49190
Angiosperm	LOC_Os01g49200
Angiosperm	LOC_Os01g49250
Angiosperm	LOC_Os01g49270
Angiosperm	LOC_Os01g49290
Angiosperm	LOC_Os01g49330
Angiosperm	LOC_Os01g49340
Angiosperm	LOC_Os01g49350
Angiosperm	LOC_Os01g49360
Angiosperm	LOC_Os01g49380
Angiosperm	LOC_Os01g49430
Angiosperm	LOC_Os01g49470
Angiosperm	LOC_Os01g49490
Angiosperm	LOC_Os01g49510
Angiosperm	LOC_Os01g49529
Angiosperm	LOC_Os01g49560
Angiosperm	LOC_Os01g49580
Angiosperm	LOC_Os01g49600
Angiosperm	LOC_Os01g49614
Angiosperm	LOC_Os01g49670
Angiosperm	LOC_Os01g49690
Angiosperm	LOC_Os01g49720
Angiosperm	LOC_Os01g49740
Angiosperm	LOC_Os01g49760
Angiosperm	LOC_Os01g49770
Angiosperm	LOC_Os01g49830
Angiosperm	LOC_Os01g49890
Angiosperm	LOC_Os01g49900
Angiosperm	LOC_Os01g49910
Angiosperm	LOC_Os01g49920
Angiosperm	LOC_Os01g49930
Angiosperm	LOC_Os01g49940
Angiosperm	LOC_Os01g50010
Angiosperm	LOC_Os01g50030
Angiosperm	LOC_Os01g50032
Angiosperm	LOC_Os01g50040
Angiosperm	LOC_Os01g50050
Angiosperm	LOC_Os01g50060
Angiosperm	LOC_Os01g50080
Angiosperm	LOC_Os01g50100
Angiosperm	LOC_Os01g50110
Angiosperm	LOC_Os01g50120
Angiosperm	LOC_Os01g50160
Angiosperm	LOC_Os01g50200
Angiosperm	LOC_Os01g50320
Angiosperm	LOC_Os01g50440
Angiosperm	LOC_Os01g50470
Angiosperm	LOC_Os01g50480
Angiosperm	LOC_Os01g50490
Angiosperm	LOC_Os01g50530
Angiosperm	LOC_Os01g50580
Angiosperm	LOC_Os01g50590
Angiosperm	LOC_Os01g50610
Angiosperm	LOC_Os01g50616
Angiosperm	LOC_Os01g50680
Angiosperm	LOC_Os01g50690
Angiosperm	LOC_Os01g50700
Angiosperm	LOC_Os01g50750
Angiosperm	LOC_Os01g50760
Angiosperm	LOC_Os01g50770
Angiosperm	LOC_Os01g50820
Angiosperm	LOC_Os01g50830
Angiosperm	LOC_Os01g50840
Angiosperm	LOC_Os01g50860
Angiosperm	LOC_Os01g50870
Angiosperm	LOC_Os01g50930
Angiosperm	LOC_Os01g50960
Angiosperm	LOC_Os01g51010
Angiosperm	LOC_Os01g51020
Angiosperm	LOC_Os01g51040
Angiosperm	LOC_Os01g51050
Angiosperm	LOC_Os01g51060
Angiosperm	LOC_Os01g51120
Angiosperm	LOC_Os01g51140
Angiosperm	LOC_Os01g51154
Angiosperm	LOC_Os01g51170
Angiosperm	LOC_Os01g51190
Angiosperm	LOC_Os01g51200
Angiosperm	LOC_Os01g51210
Angiosperm	LOC_Os01g51220
Angiosperm	LOC_Os01g51250
Angiosperm	LOC_Os01g51280
Angiosperm	LOC_Os01g51290
Angiosperm	LOC_Os01g51300
Angiosperm	LOC_Os01g51320
Angiosperm	LOC_Os01g51360
Angiosperm	LOC_Os01g51380
Angiosperm	LOC_Os01g51390
Angiosperm	LOC_Os01g51410
Angiosperm	LOC_Os01g51430
Angiosperm	LOC_Os01g51530
Angiosperm	LOC_Os01g51540
Angiosperm	LOC_Os01g51550
Angiosperm	LOC_Os01g51610
Angiosperm	LOC_Os01g51620
Angiosperm	LOC_Os01g51630
Angiosperm	LOC_Os01g51632
Angiosperm	LOC_Os01g51634
Angiosperm	LOC_Os01g51640
Angiosperm	LOC_Os01g51700
Angiosperm	LOC_Os01g51710
Angiosperm	LOC_Os01g51754
Angiosperm	LOC_Os01g51780
Angiosperm	LOC_Os01g51790
Angiosperm	LOC_Os01g51800
Angiosperm	LOC_Os01g51840
Angiosperm	LOC_Os01g51850
Angiosperm	LOC_Os01g51860
Angiosperm	LOC_Os01g51870
Angiosperm	LOC_Os01g51890
Angiosperm	LOC_Os01g51920
Angiosperm	LOC_Os01g51980
Angiosperm	LOC_Os01g52010
Angiosperm	LOC_Os01g52050
Angiosperm	LOC_Os01g52090
Angiosperm	LOC_Os01g52110
Angiosperm	LOC_Os01g52130
Angiosperm	LOC_Os01g52160
Angiosperm	LOC_Os01g52170
Angiosperm	LOC_Os01g52200
Angiosperm	LOC_Os01g52214
Angiosperm	LOC_Os01g52230
Angiosperm	LOC_Os01g52250
Angiosperm	LOC_Os01g52260
Angiosperm	LOC_Os01g52390
Angiosperm	LOC_Os01g52400
Angiosperm	LOC_Os01g52430
Angiosperm	LOC_Os01g52450
Angiosperm	LOC_Os01g52460
Angiosperm	LOC_Os01g52470
Angiosperm	LOC_Os01g52480
Angiosperm	LOC_Os01g52490
Angiosperm	LOC_Os01g52500
Angiosperm	LOC_Os01g52514
Angiosperm	LOC_Os01g52530
Angiosperm	LOC_Os01g52550
Angiosperm	LOC_Os01g52560
Angiosperm	LOC_Os01g52570
Angiosperm	LOC_Os01g52610
Angiosperm	LOC_Os01g52630
Angiosperm	LOC_Os01g52640
Angiosperm	LOC_Os01g52650
Angiosperm	LOC_Os01g52720
Angiosperm	LOC_Os01g52750
Angiosperm	LOC_Os01g52760
Angiosperm	LOC_Os01g52770
Angiosperm	LOC_Os01g52780
Angiosperm	LOC_Os01g52790
Angiosperm	LOC_Os01g52830
Angiosperm	LOC_Os01g52864
Angiosperm	LOC_Os01g52880
Angiosperm	LOC_Os01g52890
Angiosperm	LOC_Os01g52900
Angiosperm	LOC_Os01g52920
Angiosperm	LOC_Os01g53000
Angiosperm	LOC_Os01g53020
Angiosperm	LOC_Os01g53040
Angiosperm	LOC_Os01g53060
Angiosperm	LOC_Os01g53070
Angiosperm	LOC_Os01g53090
Angiosperm	LOC_Os01g53130
Angiosperm	LOC_Os01g53140
Angiosperm	LOC_Os01g53150
Angiosperm	LOC_Os01g53200
Angiosperm	LOC_Os01g53240
Angiosperm	LOC_Os01g53250
Angiosperm	LOC_Os01g53260
Angiosperm	LOC_Os01g53280
Angiosperm	LOC_Os01g53294
Angiosperm	LOC_Os01g53350
Angiosperm	LOC_Os01g53370
Angiosperm	LOC_Os01g53390
Angiosperm	LOC_Os01g53430
Angiosperm	LOC_Os01g53450
Angiosperm	LOC_Os01g53460
Angiosperm	LOC_Os01g53470
Angiosperm	LOC_Os01g53500
Angiosperm	LOC_Os01g53520
Angiosperm	LOC_Os01g53560
Angiosperm	LOC_Os01g53580
Angiosperm	LOC_Os01g53600
Angiosperm	LOC_Os01g53610
Angiosperm	LOC_Os01g53620
Angiosperm	LOC_Os01g53630
Angiosperm	LOC_Os01g53680
Angiosperm	LOC_Os01g53700
Angiosperm	LOC_Os01g53710
Angiosperm	LOC_Os01g53720
Angiosperm	LOC_Os01g53730
Angiosperm	LOC_Os01g53750
Angiosperm	LOC_Os01g53800
Angiosperm	LOC_Os01g53810
Angiosperm	LOC_Os01g53840
Angiosperm	LOC_Os01g53880
Angiosperm	LOC_Os01g53890
Angiosperm	LOC_Os01g53900
Angiosperm	LOC_Os01g53910
Angiosperm	LOC_Os01g53920
Angiosperm	LOC_Os01g53930
Angiosperm	LOC_Os01g53940
Angiosperm	LOC_Os01g53990
Angiosperm	LOC_Os01g54010
Angiosperm	LOC_Os01g54020
Angiosperm	LOC_Os01g54030
Angiosperm	LOC_Os01g54040
Angiosperm	LOC_Os01g54050
Angiosperm	LOC_Os01g54080
Angiosperm	LOC_Os01g54090
Angiosperm	LOC_Os01g54100
Angiosperm	LOC_Os01g54180
Angiosperm	LOC_Os01g54210
Angiosperm	LOC_Os01g54240
Angiosperm	LOC_Os01g54300
Angiosperm	LOC_Os01g54340
Angiosperm	LOC_Os01g54350
Angiosperm	LOC_Os01g54370
Angiosperm	LOC_Os01g54380
Angiosperm	LOC_Os01g54390
Angiosperm	LOC_Os01g54400
Angiosperm	LOC_Os01g54420
Angiosperm	LOC_Os01g54440
Angiosperm	LOC_Os01g54450
Angiosperm	LOC_Os01g54470
Angiosperm	LOC_Os01g54480
Angiosperm	LOC_Os01g54510
Angiosperm	LOC_Os01g54515
Angiosperm	LOC_Os01g54520
Angiosperm	LOC_Os01g54530
Angiosperm	LOC_Os01g54540
Angiosperm	LOC_Os01g54550
Angiosperm	LOC_Os01g54560
Angiosperm	LOC_Os01g54600
Angiosperm	LOC_Os01g54620
Angiosperm	LOC_Os01g54630
Angiosperm	LOC_Os01g54670
Angiosperm	LOC_Os01g54784
Angiosperm	LOC_Os01g54810
Angiosperm	LOC_Os01g54860
Angiosperm	LOC_Os01g54870
Angiosperm	LOC_Os01g54880
Angiosperm	LOC_Os01g54890
Angiosperm	LOC_Os01g54900
Angiosperm	LOC_Os01g54910
Angiosperm	LOC_Os01g54920
Angiosperm	LOC_Os01g54930
Angiosperm	LOC_Os01g54940
Angiosperm	LOC_Os01g54960
Angiosperm	LOC_Os01g55030
Angiosperm	LOC_Os01g55040
Angiosperm	LOC_Os01g55050
Angiosperm	LOC_Os01g55070
Angiosperm	LOC_Os01g55094
Angiosperm	LOC_Os01g55110
Angiosperm	LOC_Os01g55150
Angiosperm	LOC_Os01g55170
Angiosperm	LOC_Os01g55190
Angiosperm	LOC_Os01g55200
Angiosperm	LOC_Os01g55240
Angiosperm	LOC_Os01g55260
Angiosperm	LOC_Os01g55270
Angiosperm	LOC_Os01g55280
Angiosperm	LOC_Os01g55290
Angiosperm	LOC_Os01g55300
Angiosperm	LOC_Os01g55320
Angiosperm	LOC_Os01g55340
Angiosperm	LOC_Os01g55350
Angiosperm	LOC_Os01g55360
Angiosperm	LOC_Os01g55370
Angiosperm	LOC_Os01g55410
Angiosperm	LOC_Os01g55420
Angiosperm	LOC_Os01g55450
Angiosperm	LOC_Os01g55490
Angiosperm	LOC_Os01g55500
Angiosperm	LOC_Os01g55510
Angiosperm	LOC_Os01g55520
Angiosperm	LOC_Os01g55530
Angiosperm	LOC_Os01g55540
Angiosperm	LOC_Os01g55549
Angiosperm	LOC_Os01g55570
Angiosperm	LOC_Os01g55580
Angiosperm	LOC_Os01g55590
Angiosperm	LOC_Os01g55600
Angiosperm	LOC_Os01g55610
Angiosperm	LOC_Os01g55650
Angiosperm	LOC_Os01g55670
Angiosperm	LOC_Os01g55690
Angiosperm	LOC_Os01g55700
Angiosperm	LOC_Os01g55720
Angiosperm	LOC_Os01g55730
Angiosperm	LOC_Os01g55740
Angiosperm	LOC_Os01g55750
Angiosperm	LOC_Os01g55770
Angiosperm	LOC_Os01g55780
Angiosperm	LOC_Os01g55799
Angiosperm	LOC_Os01g55870
Angiosperm	LOC_Os01g55880
Angiosperm	LOC_Os01g55890
Angiosperm	LOC_Os01g55900
Angiosperm	LOC_Os01g55940
Angiosperm	LOC_Os01g55950
Angiosperm	LOC_Os01g55974
Angiosperm	LOC_Os01g56000
Angiosperm	LOC_Os01g56050
Angiosperm	LOC_Os01g56070
Angiosperm	LOC_Os01g56090
Angiosperm	LOC_Os01g56100
Angiosperm	LOC_Os01g56130
Angiosperm	LOC_Os01g56140
Angiosperm	LOC_Os01g56150
Angiosperm	LOC_Os01g56180
Angiosperm	LOC_Os01g56200
Angiosperm	LOC_Os01g56230
Angiosperm	LOC_Os01g56240
Angiosperm	LOC_Os01g56290
Angiosperm	LOC_Os01g56300
Angiosperm	LOC_Os01g56310
Angiosperm	LOC_Os01g56320
Angiosperm	LOC_Os01g56330
Angiosperm	LOC_Os01g56350
Angiosperm	LOC_Os01g56360
Angiosperm	LOC_Os01g56380
Angiosperm	LOC_Os01g56390
Angiosperm	LOC_Os01g56400
Angiosperm	LOC_Os01g56420
Angiosperm	LOC_Os01g56450
Angiosperm	LOC_Os01g56460
Angiosperm	LOC_Os01g56470
Angiosperm	LOC_Os01g56490
Angiosperm	LOC_Os01g56510
Angiosperm	LOC_Os01g56520
Angiosperm	LOC_Os01g56540
Angiosperm	LOC_Os01g56550
Angiosperm	LOC_Os01g56560
Angiosperm	LOC_Os01g56580
Angiosperm	LOC_Os01g56590
Angiosperm	LOC_Os01g56600
Angiosperm	LOC_Os01g56620
Angiosperm	LOC_Os01g56630
Angiosperm	LOC_Os01g56640
Angiosperm	LOC_Os01g56670
Angiosperm	LOC_Os01g56680
Angiosperm	LOC_Os01g56764
Angiosperm	LOC_Os01g56780
Angiosperm	LOC_Os01g56790
Angiosperm	LOC_Os01g56800
Angiosperm	LOC_Os01g56810
Angiosperm	LOC_Os01g56820
Angiosperm	LOC_Os01g56860
Angiosperm	LOC_Os01g56880
Angiosperm	LOC_Os01g56890
Angiosperm	LOC_Os01g56910
Angiosperm	LOC_Os01g56930
Angiosperm	LOC_Os01g56940
Angiosperm	LOC_Os01g56960
Angiosperm	LOC_Os01g56969
Angiosperm	LOC_Os01g56980
Angiosperm	LOC_Os01g56990
Angiosperm	LOC_Os01g57020
Angiosperm	LOC_Os01g57066
Angiosperm	LOC_Os01g57073
Angiosperm	LOC_Os01g57082
Angiosperm	LOC_Os01g57100
Angiosperm	LOC_Os01g57210
Angiosperm	LOC_Os01g57220
Angiosperm	LOC_Os01g57240
Angiosperm	LOC_Os01g57260
Angiosperm	LOC_Os01g57350
Angiosperm	LOC_Os01g57360
Angiosperm	LOC_Os01g57370
Angiosperm	LOC_Os01g57400
Angiosperm	LOC_Os01g57410
Angiosperm	LOC_Os01g57420
Angiosperm	LOC_Os01g57440
Angiosperm	LOC_Os01g57450
Angiosperm	LOC_Os01g57460
Angiosperm	LOC_Os01g57470
Angiosperm	LOC_Os01g57480
Angiosperm	LOC_Os01g57510
Angiosperm	LOC_Os01g57560
Angiosperm	LOC_Os01g57570
Angiosperm	LOC_Os01g57580
Angiosperm	LOC_Os01g57610
Angiosperm	LOC_Os01g57630
Angiosperm	LOC_Os01g57650
Angiosperm	LOC_Os01g57690
Angiosperm	LOC_Os01g57700
Angiosperm	LOC_Os01g57710
Angiosperm	LOC_Os01g57720
Angiosperm	LOC_Os01g57770
Angiosperm	LOC_Os01g57854
Angiosperm	LOC_Os01g57880
Angiosperm	LOC_Os01g57900
Angiosperm	LOC_Os01g57910
Angiosperm	LOC_Os01g57930
Angiosperm	LOC_Os01g57940
Angiosperm	LOC_Os01g57942
Angiosperm	LOC_Os01g57945
Angiosperm	LOC_Os01g57946
Angiosperm	LOC_Os01g57954
Angiosperm	LOC_Os01g57956
Angiosperm	LOC_Os01g57958
Angiosperm	LOC_Os01g57962
Angiosperm	LOC_Os01g57964
Angiosperm	LOC_Os01g57966
Angiosperm	LOC_Os01g58000
Angiosperm	LOC_Os01g58010
Angiosperm	LOC_Os01g58022
Angiosperm	LOC_Os01g58024
Angiosperm	LOC_Os01g58038
Angiosperm	LOC_Os01g58049
Angiosperm	LOC_Os01g58070
Angiosperm	LOC_Os01g58080
Angiosperm	LOC_Os01g58114
Angiosperm	LOC_Os01g58140
Angiosperm	LOC_Os01g58194
Angiosperm	LOC_Os01g58220
Angiosperm	LOC_Os01g58240
Angiosperm	LOC_Os01g58270
Angiosperm	LOC_Os01g58280
Angiosperm	LOC_Os01g58290
Angiosperm	LOC_Os01g58380
Angiosperm	LOC_Os01g58390
Angiosperm	LOC_Os01g58400
Angiosperm	LOC_Os01g58420
Angiosperm	LOC_Os01g58470
Angiosperm	LOC_Os01g58530
Angiosperm	LOC_Os01g58550
Angiosperm	LOC_Os01g58580
Angiosperm	LOC_Os01g58610
Angiosperm	LOC_Os01g58620
Angiosperm	LOC_Os01g58640
Angiosperm	LOC_Os01g58650
Angiosperm	LOC_Os01g58660
Angiosperm	LOC_Os01g58680
Angiosperm	LOC_Os01g58690
Angiosperm	LOC_Os01g58700
Angiosperm	LOC_Os01g58740
Angiosperm	LOC_Os01g58750
Angiosperm	LOC_Os01g58760
Angiosperm	LOC_Os01g58790
Angiosperm	LOC_Os01g58850
Angiosperm	LOC_Os01g58860
Angiosperm	LOC_Os01g58870
Angiosperm	LOC_Os01g58890
Angiosperm	LOC_Os01g58910
Angiosperm	LOC_Os01g58950
Angiosperm	LOC_Os01g58960
Angiosperm	LOC_Os01g58970
Angiosperm	LOC_Os01g58990
Angiosperm	LOC_Os01g59000
Angiosperm	LOC_Os01g59020
Angiosperm	LOC_Os01g59050
Angiosperm	LOC_Os01g59060
Angiosperm	LOC_Os01g59080
Angiosperm	LOC_Os01g59090
Angiosperm	LOC_Os01g59100
Angiosperm	LOC_Os01g59110
Angiosperm	LOC_Os01g59120
Angiosperm	LOC_Os01g59130
Angiosperm	LOC_Os01g59140
Angiosperm	LOC_Os01g59150
Angiosperm	LOC_Os01g59160
Angiosperm	LOC_Os01g59180
Angiosperm	LOC_Os01g59200
Angiosperm	LOC_Os01g59340
Angiosperm	LOC_Os01g59350
Angiosperm	LOC_Os01g59360
Angiosperm	LOC_Os01g59410
Angiosperm	LOC_Os01g59440
Angiosperm	LOC_Os01g59490
Angiosperm	LOC_Os01g59500
Angiosperm	LOC_Os01g59510
Angiosperm	LOC_Os01g59520
Angiosperm	LOC_Os01g59550
Angiosperm	LOC_Os01g59560
Angiosperm	LOC_Os01g59570
Angiosperm	LOC_Os01g59600
Angiosperm	LOC_Os01g59610
Angiosperm	LOC_Os01g59620
Angiosperm	LOC_Os01g59630
Angiosperm	LOC_Os01g59660
Angiosperm	LOC_Os01g59670
Angiosperm	LOC_Os01g59680
Angiosperm	LOC_Os01g59690
Angiosperm	LOC_Os01g59740
Angiosperm	LOC_Os01g59750
Angiosperm	LOC_Os01g59760
Angiosperm	LOC_Os01g59790
Angiosperm	LOC_Os01g59800
Angiosperm	LOC_Os01g59819
Angiosperm	LOC_Os01g59840
Angiosperm	LOC_Os01g59860
Angiosperm	LOC_Os01g59870
Angiosperm	LOC_Os01g59910
Angiosperm	LOC_Os01g59920
Angiosperm	LOC_Os01g59930
Angiosperm	LOC_Os01g59950
Angiosperm	LOC_Os01g59970
Angiosperm	LOC_Os01g59980
Angiosperm	LOC_Os01g59990
Angiosperm	LOC_Os01g60010
Angiosperm	LOC_Os01g60020
Angiosperm	LOC_Os01g60040
Angiosperm	LOC_Os01g60050
Angiosperm	LOC_Os01g60060
Angiosperm	LOC_Os01g60080
Angiosperm	LOC_Os01g60110
Angiosperm	LOC_Os01g60120
Angiosperm	LOC_Os01g60140
Angiosperm	LOC_Os01g60170
Angiosperm	LOC_Os01g60190
Angiosperm	LOC_Os01g60200
Angiosperm	LOC_Os01g60230
Angiosperm	LOC_Os01g60250
Angiosperm	LOC_Os01g60270
Angiosperm	LOC_Os01g60280
Angiosperm	LOC_Os01g60330
Angiosperm	LOC_Os01g60340
Angiosperm	LOC_Os01g60350
Angiosperm	LOC_Os01g60360
Angiosperm	LOC_Os01g60410
Angiosperm	LOC_Os01g60430
Angiosperm	LOC_Os01g60440
Angiosperm	LOC_Os01g60450
Angiosperm	LOC_Os01g60650
Angiosperm	LOC_Os01g60660
Angiosperm	LOC_Os01g60670
Angiosperm	LOC_Os01g60700
Angiosperm	LOC_Os01g60770
Angiosperm	LOC_Os01g60790
Angiosperm	LOC_Os01g60800
Angiosperm	LOC_Os01g60810
Angiosperm	LOC_Os01g60830
Angiosperm	LOC_Os01g60860
Angiosperm	LOC_Os01g60900
Angiosperm	LOC_Os01g60910
Angiosperm	LOC_Os01g60940
Angiosperm	LOC_Os01g60960
Angiosperm	LOC_Os01g61010
Angiosperm	LOC_Os01g61020
Angiosperm	LOC_Os01g61030
Angiosperm	LOC_Os01g61044
Angiosperm	LOC_Os01g61070
Angiosperm	LOC_Os01g61080
Angiosperm	LOC_Os01g61110
Angiosperm	LOC_Os01g61120
Angiosperm	LOC_Os01g61150
Angiosperm	LOC_Os01g61160
Angiosperm	LOC_Os01g61170
Angiosperm	LOC_Os01g61180
Angiosperm	LOC_Os01g61200
Angiosperm	LOC_Os01g61210
Angiosperm	LOC_Os01g61250
Angiosperm	LOC_Os01g61310
Angiosperm	LOC_Os01g61320
Angiosperm	LOC_Os01g61330
Angiosperm	LOC_Os01g61350
Angiosperm	LOC_Os01g61380
Angiosperm	LOC_Os01g61400
Angiosperm	LOC_Os01g61410
Angiosperm	LOC_Os01g61420
Angiosperm	LOC_Os01g61430
Angiosperm	LOC_Os01g61440
Angiosperm	LOC_Os01g61470
Angiosperm	LOC_Os01g61480
Angiosperm	LOC_Os01g61500
Angiosperm	LOC_Os01g61510
Angiosperm	LOC_Os01g61550
Angiosperm	LOC_Os01g61560
Angiosperm	LOC_Os01g61570
Angiosperm	LOC_Os01g61580
Angiosperm	LOC_Os01g61590
Angiosperm	LOC_Os01g61610
Angiosperm	LOC_Os01g61620
Angiosperm	LOC_Os01g61630
Angiosperm	LOC_Os01g61640
Angiosperm	LOC_Os01g61670
Angiosperm	LOC_Os01g61690
Angiosperm	LOC_Os01g61700
Angiosperm	LOC_Os01g61710
Angiosperm	LOC_Os01g61780
Angiosperm	LOC_Os01g61830
Angiosperm	LOC_Os01g61860
Angiosperm	LOC_Os01g61880
Angiosperm	LOC_Os01g61890
Angiosperm	LOC_Os01g61910
Angiosperm	LOC_Os01g61920
Angiosperm	LOC_Os01g61930
Angiosperm	LOC_Os01g61940
Angiosperm	LOC_Os01g61970
Angiosperm	LOC_Os01g61980
Angiosperm	LOC_Os01g61990
Angiosperm	LOC_Os01g62020
Angiosperm	LOC_Os01g62040
Angiosperm	LOC_Os01g62070
Angiosperm	LOC_Os01g62080
Angiosperm	LOC_Os01g62200
Angiosperm	LOC_Os01g62210
Angiosperm	LOC_Os01g62220
Angiosperm	LOC_Os01g62244
Angiosperm	LOC_Os01g62260
Angiosperm	LOC_Os01g62290
Angiosperm	LOC_Os01g62300
Angiosperm	LOC_Os01g62310
Angiosperm	LOC_Os01g62350
Angiosperm	LOC_Os01g62360
Angiosperm	LOC_Os01g62370
Angiosperm	LOC_Os01g62380
Angiosperm	LOC_Os01g62390
Angiosperm	LOC_Os01g62410
Angiosperm	LOC_Os01g62430
Angiosperm	LOC_Os01g62440
Angiosperm	LOC_Os01g62460
Angiosperm	LOC_Os01g62480
Angiosperm	LOC_Os01g62490
Angiosperm	LOC_Os01g62500
Angiosperm	LOC_Os01g62570
Angiosperm	LOC_Os01g62584
[truncated: 37,051 more rows]
