# Supplementary material for: Analysis of Ribosome-Associated mRNAs in Rice Reveals the Importance of Transcript Size and GC Content in Translation
Source: G3 (Bethesda). 2016 Nov 14;7(1):203–19. doi: 10.1534/g3.116.036020 (PMC5217110; doi:10.1534/g3.116.036020)
Supplement: Supplementary file 30 [file 203TableS14.xlsx]

## Sheet: TableS14
Table S14. TEI, mRNA-seq level (FPKM), TRAP-seq level (FPKM), transcript size and GC content of genes in all GO processes.
Tissue	GOterm	GOdescription	TEI mean	mRNA-seq mean	TRAPseq mean	cDNA_length mean	5' UTR_length mean	CDS_length mean	3' UTR_length mean	5' UTR_GC% mean	CDS_GC% mean	3' UTR_GC% mean	Gene Count
seedling	GO:0006412	translation	1.78	69.61	173.6	1480	141	956	383	65.95	54.49	38.79	419
seedling	GO:0006259	DNA metabolic process	1.47	44.18	87.75	1761	175	1183	405	60.68	53.61	40.58	170
seedling	GO:0015979	photosynthesis	1.47	430.89	986.32	1579	138	1019	421	58.68	59.58	39.43	127
seedling	GO:0006091	generation of precursor metabolites and energy	1.36	190.28	387.46	1766	168	1174	424	59.76	57.05	39.45	179
seedling	GO:0019725	cellular homeostasis	1.34	68.05	248.38	1850	201	1207	442	59.31	55.9	38.86	115
seedling	GO:0006950	response to stress	1.31	48.02	67.94	1927	200	1305	422	57.6	56.54	39.33	1432
seedling	GO:0009628	response to abiotic stimulus	1.29	77.57	126.81	1919	205	1294	420	57.78	57.35	39.54	1073
seedling	GO:0019748	secondary metabolic process	1.27	26.41	32.33	1735	160	1215	360	53.5	61.01	37.97	196
seedling	GO:0008150	biological_process	1.22	27.63	36.99	1800	206	1171	423	59.55	55.45	39.24	3763
seedling	GO:0009607	response to biotic stimulus	1.19	47.43	56.87	2006	209	1385	413	57.46	56.92	39.08	434
seedling	GO:0009719	response to endogenous stimulus	1.19	34.57	44.17	1971	227	1326	418	56.99	57.28	39.58	674
seedling	GO:0009605	response to external stimulus	1.15	31.1	30.43	2331	242	1615	474	59.02	55.28	39.89	52
seedling	GO:0016043	cellular component organization	1.08	36.58	52.99	2099	190	1460	449	60.35	53.5	39.74	709
seedling	GO:0006139	nucleobase, nucleoside, nucleotide and nucleic acid metabolic process	1.08	27.37	30.46	2089	228	1411	450	59.79	55.01	39.44	1686
seedling	GO:0009606	tropism	1.07	29.08	45.32	2497	279	1758	459	57.48	54.69	39.32	43
seedling	GO:0009058	biosynthetic process	1.06	29.42	32.35	2008	224	1341	443	58.99	55.73	39.28	2220
seedling	GO:0006810	transport	1.05	31.36	38.69	1977	208	1342	427	59.22	54.34	39.17	1179
seedling	GO:0019538	protein metabolic process	1.03	33.42	49.76	1943	188	1339	416	59.99	53.18	39.52	558
seedling	GO:0007154	cell communication	1.02	27.25	24	2187	232	1508	447	58.65	53.94	39.07	94
seedling	GO:0009790	embryo development	0.99	29.1	35.97	2188	199	1541	448	62.09	52.77	39.78	291
seedling	GO:0009791	post-embryonic development	0.99	33.08	39.35	2211	220	1555	435	60.43	53.76	39.91	557
seedling	GO:0009991	response to extracellular stimulus	0.99	25.7	21.61	2236	243	1540	453	58.63	53.7	38.93	104
seedling	GO:0009908	flower development	0.98	23.2	22.01	2256	248	1562	446	60.03	54.08	39.82	228
seedling	GO:0008219	cell death	0.97	35.35	26.44	2182	227	1516	439	57.67	53.64	38.94	121
seedling	GO:0008152	metabolic process	0.97	36.11	39.12	1992	197	1379	415	58.21	55.41	39.01	3274
seedling	GO:0009653	anatomical structure morphogenesis	0.96	18.95	17.69	2286	247	1602	437	58.62	54.82	40.17	350
seedling	GO:0009987	cellular process	0.96	35.88	40.08	2022	208	1385	429	59.52	53.95	39.3	3573
seedling	GO:0009856	pollination	0.96	23.48	18.44	2120	193	1537	390	58.86	53.46	38.8	74
seedling	GO:0007165	signal transduction	0.95	23.49	26.46	2244	258	1537	449	57.91	54.27	39.45	606
seedling	GO:0000003	reproduction	0.93	35.13	40.77	2231	216	1574	441	61	53.14	39.85	415
seedling	GO:0040007	growth	0.92	22.45	21.16	2305	245	1605	454	59.74	53.61	39.84	61
seedling	GO:0007275	multicellular organismal development	0.92	21.27	18.05	2224	235	1556	433	58.54	54.94	39.46	645
seedling	GO:0016049	cell growth	0.91	19.86	17.36	2195	191	1560	445	58.82	55.05	40.26	178
seedling	GO:0009056	catabolic process	0.9	44.53	45.18	2135	220	1502	413	59.53	52.6	39.34	737
seedling	GO:0007049	cell cycle	0.87	16.72	13.67	2238	247	1492	500	62.12	51.03	40.18	131
seedling	GO:0030154	cell differentiation	0.86	20.75	18.1	2252	238	1589	426	59.35	54.52	39.96	226
seedling	GO:0006464	protein modification process	0.86	28.75	42.1	2221	270	1496	455	58.89	52.25	39.58	1150
seedling	GO:0006629	lipid metabolic process	0.74	28.77	20.67	1995	208	1383	404	58.46	54.57	38.59	471
seedling	GO:0005975	carbohydrate metabolic process	0.73	43.28	42.55	2251	222	1577	452	58.47	54.79	39.22	481
seedling	GO:0040029	regulation of gene expression, epigenetic	0.53	16.87	10.16	2696	207	2084	406	61.51	47.7	40.23	64
callus	GO:0006412	translation	1.64	155.93	277.29	1498	147	961	389	65.69	54.33	38.86	434
callus	GO:0019725	cellular homeostasis	1.59	32.47	81.99	1801	196	1210	395	59.69	54.68	38.97	116
callus	GO:0019748	secondary metabolic process	1.44	28.03	38.04	1722	157	1204	362	53.77	59.97	38.32	165
callus	GO:0009719	response to endogenous stimulus	1.43	32.34	45.45	2007	223	1358	426	57.47	57.21	39.8	713
callus	GO:0008150	biological_process	1.4	28.89	36.63	1855	205	1223	427	59.85	55.16	39.32	4194
callus	GO:0009628	response to abiotic stimulus	1.4	54.77	72.4	1935	209	1306	419	57.78	56.8	39.49	1098
callus	GO:0006950	response to stress	1.4	46.32	65.69	1999	200	1371	428	57.45	55.83	39.28	1569
callus	GO:0009607	response to biotic stimulus	1.35	35.34	39.53	2064	203	1430	431	57.43	56.55	39.21	451
callus	GO:0006091	generation of precursor metabolites and energy	1.34	67.31	73.06	1814	179	1216	419	60.47	55.81	39.34	158
callus	GO:0007154	cell communication	1.31	29.77	40.44	2038	207	1405	426	55.78	55.49	38.42	112
callus	GO:0015979	photosynthesis	1.31	13.93	14.72	1598	144	1046	407	59.19	58.47	39.55	89
callus	GO:0009991	response to extracellular stimulus	1.29	29.5	38.73	2089	222	1442	425	56.03	55.15	38.38	121
callus	GO:0006259	DNA metabolic process	1.25	45.78	67.25	2024	177	1433	415	61.06	52.45	40.31	271
callus	GO:0006810	transport	1.23	32.39	40.93	2034	213	1391	430	59.55	53.84	39.22	1243
callus	GO:0009058	biosynthetic process	1.2	26.87	32.08	2041	223	1373	445	59.05	55.22	39.41	2379
callus	GO:0006139	nucleobase, nucleoside, nucleotide and nucleic acid metabolic process	1.17	33.76	36.69	2138	227	1464	448	59.58	54.64	39.49	1905
callus	GO:0016043	cellular component organization	1.15	34.02	48.19	2160	193	1520	447	60.79	52.91	39.97	787
callus	GO:0019538	protein metabolic process	1.15	43.89	52.73	2004	196	1371	438	60.4	52.3	39.69	577
callus	GO:0009856	pollination	1.14	25.78	29.82	2168	203	1576	389	60.46	52.43	39.21	72
callus	GO:0009605	response to external stimulus	1.13	30.85	38.98	2409	242	1729	439	60.42	54.82	40.43	50
callus	GO:0007165	signal transduction	1.13	25.05	30.78	2316	253	1613	451	57.45	54.23	39.49	688
callus	GO:0016049	cell growth	1.12	31.55	35.07	2244	201	1606	438	59.14	54.9	40.14	192
callus	GO:0040007	growth	1.1	30.35	31.24	2423	222	1710	491	59.98	54.6	40.27	71
callus	GO:0008152	metabolic process	1.1	28.61	31.55	2046	204	1420	423	58.37	54.63	39.16	3395
callus	GO:0008219	cell death	1.09	21.38	23.12	2300	215	1625	461	57.24	53.27	38.86	149
callus	GO:0009987	cellular process	1.09	38.15	46.36	2079	212	1430	438	59.73	53.32	39.43	3748
callus	GO:0009791	post-embryonic development	1.09	44.85	45.99	2234	219	1589	426	59.86	53.58	39.91	625
callus	GO:0009790	embryo development	1.08	38.53	46.62	2208	207	1565	436	60.75	53.04	39.9	342
callus	GO:0007275	multicellular organismal development	1.05	30.63	28.68	2298	236	1620	442	58.9	54.48	39.79	718
callus	GO:0000003	reproduction	1.05	45.48	46.94	2258	217	1610	431	60.13	53.21	39.99	479
callus	GO:0009653	anatomical structure morphogenesis	1.04	29.62	29.95	2354	246	1672	436	59.02	54.26	40.18	395
callus	GO:0009056	catabolic process	1.02	46.94	50.75	2218	220	1572	426	59.42	52.09	39.32	834
callus	GO:0030154	cell differentiation	1.02	29.6	27.77	2332	245	1658	430	59.75	54.31	40.17	237
callus	GO:0006464	protein modification process	0.99	27.85	31.9	2284	256	1575	453	58.78	52.09	39.65	1354
callus	GO:0009908	flower development	0.97	45.41	37.9	2283	242	1594	447	59.83	53.47	39.87	245
callus	GO:0006629	lipid metabolic process	0.94	22.61	22.01	2045	215	1387	443	59.52	53.22	38.8	450
callus	GO:0009606	tropism	0.91	24.46	27.1	2518	293	1817	408	58.55	55.28	39.81	47
callus	GO:0007049	cell cycle	0.89	23.1	21.62	2330	230	1604	497	61.44	50.59	40.25	205
callus	GO:0005975	carbohydrate metabolic process	0.86	35.52	32.32	2278	227	1595	456	58.84	53.8	39.52	502
callus	GO:0040029	regulation of gene expression, epigenetic	0.6	32.31	19.38	2801	200	2202	398	61.09	47.54	40.2	78
panicle	GO:0015979	photosynthesis	2.4	33.21	99.48	1564	143	1011	410	58.54	59.18	39.87	115
panicle	GO:0006412	translation	2.06	113.92	268.62	1469	144	941	384	65.86	54.42	38.82	422
panicle	GO:0006091	generation of precursor metabolites and energy	1.77	55.65	91.14	1796	173	1202	421	59.93	56.22	39.68	175
panicle	GO:0019748	secondary metabolic process	1.5	27.44	36.14	1758	164	1229	364	54.31	60.18	38.26	150
panicle	GO:0019725	cellular homeostasis	1.42	31.52	59.64	1829	195	1235	399	59.22	55.43	38.94	116
panicle	GO:0009628	response to abiotic stimulus	1.39	68.29	101.05	1937	212	1306	420	58.28	56.82	39.77	1070
panicle	GO:0006259	DNA metabolic process	1.38	71.57	170.12	1971	171	1385	416	60.88	52.83	40.47	255
panicle	GO:0008150	biological_process	1.36	31.73	44.94	1832	206	1205	422	59.9	55.4	39.36	4124
panicle	GO:0009719	response to endogenous stimulus	1.35	43.14	65.71	2006	228	1355	423	57.61	56.85	39.89	673
panicle	GO:0006950	response to stress	1.35	54.94	80.53	1991	209	1352	431	58.11	55.83	39.57	1479
panicle	GO:0006810	transport	1.2	44.27	64.35	1968	208	1335	425	59.58	54.25	39.42	1183
panicle	GO:0009607	response to biotic stimulus	1.19	45.99	54.74	2068	211	1428	428	57.82	56.04	39.41	418
panicle	GO:0016043	cellular component organization	1.16	51.98	90.95	2132	191	1499	443	60.32	53.36	40	781
panicle	GO:0009058	biosynthetic process	1.12	31.15	37.46	2025	223	1360	441	59.04	55.49	39.5	2390
panicle	GO:0006139	nucleobase, nucleoside, nucleotide and nucleic acid metabolic process	1.11	36.25	45.34	2102	229	1429	444	59.52	54.85	39.63	1850
panicle	GO:0009856	pollination	1.04	32.29	30.76	2090	193	1513	384	59.45	53.44	39.3	76
panicle	GO:0009790	embryo development	1.03	41.91	54.63	2237	206	1587	445	61.39	53.05	39.99	327
panicle	GO:0040007	growth	1.01	39.69	50.58	2323	241	1577	504	59.93	54.72	40.5	69
panicle	GO:0016049	cell growth	1	45.51	42.57	2249	205	1608	437	59.03	55.13	40.16	202
panicle	GO:0009987	cellular process	1	46.44	60.09	2048	211	1404	433	59.83	53.66	39.55	3634
panicle	GO:0009791	post-embryonic development	1	56.97	70.67	2237	224	1581	433	60.02	53.85	40.16	612
panicle	GO:0019538	protein metabolic process	1	48.65	62.5	1995	189	1379	427	60.12	52.98	39.77	588
panicle	GO:0008152	metabolic process	0.99	31.52	31.26	2036	205	1411	419	58.68	54.87	39.28	3277
panicle	GO:0009605	response to external stimulus	0.98	38.5	48.95	2442	234	1775	432	59.41	54.98	40.06	57
panicle	GO:0009653	anatomical structure morphogenesis	0.96	40.76	35.29	2345	249	1657	439	58.73	54.53	40.19	420
panicle	GO:0007165	signal transduction	0.95	35.15	48.53	2314	263	1600	451	58.1	54.25	39.67	657
panicle	GO:0030154	cell differentiation	0.94	42.57	38.21	2294	248	1616	430	59.04	54.7	40.15	266
panicle	GO:0007275	multicellular organismal development	0.94	38.13	31.48	2263	235	1595	433	58.55	55.2	39.94	749
panicle	GO:0000003	reproduction	0.94	52.99	64.23	2262	214	1610	438	60.34	53.49	40.15	477
panicle	GO:0007154	cell communication	0.92	21.67	15.69	2167	226	1489	452	58.88	54	38.94	96
panicle	GO:0009991	response to extracellular stimulus	0.9	21.4	14.77	2237	238	1538	461	59.17	53.6	38.85	104
panicle	GO:0008219	cell death	0.87	27.1	23.56	2313	220	1624	469	57.2	53.01	39.13	132
panicle	GO:0006464	protein modification process	0.86	32.24	39.33	2253	262	1540	451	59.24	52.32	39.88	1263
panicle	GO:0009908	flower development	0.85	42.34	37.74	2219	242	1539	437	59.07	54.52	39.95	273
panicle	GO:0009606	tropism	0.85	31.83	39.21	2436	289	1708	439	58.34	54.57	39.86	45
panicle	GO:0009056	catabolic process	0.83	48.74	54.52	2174	213	1535	427	59.91	52.14	39.65	759
panicle	GO:0007049	cell cycle	0.82	26.76	22.02	2300	229	1587	484	61.37	51.32	40.43	195
panicle	GO:0006629	lipid metabolic process	0.81	30.29	25.27	2009	207	1376	426	58.95	54.65	38.75	487
panicle	GO:0005975	carbohydrate metabolic process	0.78	42.55	32.9	2264	224	1593	447	58.22	54.84	39.66	528
panicle	GO:0040029	regulation of gene expression, epigenetic	0.46	42.5	23.88	2811	199	2215	397	61.39	47.54	40.19	75
