# Supplementary material for: Analysis of Ribosome-Associated mRNAs in Rice Reveals the Importance of Transcript Size and GC Content in Translation
Source: G3 (Bethesda). 2016 Nov 14;7(1):203–19. doi: 10.1534/g3.116.036020 (PMC5217110; doi:10.1534/g3.116.036020)
Supplement: Supplementary file 32 [file 203TableS15.xlsx]

## Sheet: TableS15
Table S15. Comparison of codon usage bias between genes with the lowest and the highest TEIs.
			Ratio*				Ratio*				Ratio*				Ratio*
	Codon	Amino Acid	<0.2 TEI	≥3.0 TEI	Codon	Amino Acid	<0.2 TEI	≥3.0 TEI	Codon	Amino Acid	<0.2 TEI	≥3.0 TEI	Codon	Amino Acid	<0.2 TEI	≥3.0 TEI
U	UUU	Phe	0.54	0.12	UCU	Ser	0.24	0.07	UAU	Tyr	0.56	0.13	UGU	Cys	0.48	0.11	U
	UUC	Phe	0.46	0.88	UCC	Ser	0.14	0.32	UAC	Tyr	0.44	0.87	UGC	Cys	0.52	0.89	C
	UUA	Leu	0.11	0.01	UCA	Ser	0.24	0.06	UAA	STOP	0.26	0.22	UGA	STOP	0.46	0.48	A
	UUG	Leu	0.21	0.07	UCG	Ser	0.08	0.25	UAG	STOP	0.29	0.3	UGG	Trp	1	1	G
C	CUU	Leu	0.25	0.07	CCU	Pro	0.35	0.12	CAU	His	0.64	0.19	CGU	Arg	0.13	0.05	U
	CUC	Leu	0.15	0.49	CCC	Pro	0.15	0.28	CAC	His	0.36	0.81	CGC	Arg	0.13	0.37	C
	CUA	Leu	0.11	0.03	CCA	Pro	0.36	0.11	CAA	Gln	0.48	0.16	CGA	Arg	0.1	0.04	A
	CUG	Leu	0.17	0.33	CCG	Pro	0.14	0.49	CAG	Gln	0.52	0.84	CGG	Arg	0.12	0.24	G
A	AUU	Ile	0.43	0.14	ACU	Thr	0.33	0.09	AAU	Asn	0.6	0.18	AGU	Ser	0.16	0.04	U
	AUC	Ile	0.28	0.78	ACC	Thr	0.2	0.46	AAC	Asn	0.4	0.82	AGC	Ser	0.15	0.26	C
	AUA	Ile	0.28	0.08	ACA	Thr	0.37	0.08	AAA	Lys	0.44	0.1	AGA	Arg	0.26	0.06	A
	AUG	Met	1	1	ACG	Thr	0.1	0.37	AAG	Lys	0.56	0.9	AGG	Arg	0.25	0.23	G
G	GUU	Val	0.38	0.08	GCU	Ala	0.36	0.09	GAU	Asp	0.67	0.19	GGU	Gly	0.29	0.09	U
	GUC	Val	0.19	0.41	GCC	Ala	0.19	0.43	GAC	Asp	0.33	0.81	GGC	Gly	0.23	0.57	C
	GUA	Val	0.16	0.03	GCA	Ala	0.31	0.07	GAA	Glu	0.5	0.13	GGA	Gly	0.28	0.11	A
	GUG	Val	0.27	0.48	GCG	Ala	0.13	0.41	GAG	Glu	0.5	0.87	GGG	Gly	0.2	0.24	G
	U				C				A				G
*Ratio is the relative abundance of that codon to all codons for a particular amino acid
