# Supplementary material for: Analysis of Ribosome-Associated mRNAs in Rice Reveals the Importance of Transcript Size and GC Content in Translation
Source: G3 (Bethesda). 2016 Nov 14;7(1):203–19. doi: 10.1534/g3.116.036020 (PMC5217110; doi:10.1534/g3.116.036020)
Supplement: Supplementary file 34 [file 203TableS16.xlsx]

## Sheet: TableS16
Table S16. Usage bias of synonymous codons differing at the 1st and 3rd codon positions between genes with the lowest and the highest TEIs.
Synonymous codons differing at the 1st codon position
		Codon count
	1st codon C vs. U/A	<0.2 TEI	≥3.0 TEI	chi-square	prob
Leu	CUA	5433	411	69.1355	<.0001
Leu	UUA	5604	208
	Ratio	0.969486	1.97596
Leu	CUG	8735	4660	2418.54	<.0001
Leu	UUG	10474	982
	Ratio	0.83397	4.74542
Arg	CGA	2869	556	135.404	<.0001
Arg	AGA	7498	726
	Ratio	0.382635	0.76584
Arg	CGG	3478	3171	595.22	<.0001
Arg	AGG	7308	3018
	Ratio	0.475917	1.0507
Synonymous codons differing at the 3rd codon position
		Codon count
	3rd codon GC vs. UA	<0.2 TEI	≥3.0 TEI	chi-square	prob
Leu	CUG/C	16293	11487	6641.2	<.0001
Leu	CUU/A	17793	1385
	Ratio	0.915697	8.29386
Val	GUG/C	14924	11456	6921.62	<.0001
Val	GUU/A	17563	1470
	Ratio	0.849741	7.7932
Ser	UCG/C	9285	7542	7273.74	<.0001
Ser	UCU/A	20456	1712
	Ratio	0.453901	4.40537
Pro	CCG/C	6766	9052	7452.92	<.0001
Pro	CCU/A	16832	2678
	Ratio	0.401972	3.38013
Thr	ACG/C	7160	6561	6672.54	<.0001
Thr	ACU/A	16616	1387
	Ratio	0.43091	4.73035
Ala	GCG/C	12341	20129	16008	<.0001
Ala	GCU/A	25936	3729
	Ratio	0.475825	5.39796
Arg	CGG/C	7203	7993	2988.97	<.0001
Arg	CGU/A	6737	1245
	Ratio	1.06917	6.42008
Gly	GGG/C	13476	13293	6352.66	<.0001
Gly	GGU/A	18365	3263
	Ratio	0.733787	4.07386
Phe	UUC	8593	4725	3024.63	<.0001
Phe	UUU	10154	632
	Ratio	0.846267	7.47627
Leu	UUG	10474	982	149.819	<.0001
Leu	UUA	5604	208
	Ratio	1.86902	4.72115
Tyr	UAC	6178	3310	2215.98	<.0001
Tyr	UAU	7918	508
	Ratio	0.780248	6.51575
His	CAC	4350	3075	2331.1	<.0001
His	CAU	7710	727
	Ratio	0.564202	4.22971
Gln	CAG	9969	4196	1697.6	<.0001
Gln	CAA	9129	770
	Ratio	1.09201	5.44935
Asn	AAC	8056	3454	2494.21	<.0001
Asn	AAU	12334	779
	Ratio	0.653154	4.43389
Lys	AAG	16210	7742	3333.97	<.0001
Lys	AAA	12974	896
	Ratio	1.24942	8.64062
Asp	GAC	9177	7328	6554.46	<.0001
Asp	GAU	18905	1673
	Ratio	0.485427	4.38016
Glu	GAG	17253	9110	4511.71	<.0001
Glu	GAA	17203	1364
	Ratio	1.00291	6.67889
		Codon count
	3rd codon G vs. C	<0.2 TEI	≥3.0 TEI	chi-square	prob
Leu	CUG	8735	4660	459.129	<.0001
Leu	CUC	7558	6827
	Ratio	1.15573	0.682584
Val	GUG	8642	6166	43.8867	<.0001
Val	GUC	6282	5290
	Ratio	1.37568	1.1656
Ser	UCG	3360	3326	108.801	<.0001
Ser	UCC	5925	4216
	Ratio	0.567089	0.788899
Pro	CCG	3302	5788	363.047	<.0001
Pro	CCC	3464	3264
	Ratio	0.953233	1.77328
Thr	ACG	2491	2902	127.907	<.0001
Thr	ACC	4669	3659
	Ratio	0.533519	0.793113
Ala	GCG	4988	9824	216.931	<.0001
Ala	GCC	7353	10305
	Ratio	0.678363	0.953324
Arg	CGG	3478	3171	114.213	<.0001
Arg	CGC	3725	4822
	Ratio	0.933691	0.657611
Gly	GGG	6253	3928	806.334	<.0001
Gly	GGC	7223	9365
	Ratio	0.865707	0.419434
		Codon count
	3rd codon U vs. A	<0.2 TEI	≥3.0 TEI	chi-square	prob
Leu	CUU	12360	974	0.4479	0.5033
Leu	CUA	5433	411
	Ratio	2.27499	2.36983
Ile	AUU	11188	738	2.0401	0.1532
Ile	AUA	7337	443
	Ratio	1.52487	1.66591
Val	GUU	12366	1069	3.4915	0.0617
Val	GUA	5197	401
	Ratio	2.37945	2.66584
Ser	UCU	10218	940	15.6565	<.0001
Ser	UCA	10247	772
	Ratio	0.99717	1.21762
Pro	CCU	8334	1389	5.1222	0.0236
Pro	CCA	8498	1289
	Ratio	0.980701	1.07758
Thr	ACU	7853	725	12.8782	0.0003
Thr	ACA	8763	662
	Ratio	0.896154	1.09517
Ala	GCU	13952	2123	12.9339	0.0003
Ala	GCA	11984	1606
	Ratio	1.16422	1.32192
Arg	CGU	3868	689	1.8432	0.1746
Arg	CGA	2869	556
	Ratio	1.3482	1.23921
Gly	GGU	9355	1487	31.9327	<.0001
Gly	GGA	9010	1776
	Ratio	1.03829	0.837275
